# Supplementary material for: Investigating the Molecular Mechanisms of Resveratrol in Treating Cardiometabolic Multimorbidity: A Network Pharmacology and Bioinformatics Approach with Molecular Docking Validation
Source: Nutrients. 2024 Jul 31;16(15):2488. doi: 10.3390/nu16152488 (PMC11314475; doi:10.3390/nu16152488)
Supplement: Supplementary file 1 [file nutrients-16-02488-s001.zip]

Archive with 19 entries (19 files):
- Supplementary Figures S1 and S2.pdf
- Supplementary Table S16.pdf
- Tabe S11. The putative targets of resveratrol against Ischemic strokeíócoronary heart disease and diabetes.xlsx
- Table S1. Ischemic stroke related targets.xlsx
- Table S10. gene name related active compounds of resveratrol.xlsx
- Table S12. Topological analysis of the PPI network.xlsx
- Table S13. The GO enrichment analysis.xlsx
- Table S14. The KEGG enrichment analysis.xlsx
- Table S15. KEGG PATHWAY form Database.xlsx
- Table S17. The putative targets of GSE140275íóGSE12288 and GSE29221.xlsx
- Table S18. The putative targets of resveratrol against DEGs.xlsx
- Table S2. Coronary heart disease related targets.xlsx
- Table S3. Diabetes mellitus related targets.xlsx
- Table S4. Ischemic stroke related genes.xlsx
- Table S5. Coronary heart disease related genes.xlsx
- Table S6. Diabetes mellitus related genes.xlsx
- Table S7. Total common genes.xlsx
- Table S8. The putative targets of Ischemic strokeíócoronary heart disease and diabetes.xlsx
- Table S9. Target name related active compounds of resveratrol.xlsx
