# Supplementary material for: Investigating the Molecular Mechanisms of Resveratrol in Treating Cardiometabolic Multimorbidity: A Network Pharmacology and Bioinformatics Approach with Molecular Docking Validation
Source: Nutrients. 2024 Jul 31;16(15):2488. doi: 10.3390/nu16152488 (PMC11314475; doi:10.3390/nu16152488)
Supplement: Supplementary file 1 [file nutrients-16-02488-s001.zip › Tabe S11. The putative targets of resveratrol against Ischemic strokeíócoronary heart disease and diabetes.xlsx]

## Sheet: Sheet1
gene name
AHR
NR1I2
NR1I3
ADA
ADK
AGT
ALB
APOE
AR
BMP2
CA2
CAMP
CAT
CRP
DES
DUOX2
EGFR
ELN
FGF2
GCH1
GPX1
GSS
HGF
HMOX1
ICAM1
INS
IRS1
KCNA5
LEP
LTC4S
MAPK1
MAPK3
MAPK8
MGAM
MPO
NOS1
NOS3
NPC1
OCLN
PLG
SCARB1
STAT3
SYP
TNF
TYR
VIM
MAP3K5
MAPK7
PRL
TFAM
SPHK1
PTGES
NOX4
APOM
GAST
GCGR
GPX2
GPX3
HDAC1
MAPK14
MB
NCOA2
RAPGEF3
SOCS1
STAT6
UTRN
TTR
INSR
HDAC2
HDAC8
IFNG
C5
NRF1
FASN
SOCS3
PCNA
CTSD
PGR
IRS2
MAPK9
KL
GFAP
LPL
NAMPT
ARNT
DMD
NOX1
NR0B2
NBN
CLU
EPHX1
MICA
NES
RETN
DIABLO
G6PC1
GHR
LEPR
PPP1R12A
STAT5B
THBD
AIF1
APLN
BMP4
BMP7
CALR
EIF4E
ERRFI1
FGF10
FGF21
IRF1
ITPR1
MYOG
NBEA
NCOR1
NOX3
NPC2
PPT1
SRF
STAT5A
TCF7
TERT
TXN
ANXA1
ANXA2
C3
CALU
CBS
CENPO
CFD
CHAT
DAG1
DHCR7
DHFR
EDNRB
ENTPD1
EPCAM
EPO
EPOR
EXOSC10
FGF8
FMR1
FST
GAPDH
HAVCR1
HNRNPA1
HNRNPH2
JUP
KCNH2
KYNU
LIMK1
MAP3K1
MGLL
MICB
NCL
NCOA1
PCSK5
PGK1
PLD1
PPP1R3B
RARA
RFC4
RNASEH2A
RYR2
SCD
SELENOP
SLC12A4
SLC40A1
SOCS2
STAT4
TAGLN
TG
TMEM216
TPO
TSPO
VCL
VEGFB
VEGFC
ACAD10
ADGRL2
ADSL
AGRN
AHCY
AIRE
ANXA5
ANXA6
APOL1
AREG
ARSB
B2M
BGN
BLVRA
BMP10
BMP6
BUD13
CA4
CALCR
CAPNS1
CCK
CD40LG
CELSR2
CFH
CGAS
CILP2
CNTLN
CPB2
CPE
CTH
CTSK
CTSS
CYGB
CYSLTR2
DBH
DCN
DNAAF3
DPP4
DPYD
DUOX1
ECM1
EMD
ENPEP
F13A1
F8
FGF1
FGF12
FGF16
FGF23
FGF4
FGF6
FGF7
FGFR1
GALNT17
GK
GOSR2
GRK5
GSN
GSTM1
GSTM3
GTF2H4
GZMB
HAS1
HAVCR2
HBB
HDAC3
HDAC9
HMMR
HNRNPM
HNRNPU
HP
HPGD
HPSE
HPX
HTR1B
HTR1D
ICAM3
IDO1
IDS
IRF8
ITPR2
ITPR3
KCNA1
KCNB1
KLC1
LIG4
LUM
MAP3K7
MAP4K4
MAPK11
MGME1
MGP
MIF
MYOCD
NCOA6
NCOR2
NEBL
NR1D1
NR4A1
OPTN
OXTR
PCSK6
PCSK9
PEX3
PF4
PIGR
PMP22
PMVK
PNP
PPP3CA
PROKR2
PRSS1
PYY
RDX
REN
RFC2
RHO
RNASEH1
SIGMAR1
SLC12A5
SLC22A1
SLC22A2
SRI
SRR
STRN
TBXA2R
TCF19
TCF21
TENT5A
TFPI
THPO
THRA
THRB
TKT
TM6SF2
TMEM126A
TRPM1
TTF2
TTN
TWNK
UCN
UROD
VKORC1
VWF
XYLT1
ZNF462
