# Supplementary material for: Investigating the Molecular Mechanisms of Resveratrol in Treating Cardiometabolic Multimorbidity: A Network Pharmacology and Bioinformatics Approach with Molecular Docking Validation
Source: Nutrients. 2024 Jul 31;16(15):2488. doi: 10.3390/nu16152488 (PMC11314475; doi:10.3390/nu16152488)
Supplement: Supplementary file 1 [file nutrients-16-02488-s001.zip › Table S1. Ischemic stroke related targets.xlsx]

## Sheet: full name
target name
galactosidase alpha
amyloid beta precursor protein
integral membrane protein 2B
collagen type III alpha 1 chain
notch receptor 3
coagulation factor V
coagulation factor II, thrombin
histone deacetylase 9
ADAM metallopeptidase with thrombospondin type 1 motif 13
CDKN2B antisense RNA 1
low density lipoprotein receptor
ABO, alpha 1-3-N-acetylgalactosaminyltransferase and alpha 1-3-galactosyltransferase
aldehyde dehydrogenase 2 family member
actin alpha 2, smooth muscle
zinc finger homeobox 3
phosphodiesterase 3A
protein C receptor
transforming growth factor beta receptor 2
protein kinase cGMP-dependent 1
collagen type IV alpha 1 chain
ATP binding cassette subfamily C member 1
SMAD family member 3
lysyl oxidase
solute carrier organic anion transporter family member 1B1
Coagulation factor V (proaccelerin, labile factor)
Stroke, susceptibility to, 1
Nitric oxide synthase 3, endothelial cell
Coagulation factor II (thrombin)
Arachidonate 5-lipoxygenase-activating protein
Glycoprotein Ib, platelet, alpha polypeptide
Angiotensin I converting enzyme (dipeptidyl carboxypeptidase-1)
Angiotensin I Converting Enzyme
Nitric Oxide Synthase 3
Mitochondrially Encoded TRNA-Leu (UUA/G) 1
Ring Finger Protein 213
Methylenetetrahydrofolate Reductase
Apolipoprotein B
Fibrinogen Beta Chain
Adenosine Deaminase 2
Arachidonate 5-Lipoxygenase Activating Protein
Protein Kinase C Eta
Glycoprotein Ib Platelet Subunit Alpha
Fibrillin 1
CD36 Molecule
Phosphatidylinositol-4,5-Bisphosphate 3-Kinase Catalytic Subunit Alpha
Myocardial Infarction Associated Transcript
Metastasis Associated Lung Adenocarcinoma Transcript 1
BDNF Antisense RNA
Neanderthal Introgressed Variant-Containing Enhancer Experimental_34691
C-Reactive Protein
Apolipoprotein E
Interleukin 6
Acyl-CoA Synthetase Long Chain Family Member 4
Tumor Necrosis Factor
Mitochondrially Encoded NADH:Ubiquinone Oxidoreductase Core Subunit 1
Mitochondrially Encoded TRNA-Lys (AAA/G)
Serpin Family E Member 1
Plasminogen Activator, Tissue Type
DNA Polymerase Gamma, Catalytic Subunit
Collagen Type IV Alpha 2 Chain
Angiotensin II Receptor Type 1
Serpin Family C Member 1
Mitochondrially Encoded TRNA-Ser (UCN) 1
Angiotensinogen
Mitochondrially Encoded NADH:Ubiquinone Oxidoreductase Core Subunit 5
POLG Alternative Reading Frame
Natriuretic Peptide A
HtrA Serine Peptidase 1
Fibrinogen Alpha Chain
Phosphodiesterase 4D
Matrix Metallopeptidase 9
Mitochondrially Encoded TRNA-Ile (AUU/C)
Cystathionine Beta-Synthase
Selectin P
Natriuretic Peptide B
Mitochondrially Encoded NADH:Ubiquinone Oxidoreductase Core Subunit 4
Mitochondrially Encoded TRNA-Leu (CUN) 2
Interleukin 1 Beta
Von Willebrand Factor
Brain Derived Neurotrophic Factor
Mitochondrially Encoded Cytochrome C Oxidase III
Mitochondrially Encoded TRNA-Pro (CCN)
Paraoxonase 1
Mitochondrially Encoded Cytochrome C Oxidase I
Mitochondrially Encoded NADH:Ubiquinone Oxidoreductase Core Subunit 6
Cystatin C
Endoglin
Three Prime Repair Exonuclease 1
H19 Imprinted Maternally Expressed Transcript
Mitochondrially Encoded Cytochrome C Oxidase II
ATP Binding Cassette Subfamily C Member 6
Mitochondrially Encoded ATP Synthase Membrane Subunit 6
Apolipoprotein H
Janus Kinase 2
Insulin
Microtubule Associated Protein Tau
Selectin E
Coagulation Factor III, Tissue Factor
Myosin Heavy Chain 11
RPL36A-HNRNPH2 Readthrough
Adducin 1
Coagulation Factor VII
Lipoprotein(A)
Mitochondrially Encoded Cytochrome B
ATR Interacting Protein
Toll Like Receptor 4
Maternally Expressed 3
RNF213 Antisense RNA 1
Albumin
Cytochrome P450 Family 2 Subfamily C Member 19
G Protein Subunit Beta 3
ATRIP-TREX1 Readthrough
Tumor Protein P53
Interleukin 10
Phospholipase A2 Group VII
S100 Calcium Binding Protein B
Thrombomodulin
Endothelin 1
Glial Fibrillary Acidic Protein
Renin
Prostaglandin I2 Synthase
Endothelin Receptor Type A
Elastin
Guanylate Cyclase 1 Soluble Subunit Alpha 1
Enolase 2
Myosin Light Chain Kinase
Nitric Oxide Synthase 2
Growth Arrest Specific 5
Lipoprotein Lipase
Adiponectin, C1Q And Collagen Domain Containing
C-X-C Motif Chemokine Ligand 12
Presenilin 1
Purinergic Receptor P2Y12
Lysine Acetyltransferase 6B
Filamin A
Vascular Endothelial Growth Factor A
Intercellular Adhesion Molecule 1
Vitamin K Epoxide Reductase Complex Subunit 1
Integrin Subunit Beta 3
Sodium Voltage-Gated Channel Alpha Subunit 5
MicroRNA 21
3-Hydroxy-3-Methylglutaryl-CoA Reductase
Protein Z, Vitamin K Dependent Plasma Glycoprotein
Paraoxonase 2
Lymphotoxin Alpha
Epoxide Hydrolase 2
Thrombopoietin
Solute Carrier Family 2 Member 1
Coagulation Factor X
Caspase 3
Superoxide Dismutase 2
Angiotensin Converting Enzyme 2
MicroRNA 126
SOD2 Overlapping Transcript 1
Apolipoprotein A1
Adrenomedullin
Hypoxia Inducible Factor 1 Subunit Alpha
ATP Binding Cassette Subfamily A Member 1
Oxidized Low Density Lipoprotein Receptor 1
Lamin A/C
5-Methyltetrahydrofolate-Homocysteine Methyltransferase
High Mobility Group Box 1
Estrogen Receptor 1
ATP Binding Cassette Subfamily C Member 8
Platelet Factor 4
BCL2 Apoptosis Regulator
Heme Oxygenase 1
Competing Endogenous LncRNA 3 For MiR-645
Coagulation Factor XIII A Chain
Peroxisome Proliferator Activated Receptor Gamma
Transthyretin
Troponin I3, Cardiac Type
Angiopoietin 1
Coagulation Factor II Thrombin Receptor
Platelet And Endothelial Cell Adhesion Molecule 1
Superoxide Dismutase 1
Paired Like Homeodomain 2
Potassium Inwardly Rectifying Channel Subfamily J Member 5
C-X-C Motif Chemokine Ligand 8
Coagulation Factor XII
MicroRNA 155
Troponin T2, Cardiac Type
Interleukin 1 Receptor Antagonist
Insulin Like Growth Factor 1
Plasminogen
Microtubule Associated Protein 2
Integrin Subunit Alpha 2
Lipocalin 2
Neuroglobin
Prion Protein (Kanno Blood Group)
SH2B Adaptor Protein 3
Diaphanous Related Formin 1
Prostaglandin-Endoperoxide Synthase 2
Heat Shock Protein Family A (Hsp70) Member 4
Glucosylceramidase Beta 1
Arginine Vasopressin
Phosphatidylinositol-4-Phosphate 3-Kinase Catalytic Subunit Type 2 Alpha
Interleukin 4
Coagulation Factor IX
MicroRNA 125a
Matrix Metallopeptidase 3
Cytochrome C, Somatic
MicroRNA 140
C-C Motif Chemokine Ligand 2
Jagged Canonical Notch Ligand 1
Glutathione-Disulfide Reductase
Glutamate Ionotropic Receptor NMDA Type Subunit 2B
Hemoglobin Subunit Beta
CAMP Responsive Element Binding Protein 1
Erythropoietin Receptor
TNF Receptor Superfamily Member 1A
Transforming Growth Factor Beta 1
Selectin L
Taurine Up-Regulated 1
Integrin Subunit Beta 2
Selectin P Ligand
Pro-Platelet Basic Protein
C-X3-C Motif Chemokine Receptor 1
Interleukin 1 Alpha
Glycoprotein VI Platelet
CD40 Molecule
Serpin Family I Member 1
MicroRNA 9-1
Apolipoprotein C3
Vascular Cell Adhesion Molecule 1
Myoglobin
MicroRNA 223
Heat Shock Protein Family A (Hsp70) Member 8
Angiopoietin 2
Solute Carrier Family 1 Member 2
Sulfotransferase Family 1A Member 3
ATPase Na+/K+ Transporting Subunit Alpha 2
MicroRNA 146a
Titin
CD14 Molecule
Kininogen 1
Cbl Proto-Oncogene
Myelin Basic Protein
Calreticulin
Potassium Voltage-Gated Channel Subfamily Q Member 1
Cholesteryl Ester Transfer Protein
Melkersson-Rosenthal Syndrome
Nestin
Endothelin Receptor Type B
AKT Serine/Threonine Kinase 1
Collagen Type V Alpha 1 Chain
Adrenoceptor Beta 2
Serpin Family F Member 2
Glutathione Peroxidase 3
Ectonucleotide Pyrophosphatase/Phosphodiesterase 1
Thromboxane A2 Receptor
Erythropoietin
TMX2-CTNND1 Readthrough (NMD Candidate)
Secreted Phosphoprotein 1
Translocator Protein
Interleukin 18
Proprotein Convertase Subtilisin/Kexin Type 9
Activin A Receptor Like Type 1
Gap Junction Protein Alpha 1
Granulin Precursor
Annexin A5
MicroRNA 124-1
Cathepsin A
Amine Oxidase Copper Containing 3
C-C Motif Chemokine Ligand 3
Thrombospondin 1
NFE2 Like BZIP Transcription Factor 2
Nuclear Receptor Subfamily 3 Group C Member 2
C-X-C Motif Chemokine Receptor 4
Glial Cell Derived Neurotrophic Factor
Ciliary Neurotrophic Factor
Allograft Inflammatory Factor 1
Lipase C, Hepatic Type
Cyclin Dependent Kinase 5
Matrix Metallopeptidase 2
Sirtuin 1
NLR Family Pyrin Domain Containing 3
MPL Proto-Oncogene, Thrombopoietin Receptor
Choline O-Acetyltransferase
GATA Binding Protein 4
Apelin
KRIT1 Ankyrin Repeat Containing
Bone Morphogenetic Protein 7
Myosin Binding Protein C3
Long Intergenic Non-Protein Coding RNA 1672
NudE Neurodevelopment Protein 1
Myeloperoxidase
MicroRNA 133b
GBA Recombination Region
CD40 Ligand
Cytochrome P450 Family 11 Subfamily B Member 2
Cytochrome P450 Family 3 Subfamily A Member 5
Tyrosine Hydroxylase
Ectonucleoside Triphosphate Diphosphohydrolase 1
Calcium Voltage-Gated Channel Subunit Alpha1 A
Integrin Subunit Alpha 2b
MicroRNA 210
Tet Methylcytosine Dioxygenase 2
Proteinase 3
Nerve Growth Factor
Resistin
Gap Junction Protein Alpha 5
Phosphodiesterase 5A
Polycystin 1, Transient Receptor Potential Channel Interacting
Caspase 1
Solute Carrier Family 2 Member 10
Glutamate Ionotropic Receptor NMDA Type Subunit 2A
Transforming Growth Factor Beta 2
Heat Shock Protein Family A (Hsp70) Member 1A
Angiotensin II Receptor Type 2
SRC Proto-Oncogene, Non-Receptor Tyrosine Kinase
NK2 Homeobox 5
CCM2 Scaffold Protein
Interferon Induced With Helicase C Domain 1
Aspartyl-TRNA Synthetase 2, Mitochondrial
SMAD5 Antisense RNA 1
Sodium Voltage-Gated Channel Alpha Subunit 1
Notch Receptor 1
Fibroblast Growth Factor 2
TNF Receptor Superfamily Member 11b
Beta-Secretase 1
Serpin Family A Member 3
Methyl-CpG Binding Protein 2
Nuclear Receptor Subfamily 4 Group A Member 2
Nitric Oxide Synthase 1
C-C Motif Chemokine Receptor 5
Neuropeptide Y
Neurotrophic Receptor Tyrosine Kinase 1
Doublecortin
Prostaglandin-Endoperoxide Synthase 1
Mitogen-Activated Protein Kinase 3
Transforming Growth Factor Beta 3
Kinase Insert Domain Receptor
Solute Carrier Family 6 Member 4
Leptin
Prader Willi/Angelman Region RNA 1
TNF Receptor Superfamily Member 12A
ATP Binding Cassette Subfamily B Member 1
Transforming Growth Factor Beta Receptor 1
PGR Antisense RNA 1
HOX Transcript Antisense RNA
Claudin 5
MicroRNA 143
Endothelin Converting Enzyme 1
MicroRNA 150
Fibrinogen Gamma Chain
Monoamine Oxidase B
Adenosine A1 Receptor
Coagulation Factor VIII
EPH Receptor B4
ATP Binding Cassette Subfamily C Member 9
Advanced Glycosylation End-Product Specific Receptor
Phosphomannomutase 2
Fos Proto-Oncogene, AP-1 Transcription Factor Subunit
Haptoglobin
SMAD Family Member 2
Apolipoprotein A5
Age-Related Maculopathy Susceptibility 2
Long Intergenic Non-Protein Coding RNA 2605
Cytochrome P450 Family 2 Subfamily C Member 9
Moyamoya Disease 1
SMAD Family Member 4
Adrenoceptor Beta 1
Carboxypeptidase B2
MicroRNA 494
Growth Differentiation Factor 15
Serpin Family D Member 1
C-X-C Motif Chemokine Ligand 1
ATPase Na+/K+ Transporting Subunit Alpha 3
Glutamic--Pyruvic Transaminase
Adenosine Monophosphate Deaminase 1
Myosin Heavy Chain 7
Cytochrome P450 Family 4 Subfamily F Member 2
Matrix Metallopeptidase 1
Phospholipase A2 Group IIA
Small Nucleolar RNA Host Gene 14
Parvalbumin
Caspase 9
Interleukin 6 Receptor
Fms Related Receptor Tyrosine Kinase 1
Triggering Receptor Expressed On Myeloid Cells 2
SOS Ras/Rac Guanine Nucleotide Exchange Factor 1
Interleukin 1 Receptor Type 1
Klotho
MicroRNA 17
Arachidonate 5-Lipoxygenase
Protein Kinase AMP-Activated Non-Catalytic Subunit Gamma 2
Myosin Heavy Chain 9
MicroRNA 144
Potassium Voltage-Gated Channel Subfamily E Regulatory Subunit 2
Colony Stimulating Factor 3
Peptidylprolyl Isomerase G
TEK Receptor Tyrosine Kinase
Myosin Light Chain 4
MicroRNA 145
Xanthine Dehydrogenase
TIMP Metallopeptidase Inhibitor 1
MicroRNA 499a
Uncoupling Protein 2
Complement Factor H
Ghrelin And Obestatin Prepropeptide
Pvt1 Oncogene
Sodium Voltage-Gated Channel Alpha Subunit 8
Chitinase 3 Like 1
Neurotrophin 3
Phosphatidylinositol Glycan Anchor Biosynthesis Class Q
WD Repeat Domain 37
Regulator Of G Protein Signaling 5
Cytotoxic T-Lymphocyte Associated Protein 4
Transferrin
Interleukin 17A
CD34 Molecule
Ninjurin 2
Mitofusin 2
Caveolin 1
Homeostatic Iron Regulator
Leptin Receptor
Calcium/Calmodulin Dependent Protein Kinase II Gamma
Cytochrome B-245 Alpha Chain
Complement C3
Kallikrein B1
MicroRNA 98
Ribosomal Protein S27a
Fas Cell Surface Death Receptor
Solute Carrier Family 1 Member 3
5-Hydroxytryptamine Receptor 2A
MicroRNA 122
Interleukin 4 Receptor
Colony Stimulating Factor 1 Receptor
Potassium Inwardly Rectifying Channel Subfamily J Member 2
Coagulation Factor XI
Thromboxane A Synthase 1
IRX2 Divergent Transcript
MicroRNA 221
Prolactin
Peroxisome Proliferator Activated Receptor Alpha
RNA Binding Fox-1 Homolog 3
Potassium Voltage-Gated Channel Subfamily A Member 5
Small Nucleolar RNA Host Gene 12
GATA Binding Protein 6
Vitamin D Receptor
Major Histocompatibility Complex, Class I, B
HBB Recombination Region
Origin Of Replication At HBB
Platelet Derived Growth Factor Receptor Beta
Indoleamine 2,3-Dioxygenase 1
DEP Domain Containing 5, GATOR1 Subcomplex Subunit
Cytochrome P450 Family 2 Subfamily J Member 2
Fatty Acid Binding Protein 2
Raf-1 Proto-Oncogene, Serine/Threonine Kinase
Melanocortin 4 Receptor
MicroRNA 142
Collagen Type IV Alpha 5 Chain
Synuclein Alpha
Ubiquitination Factor E4A
Matrix Metallopeptidase 12
Galectin 3
Insulin Like 6
Interleukin 2
Leukotriene C4 Synthase
Signal Transducer And Activator Of Transcription 3
Nuclear Receptor Subfamily 3 Group C Member 1
Bone Gamma-Carboxyglutamate Protein
Retinol Binding Protein 4
Cyclin Dependent Kinase Inhibitor 2B
Complement C1r
Phosphatase And Tensin Homolog
Nuclear Paraspeckle Assembly Transcript 1
Actin Alpha Cardiac Muscle 1
Poly(ADP-Ribose) Polymerase 1
Elongator Acetyltransferase Complex Subunit 1
5-Hydroxytryptamine Receptor 3A
Collagen Type I Alpha 1 Chain
Cyclin Dependent Kinase Inhibitor 2A
MicroRNA 27b
Ceruloplasmin
Myosin Heavy Chain 6
Menin 1
Metaxin 2
Forkhead Box E3
MicroRNA 30a
Inter-Alpha-Trypsin Inhibitor Heavy Chain 4
BRCA2 DNA Repair Associated
Toll Like Receptor 2
Heterogeneous Nuclear Ribonucleoprotein H2
Calpain 3
MicroRNA 320a
Sodium Voltage-Gated Channel Beta Subunit 2
Sodium Voltage-Gated Channel Beta Subunit 1
Hyaluronan Binding Protein 2
Matrix Gla Protein
Component Of Oligomeric Golgi Complex 2
Macrophage Migration Inhibitory Factor
C-C Motif Chemokine Receptor 2
Mannose Binding Lectin 2
MicroRNA Let-7b
Sodium Channel Epithelial 1 Subunit Alpha
Transcription Factor 7 Like 2
Serpin Family A Member 1
MicroRNA 338
MicroRNA 4793
Sodium Voltage-Gated Channel Beta Subunit 3
Insulin Like Growth Factor Binding Protein 3
Actin Beta
Natriuretic Peptide Receptor 3
Polycystin 2, Transient Receptor Potential Cation Channel
Mitogen-Activated Protein Kinase 14
SET Domain Containing 1B, Histone Lysine Methyltransferase
Colony Stimulating Factor 2
Sodium Voltage-Gated Channel Beta Subunit 4
X-Box Binding Protein 1
E2F1 MRNA Stabilizing LncRNA
Glucose-6-Phosphate Dehydrogenase
Autophagy Related 9B
Fatty Acid Binding Protein 4
Collagen Type IV Alpha 4 Chain
FLVCR Choline And Putative Heme Transporter 2
Major Histocompatibility Complex, Class II, DR Beta 1
WRN RecQ Like Helicase
DNA Fragmentation Factor Subunit Alpha
Citrate Synthase
Interleukin 13
Hes Related Family BHLH Transcription Factor With YRPW Motif 2
Neutrophil Cytosolic Factor 1
Calcitonin Related Polypeptide Alpha
Catalase
Small Nucleolar RNA, C/D Box 15A
Interleukin 5 Receptor Subunit Alpha
Fc Gamma Receptor IIa
Clusterin
WW Domain Containing Oxidoreductase
Collagen Type I Alpha 2 Chain
MicroRNA 451a
Proopiomelanocortin
Cytochrome P450 Family 2 Subfamily C Member 8
Procollagen-Lysine,2-Oxoglutarate 5-Dioxygenase 1
MicroRNA 132
HNF1 Homeobox A
5-Methyltetrahydrofolate-Homocysteine Methyltransferase Reductase
Interferon Gamma
Coagulation Factor XIII B Chain
C-C Motif Chemokine Ligand 11
Gamma-Glutamyl Carboxylase
Collagen Beta(1-O)Galactosyltransferase 1
TGF-Beta Activated Kinase 1 (MAP3K7) Binding Protein 2
Beta-2-Microglobulin
MicroRNA 29a
Cytochrome P450 Family 4 Subfamily A Member 11
KCNQ1 Opposite Strand/Antisense Transcript 1
Neurofibromin 1
Thyroid Stimulating Hormone Receptor
SWI/SNF Related, Matrix Associated, Actin Dependent Regulator Of Chromatin, Subfamily A Like 1
Rhabdomyosarcoma 2 Associated Transcript
Complement C5
Chymotrypsin Like Elastase 2A
ATAC-STARR-Seq Lymphoblastoid Silent Region 15559
Phosphatase And Actin Regulator 1
Succinate Dehydrogenase Complex Iron Sulfur Subunit B
PPARG Coactivator 1 Alpha
Carboxypeptidase A6
Potassium Sodium-Activated Channel Subfamily T Member 1
Lysine Methyltransferase 2E (Inactive)
Neurobeachin
OTU Deubiquitinase 6B
Tetratricopeptide Repeat Domain 21B
Tetratricopeptide Repeat, Ankyrin Repeat And Coiled-Coil Containing 2
Centrosomal Protein 128
ARFGEF1 Divergent Transcript
LDL Receptor Related Protein 1
BRCA1/BRCA2-Containing Complex Subunit 3
Leucine Zipper Like Post Translational Regulator 1
MicroRNA 146b
SWI/SNF Related, Matrix Associated, Actin Dependent Regulator Of Chromatin, Subfamily A, Member 4
Catenin Beta 1
Integrin Subunit Beta 1
Lipase A, Lysosomal Acid Type
Potassium Inwardly Rectifying Channel Subfamily J Member 11
Cell Division Cycle Associated 3
MicroRNA 34a
Alpha 2-HS Glycoprotein
Hepatocellular Carcinoma Up-Regulated Long Non-Coding RNA
ATPase Na+/K+ Transporting Subunit Beta 1
Hypertension, Essential, Susceptibility To, 1
G Protein Subunit Alpha Q
Acetylcholinesterase (Yt Blood Group)
Solute Carrier Family 25 Member 24
Adenosine Deaminase
Pericentrin
Parkinsonism Associated Deglycase
SAM And HD Domain Containing Deoxynucleoside Triphosphate Triphosphohydrolase 1
Solute Carrier Family 9 Member A1
Collagen Type II Alpha 1 Chain
B-Raf Proto-Oncogene, Serine/Threonine Kinase
Palladin, Cytoskeletal Associated Protein
TRNA-Ala (Anticodon TGC) 7-1
Endothelial PAS Domain Protein 1
Caspase 2
Pentraxin 3
Inverted Formin 2
Zinc Finger And SCAN Domain Containing 25
EMX2 Opposite Strand/Antisense RNA
PKD1 Antisense RNA 1
Long Intergenic Non-Protein Coding RNA 1227
Hypertension, Essential, Susceptibility To, 2
Hypertension, Essential, Susceptibility To, 3
Hypertension, Essential, Susceptibility To, 4
Hypertension, Essential, Susceptibility To, 5
Hypertension, Essential, Susceptibility To, 6
Voltage Dependent Anion Channel 1
Glutathione S-Transferase Mu 1
Adrenoceptor Beta 3
Ryanodine Receptor 1
Carnitine Palmitoyltransferase 2
Argininosuccinate Synthase 1
Carbamoyl-Phosphate Synthase 1
ACTA2 Antisense RNA 1
MicroRNA 34c
Mitochondrially Encoded ATP Synthase Membrane Subunit 8
Glucokinase Regulator
Suppressor Of Cytokine Signaling 1
Nucleoporin 155
MicroRNA 199a-1
Chloride Voltage-Gated Channel 2
Microfibril Associated Protein 5
X Inactive Specific Transcript
Renalase, FAD Dependent Amine Oxidase
CREB Binding Protein
DNA Damage Inducible Transcript 4
Growth Hormone 1
Interferon Alpha 2
BCL2 Like 1
Lysosomal Associated Membrane Protein 2
Aggrecan
Netrin 1
Elastase, Neutrophil Expressed
Forkhead Box P2
Mitogen-Activated Protein Kinase 1
Catechol-O-Methyltransferase
MicroRNA 216a
Alpha Glucosidase
Neurotensin
Potassium Voltage-Gated Channel Subfamily H Member 2
MicroRNA 125b-1
Chitinase 1
TRNA-Glu (Anticodon TTC) 3-1
Placental Growth Factor
Cytochrome P450 Family 3 Subfamily A Member 4
MicroRNA 23a
MicroRNA Let-7c
Epidermal Growth Factor
Tissue Factor Pathway Inhibitor
Valosin Containing Protein
Alpha-N-Acetylgalactosaminidase
Platelet Derived Growth Factor Subunit B
Protein C, Inactivator Of Coagulation Factors Va And VIIIa
Somatostatin
Corin, Serine Peptidase
Neurofilament Light Chain
SON DNA And RNA Binding Protein
WNK Lysine Deficient Protein Kinase 3
Dickkopf WNT Signaling Pathway Inhibitor 1
Apelin Receptor
MicroRNA 206
BRD4-Independent Group 4 Enhancer GRCh37_chr6:149699707-149700906
MicroRNA 208a
Fibronectin 1
Neuropilin 1
Matrix Metallopeptidase 8
Cannabinoid Receptor 1
Fibroblast Growth Factor 23
MicroRNA 181a-1
Intelectin 1
RAB4B-EGLN2 Readthrough (NMD Candidate)
Calcium Voltage-Gated Channel Subunit Alpha1 C
5-Hydroxytryptamine Receptor 1A
Zinc Metallopeptidase STE24
Small Nucleolar RNA Host Gene 1
MicroRNA 149
ADAM Metallopeptidase Domain 17
Thrombospondin Type 1 Domain Containing 4
Integrin Subunit Alpha M
Mitogen-Activated Protein Kinase 8
Polyamine Modulated Factor 1
PMF1-BGLAP Readthrough
MicroRNA 130a
Mitochondrial Transcription Termination Factor 1
Growth Differentiation Factor 2
Urocortin
Arginase 1
Recombination Signal Binding Protein For Immunoglobulin Kappa J Region
Nicotinamide Phosphoribosyltransferase
Fukutin Related Protein
Aldehyde Dehydrogenase 7 Family Member A1
Sodium Channel Epithelial 1 Subunit Beta
Ornithine Decarboxylase 1
Insulin Receptor Substrate 1
Tetraspanin 2
Protoporphyrinogen Oxidase
Glutamate Ionotropic Receptor Kainate Type Subunit 2
Ubiquitin C-Terminal Hydrolase L1
Potassium Calcium-Activated Channel Subfamily M Alpha 1
Gap Junction Protein Alpha 4
TNF Receptor Superfamily Member 1B
Potassium Inwardly Rectifying Channel Subfamily J Member 3
Glucagon
Sterol Regulatory Element Binding Transcription Factor 1
TAR DNA Binding Protein
ATM Serine/Threonine Kinase
Kynurenine 3-Monooxygenase
Platelet Derived Growth Factor Receptor Alpha
KIT Ligand
ZNFX1 Antisense RNA 1
NADH:Ubiquinone Oxidoreductase Subunit S4
Cytochrome P450 Family 17 Subfamily A Member 1
ERCC Excision Repair 4, Endonuclease Catalytic Subunit
Fatty Acid Binding Protein 3
Pappalysin 1
Chromogranin A
Acid Sensing Ion Channel Subunit 1
Parathyroid Hormone
Astrotactin 2
Kalirin RhoGEF Kinase
Myelin Oligodendrocyte Glycoprotein
Discs Large MAGUK Scaffold Protein 4
ATPase H+/K+ Transporting Non-Gastric Alpha2 Subunit
Small Cajal Body-Specific RNA 5
Interleukin 9
Interleukin 1 Family Member 10
Presenilin 2
Interferon Alpha 1
NPPA Antisense RNA 1
Janus Kinase 1
Cadherin 5
Stromal Interaction Molecule 1
MicroRNA 342
Cadherin EGF LAG Seven-Pass G-Type Receptor 1
Hemoglobin Subunit Alpha 1
G Protein Subunit Beta 2
KRAS Proto-Oncogene, GTPase
Nuclear Factor Kappa B Subunit 1
Protein Kinase CAMP-Dependent Type I Regulatory Subunit Alpha
Telomerase Reverse Transcriptase
Solute Carrier Family 6 Member 4 Gene Promoter
Atrial Fibrillation, Familial, 5
Monoamine Oxidase A
Mitochondrially Encoded 12S RRNA
GATA Binding Protein 5
POU Class 4 Homeobox 1
Cytochrome B-245 Beta Chain
MicroRNA 199b
Potassium Voltage-Gated Channel Subfamily E Regulatory Subunit 1
Parkin RBR E3 Ubiquitin Protein Ligase
Opsin 4
Platelet Derived Growth Factor Subunit A
Uncoupling Protein 3
NPHS2 Stomatin Family Member, Podocin
Thrombospondin Type 1 Domain Containing 1
YY1 Associated Protein 1
Matrix Metallopeptidase 13
Single Stranded DNA Binding Protein 1
Insulin Like Growth Factor Binding Protein 1
Gamma-Glutamyltransferase 1
Early Growth Response 1
Solute Carrier Family 6 Member 3
TTN Antisense RNA 1
BCL2 Associated Agonist Of Cell Death
X-Ray Repair Cross Complementing 1
ATP Binding Cassette Subfamily G Member 2 (JR Blood Group)
Insulin Like Growth Factor 1 Receptor
TIMP Metallopeptidase Inhibitor 2
Dynein Axonemal Heavy Chain 8
Surfactant Associated 3
T-Box Transcription Factor 20
Dynein Axonemal Heavy Chain 5
5'-Nucleotidase Ecto
Collagen Type V Alpha 2 Chain
Interleukin 33
Thioredoxin
Glutamate Ionotropic Receptor AMPA Type Subunit 1
Colony Stimulating Factor 3 Receptor
Glycogen Synthase Kinase 3 Beta
Cytochrome P450 Family 1 Subfamily B Member 1
Sortilin 1
AT-Hook DNA Binding Motif Containing 1
MicroRNA 181c
DNA Methyltransferase 3 Alpha
Serum/Glucocorticoid Regulated Kinase 1
Serrate, RNA Effector Molecule
Solute Carrier Family 17 Member 5
Secretoglobin Family 1A Member 1
MicroRNA 196a-2
Myosin Light Chain 3
ADAM Metallopeptidase With Thrombospondin Type 1 Motif 2
Methylthioadenosine Phosphorylase
LIF Interleukin 6 Family Cytokine
Dopamine Receptor D1
Solute Carrier Family 25 Member 4
FTO Alpha-Ketoglutarate Dependent Dioxygenase
Multimerin 1
MicroRNA 130b
GNAS Complex Locus
Myosin Light Chain Kinase 2
Transmembrane Protein 126B
Potassium Two Pore Domain Channel Subfamily K Member 17
GATA Binding Protein 3
Zinc Finger CCHC-Type Containing 14
Protein Tyrosine Phosphatase Non-Receptor Type 22
Transient Receptor Potential Cation Channel Subfamily M Member 7
Fc Gamma Receptor IIIb
Fibroblast Growth Factor 21
Creatine Kinase B
MicroRNA 381
Prader Willi/Angelman Region RNA 4
ADAMTS Like 1
Tachykinin Precursor 1
PRKCH Antisense RNA 1
Chymase 1
Kynureninase
Lactotransferrin
Arylsulfatase A
Interleukin 2 Receptor Subunit Alpha
MicroRNA 99a
MicroRNA 532
Serum Amyloid A1
C-C Motif Chemokine Receptor 3
ATAC-STARR-Seq Lymphoblastoid Active Region 11554
Long Intergenic Non-Protein Coding RNA, Regulator Of Reprogramming
Suppression Of Tumorigenicity 2
TLX1 Neighbor
Interleukin 3
Matrix Metallopeptidase 7
WNK Lysine Deficient Protein Kinase 1
GC Vitamin D Binding Protein
Fragile X Messenger Ribonucleoprotein 1
Bone Morphogenetic Protein 6
MicroRNA 200c
ADAM Metallopeptidase With Thrombospondin Type 1 Motif 7
Sex Hormone Binding Globulin
Cytochrome P450 Family 11 Subfamily B Member 1
ATP Binding Cassette Subfamily G Member 1
Small Nucleolar RNA Host Gene 16
Matrix Metallopeptidase 10
SH3 And Multiple Ankyrin Repeat Domains 3
Cytochrome P450 Family 1 Subfamily A Member 1
Solute Carrier Family 6 Member 2
Glucagon Like Peptide 1 Receptor
Potassium Two Pore Domain Channel Subfamily K Member 3
ATP Binding Cassette Subfamily C Member 1 (ABCC1 Blood Group)
Ryanodine Receptor 2
FUS RNA Binding Protein
MicroRNA 185
Hepatocyte Growth Factor
Ring Finger Protein 216
MicroRNA 128-2
Inositol Monophosphatase 2
Interferon Regulatory Factor 1
Jun Proto-Oncogene, AP-1 Transcription Factor Subunit
Transient Receptor Potential Cation Channel Subfamily V Member 1
Butyrylcholinesterase
Methylenetetrahydrofolate Dehydrogenase, Cyclohydrolase And Formyltetrahydrofolate Synthetase 1
Cytochrome P450 Family 2 Subfamily D Member 6
Transcobalamin 2
Twist Family BHLH Transcription Factor 1
Interleukin 37
Interleukin 1 Receptor Associated Kinase 1
Mechanistic Target Of Rapamycin Kinase
Cytochrome C Oxidase Subunit 8A
Neurotrophic Receptor Tyrosine Kinase 2
Kinesin Family Member 6
CD63 Molecule
Filamin C
Notch Receptor 2
Solute Carrier Family 22 Member 5
Dimethylarginine Dimethylaminohydrolase 1
LIM Domain Kinase 1
Nuclear Receptor Binding SET Domain Protein 1
TNF Superfamily Member 4
ATP Binding Cassette Subfamily G Member 8
MEFV Innate Immunity Regulator, Pyrin
Peroxisome Proliferator Activated Receptor Delta
MicroRNA 22
Arachidonate 15-Lipoxygenase
Solute Carrier Family 25 Member 44
Microsomal Triglyceride Transfer Protein
Glutathione S-Transferase Theta 1
Aquaporin 4
Junctophilin 3
MicroRNA 211
MBL Associated Serine Protease 2
Major Histocompatibility Complex, Class II, DQ Beta 1
Myosin Light Chain 2
Glutamate Metabotropic Receptor 7
NADPH Oxidase 4
UDP Glucuronosyltransferase Family 1 Member A1
Transforming Growth Factor Beta Receptor 3
Glutamate Ionotropic Receptor AMPA Type Subunit 2
Islet Amyloid Polypeptide
MicroRNA 30e
TNF Superfamily Member 10
Solute Carrier Family 8 Member A1
MicroRNA 27a
Membrane Spanning 4-Domains A2
Interleukin 18 Receptor 1
Hepatitis A Virus Cellular Receptor 1
Interleukin 11
BRD4-Independent Group 4 Enhancer GRCh37_chr17:78345568-78346767
MicroRNA 15b
VISTA Enhancer Hs2177
MicroRNA 30d
Hepatocellular Carcinoma Associated Transcript 5
Solute Carrier Family 19 Member 1
Solute Carrier Organic Anion Transporter Family Member 1C1
Cystatin B
MicroRNA 125b-2
Chloride Voltage-Gated Channel 1
MED14-Independent Group 3 Enhancer GRCh37_chr19:13371552-13372751
Migraine With Aura, Susceptibility To
Synaptophysin
Integrin Subunit Alpha L
MicroRNA 26b
Perilipin 1
MicroRNA 195
Fibrillin 2
MicroRNA 184
Beta-Globin Gene 3' Regulatory Region
MicroRNA 486-1
MED14-Independent Group 3 Enhancer GRCh37_chr1:156099693-156100892
Interleukin 1 Receptor Like 1
Serum Response Factor Binding Protein 1
Transcription Factor A, Mitochondrial
MicroRNA 296
MicroRNA 29b-1
Heat Shock Protein Family A (Hsp70) Member 1B
KIT Proto-Oncogene, Receptor Tyrosine Kinase
Metabolism Of Cobalamin Associated C
MicroRNA Let-7i
Transcription Factor 7
Mitochondrially Encoded NADH:Ubiquinone Oxidoreductase Core Subunit 2
BRCA1 Associated Protein
Cathepsin B
Epidermal Growth Factor Receptor
Toll Like Receptor 7
Sphingosine-1-Phosphate Receptor 1
Glutamate Ionotropic Receptor AMPA Type Subunit 3
HECT Domain E3 Ubiquitin Protein Ligase 4
Small Nucleolar RNA Host Gene 6
Crystallin Beta-Gamma Domain Containing 1
MicroRNA 134
Ataxin 2
S100 Calcium Binding Protein A9
Spectrin Beta, Erythrocytic
Stimulator Of Interferon Response CGAMP Interactor 1
Growth Hormone Releasing Hormone
Proteasome 20S Subunit Alpha 6
Sodium Voltage-Gated Channel Alpha Subunit 2
Methionine Adenosyltransferase 2A
Biliverdin Reductase B
Estrogen Receptor 2
CD79a Molecule
NK2 Homeobox 1
CD163 Molecule
Insulin Like Growth Factor 2 MRNA Binding Protein 2
Furin, Paired Basic Amino Acid Cleaving Enzyme
Retinoic Acid Receptor Responder 2
Leptin, Serum Levels Of
Glyceraldehyde-3-Phosphate Dehydrogenase
Fibroblast Growth Factor 5
Fibronectin Type III Domain Containing 5
Vasodilator Stimulated Phosphoprotein
Cyclin Dependent Kinase Inhibitor 3
Mitochondrially Encoded 16S RRNA
Latent Transforming Growth Factor Beta Binding Protein 1
NPC Intracellular Cholesterol Transporter 1
SET Domain Containing 2, Histone Lysine Methyltransferase
ATRX Chromatin Remodeler
CASP8 And FADD Like Apoptosis Regulator
Cytochrome C Oxidase Subunit 4I1
Thymidine Phosphorylase
Lymphotoxin Beta
Tryptophanyl TRNA Synthetase 2, Mitochondrial
Delta Like Canonical Notch Ligand 1
Elastin Microfibril Interfacer 1
Bradykinin Receptor B2
Interferon Regulatory Factor 5
Serotonin Transporter Intronic VNTR Enhancer
Androgen Receptor
Apolipoprotein A4
Glutamate Metabotropic Receptor 8
T-Box Transcription Factor 5
Inositol 1,4,5-Trisphosphate Receptor Type 1
HOXA Distal Transcript Antisense RNA
Dopamine Receptor D2
Glutathione S-Transferase Omega 1
Calmodulin 1
C-X3-C Motif Chemokine Ligand 1
TIMP Metallopeptidase Inhibitor 3
Chloride Voltage-Gated Channel 6
Tubulin Beta 3 Class III
Serine Hydroxymethyltransferase 1
Heparanase
Cellular Communication Network Factor 2
MYC Proto-Oncogene, BHLH Transcription Factor
KCNQ1 Antisense RNA 1
Death Associated Protein Kinase 1
Potassium Calcium-Activated Channel Subfamily M Regulatory Beta Subunit 1
Glutamate Ionotropic Receptor NMDA Type Subunit 1
Apolipoprotein L1
ADAM Metallopeptidase With Thrombospondin Type 1 Motif 1
Bone Morphogenetic Protein 2
Tribbles Pseudokinase 1
Signal Transducer And Activator Of Transcription 5A
Solute Carrier Family 1 Member 1
Sp1 Transcription Factor
Ornithine Transcarbamylase
Glutathione S-Transferase Pi 1
Dopamine Beta-Hydroxylase
MicroRNA 148b
NPC Intracellular Cholesterol Transporter 2
Superoxide Dismutase 3
Von Hippel-Lindau Tumor Suppressor
Prostaglandin E Synthase
Sulfite Oxidase
Protein S
Apoptosis Inducing Factor Mitochondria Associated 1
Aldo-Keto Reductase Family 1 Member B
Syntaxin 1A
Suppressor Of Cytokine Signaling 3
Sclerostin
Adenosylmethionine Decarboxylase 1
Lecithin-Cholesterol Acyltransferase
RuvB Like AAA ATPase 2
LLGL Scribble Cell Polarity Complex Component 2
Adenosine Kinase
Complement C4B (Chido/Rodgers Blood Group)
Alkaline Phosphatase, Biomineralization Associated
Tropomyosin 1
C-C Motif Chemokine Ligand 5
Cathepsin D
MicroRNA 133a-1
Sodium Voltage-Gated Channel Alpha Subunit 9
Cytochrome C1
Desmin
Solute Carrier Family 2 Member 4
MicroRNA 574
Hes Related Family BHLH Transcription Factor With YRPW Motif 1
Purine Nucleoside Phosphorylase
Adenosine A2a Receptor
Glutamate Metabotropic Receptor 5
Baculoviral IAP Repeat Containing 5
Corticotropin Releasing Hormone
5-Hydroxytryptamine Receptor 2B
Adenylate Cyclase Activating Polypeptide 1
MicroRNA 124-3
Dolichyl-Phosphate N-Acetylglucosaminephosphotransferase 1
Hydroxysteroid 11-Beta Dehydrogenase 1
Protein Tyrosine Phosphatase Non-Receptor Type 11
Galanin And GMAP Prepropeptide
Granulysin
Hydroxysteroid 11-Beta Dehydrogenase 2
Galectin 2
Inhibitor Of Nuclear Factor Kappa B Kinase Regulatory Subunit Gamma
Cbp/P300 Interacting Transactivator With Glu/Asp Rich Carboxy-Terminal Domain 2
TP53 Induced Glycolysis Regulatory Phosphatase
MicroRNA Let-7e
TNF Receptor Superfamily Member 9
MicroRNA 128-1
Cytochrome P450 Family 24 Subfamily A Member 1
Acyl-CoA Dehydrogenase Short Chain
Solute Carrier Family 17 Member 3
Growth Arrest Specific 6
Complement C4A (Chido/Rodgers Blood Group)
ROS Proto-Oncogene 1, Receptor Tyrosine Kinase
Calbindin 1
Insulin Receptor
Heat Shock Protein Family D (Hsp60) Member 1
Solute Carrier Family 66 Member 2
CD177 Molecule
Uromodulin
Phosphatidylinositol-4,5-Bisphosphate 3-Kinase Catalytic Subunit Gamma
Arachidonate 12-Lipoxygenase, 12S Type
STN1 Subunit Of CST Complex
Vesicle Associated Membrane Protein 8
Peroxidasin
Colony Stimulating Factor 1
Myosin Heavy Chain 15
Sorting Nexin 19
MicroRNA 24-1
Intercellular Adhesion Molecule 4 (Landsteiner-Wiener Blood Group)
MicroRNA 602
Selenoprotein S
Purinergic Receptor P2Y1
Forkhead Box F2
Hexokinase 1
Membrane Metalloendopeptidase
Crystallin Alpha B
Solute Carrier Family 5 Member 2
Adenosylhomocysteinase
Vasoactive Intestinal Peptide Receptor 2
Heat Shock Protein Family B (Small) Member 1
Signal Transducer And Activator Of Transcription 5B
Sterol Regulatory Element Binding Transcription Factor 2
Caspase 8
X-Linked Kx Blood Group Antigen, Kell And VPS13A Binding Protein
Rac Family Small GTPase 1
DAOA Antisense RNA 1
Parathyroid Hormone Like Hormone
MDM2 Proto-Oncogene
RUNX Family Transcription Factor 2
Small Nucleolar RNA Host Gene 8
Spastin
Acid Phosphatase 5, Tartrate Resistant
Paraoxonase 3
Vimentin
MicroRNA 503
MicroRNA 193a
Uncharacterized LOC101448202
Hepatocyte Nuclear Factor 4 Alpha
Fibroblast Growth Factor Receptor 1
Gap Junction Protein Beta 1
Opioid Receptor Mu 1
Interleukin 36 Receptor Antagonist
MicroRNA 335
Rho Associated Coiled-Coil Containing Protein Kinase 1
MicroRNA 320e
Insulin Like Growth Factor 2
MicroRNA Let-7f-2
Fatty Acid Binding Protein 12
MicroRNA 345
Transmembrane Protein 106B
MicroRNA 214
Zinc Finger C3HC-Type Containing 1
C-Type Lectin Domain Containing 16A
N-Acetyl-Alpha-Glucosaminidase
Leukotriene A4 Hydrolase
MicroRNA 4306
Component Of Inhibitor Of Nuclear Factor Kappa B Kinase Complex
Long Intergenic Non-Protein Coding RNA 1438
Angiopoietin Like 6
Glutathione Peroxidase 1
Interleukin 1 Receptor Accessory Protein Like 2
Transient Receptor Potential Cation Channel Subfamily M Member 2
MicroRNA 200b
OIP5 Antisense RNA 1
DENN Domain Containing 11
Desmoplakin
Folate Hydrolase 1
NAD(P)H Quinone Dehydrogenase 1
Serpin Family A Member 12
C-X-C Motif Chemokine Ligand 16
HTLV-1 Related Endogenous Sequence (Pseudogene)
MicroRNA 320d-2
Phosphomannomutase 1
Class II Major Histocompatibility Complex Transactivator
Charged Multivesicular Body Protein 2B
Calcitonin Receptor Like Receptor
CD28 Molecule
Hepcidin Antimicrobial Peptide
Kallikrein 1
Serum Amyloid A4, Constitutive
Hypocretin Neuropeptide Precursor
Thyroid Peroxidase
Cytochrome C Oxidase Subunit 5A
Aldehyde Dehydrogenase 1 Family Member A2
RNA, Ro60-Associated Y3
Integrin Subunit Beta 6
Egl-9 Family Hypoxia Inducible Factor 1
Defensin Alpha 1
Platelet Derived Growth Factor D
Chromodomain Helicase DNA Binding Protein 3
Cytochrome B Reductase 1
Toll Like Receptor 8
MicroRNA 18a
Serpin Family A Member 9
Calcium Voltage-Gated Channel Subunit Alpha1 D
Decorin
Ubiquitin Protein Ligase E3 Component N-Recognin 3
Xq28 Proximal FLNA-EMD Recombination Region
HPS1 Biogenesis Of Lysosomal Organelles Complex 3 Subunit 1
Dolichyl-Phosphate Mannosyltransferase Subunit 3, Regulatory
Tyrosine Kinase With Immunoglobulin Like And EGF Like Domains 1
Proline And Serine Rich Coiled-Coil 1
Tolloid Like 1
Urothelial Cancer Associated 1
Angiopoietin Like 3
Potassium Voltage-Gated Channel Interacting Protein 4
Complement C1q A Chain
NF2, Moesin-Ezrin-Radixin Like (MERLIN) Tumor Suppressor
Adrenoceptor Alpha 2A
Protein Kinase CAMP-Activated Catalytic Subunit Alpha
Arachidonate 12-Lipoxygenase, 12R Type
Natriuretic Peptide Receptor 1
Splicing Factor Proline/Glutamine-Rich
Apurinic/Apyrimidinic Endodeoxyribonuclease 1
Glucokinase
Bradykinin Receptor B1
Forkhead Box C1
SH3BP5 Antisense RNA 1
Novel Transcript
ATP Binding Cassette Subfamily B Member 7
Brevican
Alpha-1,6-Mannosylglycoprotein 6-Beta-N-Acetylglucosaminyltransferase
Spermatogenesis Associated 13
Striatin
ATPase H+/K+ Transporting Subunit Alpha
Wnt Family Member 2B
TNF Superfamily Member 12
MYD88 Innate Immune Signal Transduction Adaptor
G Protein-Coupled Receptor Kinase 2
Interleukin 5
Glutamate-Cysteine Ligase Catalytic Subunit
Adaptor Related Protein Complex 3 Subunit Beta 1
Fatty Acid Binding Protein 1
RNA Polymerase III Subunit F
MCF.2 Cell Line Derived Transforming Sequence Like
Iduronate 2-Sulfatase
THUMPD3 Antisense RNA 1
CD59 Molecule (CD59 Blood Group)
Succinate Dehydrogenase Complex Flavoprotein Subunit A
Sodium Channel Epithelial 1 Subunit Gamma
SPT3 Homolog, SAGA And STAGA Complex Component
Upstream Transcription Factor 1
Adrenoceptor Alpha 1A
Integrin Subunit Alpha 4
EPH Receptor A4
Methylmalonyl-CoA Mutase
Scavenger Receptor Class B Member 1
Kinesin Light Chain 1
Coiled-Coil Domain Containing 88C
Glucuronidase Beta
MicroRNA 191
Telomerase RNA Component
MicroRNA 423
Adrenoceptor Alpha 2B
KIAA0319 Like
Mesencephalic Astrocyte Derived Neurotrophic Factor
Actin Gamma 1
Factor Interacting With PAPOLA And CPSF1
RNA Binding Motif Protein 20
Small Nucleolar RNA, C/D Box 118
Acid Phosphatase 1
C1QTNF3-AMACR Readthrough (NMD Candidate)
Glutathione S-Transferase Omega 2
Ras Homolog Family Member A
MicroRNA 25
Gelsolin
ADP Ribosylation Factor Like GTPase 6 Interacting Protein 6
Growth Hormone Receptor
Non-Coding RNA Activated By DNA Damage
Zinc Finger CCCH-Type Containing 12A
Nuclear Receptor Subfamily 1 Group H Member 3
Cytochrome P450 Family 1 Subfamily A Member 2
Fatty Acid Desaturase 1
Neuregulin 1
MicroRNA 708
Platelet Endothelial Aggregation Receptor 1
Long Intergenic Non-Protein Coding RNA 1394
Vascular Endothelial Growth Factor C
NHERF Family PDZ Scaffold Protein 2
Endoplasmic Reticulum Aminopeptidase 1
Beclin 1
Tripartite Motif Containing 9
Tenascin XB
Ring Finger Protein 146
Orosomucoid 1
Interleukin 6 Cytokine Family Signal Transducer
Toll Like Receptor 3
Prolylcarboxypeptidase
Fas Ligand
Enhancer Of Zeste 2 Polycomb Repressive Complex 2 Subunit
Glutamate Decarboxylase 2
Interleukin 12A
MicroRNA Let-7d
BCL2 Associated X, Apoptosis Regulator
Heparan Sulfate Proteoglycan 2
H2A.X Variant Histone
Rhophilin Associated Tail Protein 1
C-X-C Motif Chemokine Receptor 2
Tenascin C
Bone Morphogenetic Protein Receptor Type 2
Major Histocompatibility Complex, Class II, DR Alpha
Sphingomyelin Phosphodiesterase 1
Tyrosine Kinase 2
TNF Receptor Associated Factor 3
Plasminogen Activator, Urokinase Receptor
C-C Motif Chemokine Receptor 1
Inositol 1,4,5-Trisphosphate Receptor Type 3
Angiopoietin Like 4
Rho Guanine Nucleotide Exchange Factor 10
Adenosine A3 Receptor
Calpastatin
SIL1 Nucleotide Exchange Factor
SplA/Ryanodine Receptor Domain And SOCS Box Containing 4
Thyrotropin Releasing Hormone
Heat Shock Protein Family A (Hsp70) Member 1 Like
RNF217 Antisense RNA 1 (Head To Head)
Cholinergic Receptor Nicotinic Alpha 7 Subunit
Moyamoya Disease 4
Leukotriene B4 Receptor
Nucleotide Binding Oligomerization Domain Containing 2
Annexin A2
Proline Rich Coiled-Coil 2A
MicroRNA 215
Transient Receptor Potential Cation Channel Subfamily V Member 4
UDP-Glucose Ceramide Glucosyltransferase
Sodium Voltage-Gated Channel Alpha Subunit 10
Alanyl-TRNA Synthetase 1
Protein Kinase AMP-Activated Catalytic Subunit Alpha 2
TANK Binding Kinase 1
Histone Deacetylase 4
Formin Homology 2 Domain Containing 3
Vasoactive Intestinal Peptide
Protein Tyrosine Phosphatase Non-Receptor Type 1
MicroRNA 495
Cardiotrophin 1
BRCA1 DNA Repair Associated
Retinoic Acid Induced 1
Cholecystokinin
CD4 Molecule
Spectrin Beta, Non-Erythrocytic 5
Heat Shock Protein Family A (Hsp70) Member 5
Dipeptidyl Peptidase 4
T-Box Transcription Factor 3
Calcium Voltage-Gated Channel Auxiliary Subunit Alpha2delta 1
5-Hydroxytryptamine Receptor 2C
MicroRNA 188
Biglycan
Interferon Beta 1
LDL Receptor Related Protein 5
Dynein Axonemal Heavy Chain 11
Glutamate-Ammonia Ligase
Cadherin 6
FUN14 Domain Containing 2
Cytochrome P450 Family 2 Subfamily E Member 1
RAS P21 Protein Activator 1
Potassium Calcium-Activated Channel Subfamily N Member 4
MicroRNA 433
Sequestosome 1
MALT1 Paracaspase
Caspase Recruitment Domain Family Member 8
Acid Sensing Ion Channel Subunit 3
MAS1 Proto-Oncogene, G Protein-Coupled Receptor
S100 Calcium Binding Protein A8
N-Acetylglutamate Synthase
C9orf72-SMCR8 Complex Subunit
MicroRNA 19a
Marker Of Proliferation Ki-67
Glutamate Metabotropic Receptor 1
WD Repeat Domain 12
Interleukin 20
KLF Transcription Factor 4
MicroRNA 518b
Choline Kinase Alpha
MicroRNA 379
Isocitrate Dehydrogenase (NADP(+)) 1
Oxytocin/Neurophysin I Prepropeptide
Complement Factor H Related 5
Assembly Factor For Spindle Microtubules
Cyclin H
Cadherin EGF LAG Seven-Pass G-Type Receptor 2
MicroRNA 497
Deoxyribonuclease 1
N-Alpha-Acetyltransferase 25, NatB Auxiliary Subunit
MicroRNA 204
Cysteine And Glycine Rich Protein 3
Calpain 10
T Cell Immunoglobulin And Mucin Domain Containing 4
EPH Receptor A3
Sarcoglycan Delta
MicroRNA 106b
Apolipoprotein A2
Phosphatidylinositol Glycan Anchor Biosynthesis Class A
Insulin Like Growth Factor Binding Protein 2
Sucrase-Isomaltase
Maltase-Glucoamylase
Malonyl-CoA Decarboxylase
Transient Receptor Potential Cation Channel Subfamily C Member 6
Interleukin 16
Insulin Degrading Enzyme
Firre Intergenic Repeating RNA Element
Collagen Type VI Alpha 3 Chain
Follistatin
Multiple PDZ Domain Crumbs Cell Polarity Complex Component
Small Nucleolar RNA Host Gene 5
TYRO3 Protein Tyrosine Kinase
Scinderin
Damage Induced Long Noncoding RNA
Casein Kappa
Secretagogin, EF-Hand Calcium Binding Protein
Acylphosphatase 2
Hyperpolarization Activated Cyclic Nucleotide Gated Potassium Channel 4
Opioid Receptor Kappa 1
Sigma Non-Opioid Intracellular Receptor 1
Ficolin 1
Mitogen-Activated Protein Kinase 10
Alpha-L-Iduronidase
TNF Superfamily Member 11
Propionyl-CoA Carboxylase Subunit Alpha
Solute Carrier Family 12 Member 1
Signal Transducer And Activator Of Transcription 4
Arylsulfatase B
Integrin Subunit Alpha E
DNA Polymerase Gamma 2, Accessory Subunit
Membrane Metalloendopeptidase Like 1
Glutamate Metabotropic Receptor 2
XK Related 6
Amyloid P Component, Serum
LIM Homeobox Transcription Factor 1 Beta
Ankyrin 3
Wnt Family Member 3
MicroRNA 5100
MicroRNA 181a-2
Integrin Subunit Alpha V
MicroRNA 659
Glutamate Ionotropic Receptor AMPA Type Subunit 4
BRD4-Independent Group 4 Enhancer GRCh37_chr13:110846747-110847946
Endothelin 3
Protein Tyrosine Phosphatase Receptor Type C
FHF Complex Subunit HOOK Interacting Protein 1A
SPATA31 Subfamily F Member 1
Aldehyde Dehydrogenase 5 Family Member A1
Glucagon Receptor
Proteasome 26S Subunit, ATPase 3
AKT Serine/Threonine Kinase 2
HNF1 Homeobox B
Caspase Recruitment Domain Family Member 14
MON1 Homolog B, Secretory Trafficking Associated
Intercellular Adhesion Molecule 3
Synuclein Beta
Cytochrome P450 Family 19 Subfamily A Member 1
Hypoxia Inducible Factor 3 Subunit Alpha
Heterogeneous Nuclear Ribonucleoprotein A1
Heterogeneous Nuclear Ribonucleoprotein A2/B1
Thyroglobulin
Diphthamide Biosynthesis 1
Thymocyte Selection Associated High Mobility Group Box
Purinergic Receptor P2X 7
ATP Binding Cassette Subfamily B Member 11
Prepronociceptin
MicroRNA 10b
Phospholipase A2 Group VI
Plakophilin 2
WT1 Transcription Factor
Latent Transforming Growth Factor Beta Binding Protein 2
Nerve Growth Factor Receptor
Glutaryl-CoA Dehydrogenase
Autophagy Related 7
CD86 Molecule
ATP Binding Cassette Subfamily D Member 2
Signal Transducer And Activator Of Transcription 1
Fc Alpha Receptor
Solute Carrier Family 26 Member 11
Endonuclease V
Neuronal Pentraxin 1
MicroRNA 15a
Syntaxin Binding Protein 1
MicroRNA 222
Glycogen Synthase 1
Solute Carrier Family 39 Member 7
Aquaporin 10
Taste 2 Receptor Member 50
Protein Tyrosine Phosphatase Receptor Type F
Endothelial Cell Specific Molecule 1
MicroRNA 665
CYP11B2 Promoter
MicroRNA 100
Eukaryotic Translation Initiation Factor 2 Alpha Kinase 2
DCC Netrin 1 Receptor
Keratin 5
Serpin Family B Member 8
Solute Carrier Family 26 Member 8
Myeloid Leukemia Factor 1
Purinergic Receptor P2X 6
Minichromosome Maintenance 10 Replication Initiation Factor
Vesicle Transport Through Interaction With T-SNAREs 1A
Dmx Like 2
Keratin 74
Peptidoglycan Recognition Protein 2
SH3GL Interacting Endocytic Adaptor 1
Follistatin Like 4
HEAT Repeat Containing 5B
Myomesin 3
TATA-Box Binding Protein Associated Factor 3
Olfactory Receptor Family 2 Subfamily A Member 25
Transmembrane Serine Protease 11B
Fc Receptor Like B
WD Repeat Domain 31
WD Repeat Domain 55
Zinc Finger Protein 132
Olfactory Receptor Family 13 Subfamily G Member 1
Galectin 14
Lymphocyte Antigen 6 Family Member G5B
Ribosomal Protein Lateral Stalk Subunit P0 Pseudogene 4
Secretory Leukocyte Peptidase Inhibitor
Integrin Subunit Alpha 3
Tachykinin Receptor 1
Creatine Kinase, M-Type
Calcium Voltage-Gated Channel Subunit Alpha1 H
MicroRNA 16-1
Leupaxin
CEA Cell Adhesion Molecule 1
Lipoprotein(A) Like 2 (Pseudogene)
Cell Division Cycle 5 Like
Atypical Chemokine Receptor 3
Apolipoprotein C1
Cathepsin K
Adrenoceptor Alpha 2C
MicroRNA 181d
Calcium Voltage-Gated Channel Subunit Alpha1 B
Glycine Amidinotransferase
Ankyrin 2
Vascular Endothelial Growth Factor B
Sirtuin 3
Alpha-1-Microglobulin/Bikunin Precursor
Glutamate-Cysteine Ligase Modifier Subunit
PTEN Induced Kinase 1
Lipopolysaccharide Binding Protein
O-GlcNAcase
Focally Amplified Long Non-Coding RNA In Epithelial Cancer
Aldehyde Dehydrogenase 1 Family Member L1
Neural Cell Adhesion Molecule 1
MicroRNA Let-7f-1
ATPase Plasma Membrane Ca2+ Transporting 1
Transforming Growth Factor Alpha
Huntingtin
ABL Proto-Oncogene 1, Non-Receptor Tyrosine Kinase
CLN3 Lysosomal/Endosomal Transmembrane Protein, Battenin
BMP Binding Endothelial Regulator
Cholinergic Receptor Nicotinic Beta 2 Subunit
Solute Carrier Family 22 Member 3
TRNA-Cys (GCA) 24-1
GTP Cyclohydrolase 1
PATJ Crumbs Cell Polarity Complex Component
Glutamate Ionotropic Receptor Kainate Type Subunit 1
Dual Specificity Phosphatase 22
GAS5 Antisense RNA 1
Tripartite Motif Containing 31
Matrix Metallopeptidase 14
Cryptochrome Circadian Regulator 1
Phosphodiesterase 11A
Regulator Of Calcineurin 1
Small Nucleolar RNA Host Gene 7
Ecto-NOX Disulfide-Thiol Exchanger 1
Natriuretic Peptide C
Dedicator Of Cytokinesis 8
Calcium Voltage-Gated Channel Auxiliary Subunit Beta 2
MicroRNA 365a
Neurogranin
Solute Carrier Family 7 Member 11
Serine And Arginine Rich Splicing Factor 3
Complement Factor H Related 4
RB Transcriptional Corepressor 1
Glutamic--Pyruvic Transaminase 2
Adenylate Cyclase 10
Ectonucleotide Pyrophosphatase/Phosphodiesterase 3
Dopa Decarboxylase
E2F Transcription Factor 1
TNF Alpha Induced Protein 6
C-C Motif Chemokine Ligand 17
Catenin Alpha 1
CD47 Molecule
TNF Superfamily Member 9
Gamma-Aminobutyric Acid Type B Receptor Subunit 1
Microtubule Associated Protein 1B
Myocyte Enhancer Factor 2D
Transgelin
ST7 Overlapping Transcript 3
Prostaglandin D2 Synthase
Cytochrome P450 Family 11 Subfamily A Member 1
ATPase Cation Transporting 13A2
Microtubule Associated Protein 1 Light Chain 3 Alpha
Solute Carrier Family 12 Member 2
ADAMTS9 Antisense RNA 2
C1q And TNF Related 9
TSC Complex Subunit 2
5'-Nucleotidase, Cytosolic II
Cholinergic Receptor Nicotinic Alpha 3 Subunit
GATA Binding Protein 1
Glutamate Decarboxylase 1
MicroRNA 93
Mitogen-Activated Protein Kinase Kinase Kinase Kinase 4
SET Binding Protein 1
Wnt Family Member 9B
Leucine Rich Repeat Containing 37 Member A2
Sirtuin 2
Glycoprotein IX Platelet
Phosphatidylethanolamine N-Methyltransferase
Uncharacterized LOC102723566
P300/CBP Strongly-Dependent Group 1 Enhancer GRCh37_chr2:189866210-189867409
EYA Transcriptional Coactivator And Phosphatase 1
Transcription Factor EB
C-C Motif Chemokine Ligand 26
Fatty Acid Desaturase 2
Complement C3a Receptor 1
GAS6 Antisense RNA 1
Protocadherin 19
DnaJ Heat Shock Protein Family (Hsp40) Member C30
DLX6 Antisense RNA 1
MicroRNA 33a
Interleukin 34
LDL Receptor Related Protein 2
ZPR1 Zinc Finger
Ras Related Dexamethasone Induced 1
Phospholipid Phosphatase 3
Transcription Factor 21
AlkB Homolog 8, TRNA Methyltransferase
ERBB Receptor Feedback Inhibitor 1
Sirtuin 6
Cyclic GMP-AMP Synthase
MCM3AP Antisense RNA 1
HLA Complex Group 27
ITPK1 Antisense RNA 1
C1q And TNF Related 3
Cadherin 13
C-X-C Motif Chemokine Receptor 3
Prosaposin
Phosphoglycerate Kinase 1
Guanidinoacetate N-Methyltransferase
Interferon Gamma Receptor 1
Proliferating Cell Nuclear Antigen
Nuclear Receptor Subfamily 4 Group A Member 1
Protein Kinase C Alpha
Fms Related Receptor Tyrosine Kinase 3
Pro-Apoptotic WT1 Regulator
Sterol O-Acyltransferase 1
Nicastrin
Lysosomal Associated Membrane Protein 1
Purinergic Receptor P2X 3
Protein Kinase C Epsilon
Electron Transfer Flavoprotein Subunit Alpha
Ribonuclease A Family Member 2
Isovaleryl-CoA Dehydrogenase
2,4-Dienoyl-CoA Reductase 1
Aquaporin 9
MicroRNA 30b
MicroRNA 485
Dihydrofolate Reductase
Muscle RAS Oncogene Homolog
Bone Morphogenetic Protein 4
MicroRNA 638
MicroRNA Let-7g
BCL2 Like 11
MicroRNA 505
KN Motif And Ankyrin Repeat Domains 2
Nuclear Receptor Interacting Protein 2
Sushi Domain Containing 5
Cilia And Flagella Associated Protein 58
Hemoglobin Subunit Gamma 2
4-Aminobutyrate Aminotransferase
Transcription Termination Factor 2
Cholinergic Receptor Nicotinic Beta 4 Subunit
Uncharacterized LOC100507006
Granzyme B
ASXL Transcriptional Regulator 1
CD68 Molecule
Forkhead Box O1
Proenkephalin
DNA Methyltransferase 1
Mitogen-Activated Protein Kinase 11
Synaptosome Associated Protein 25
MicroRNA 641
MicroRNA 375
Adenylosuccinate Lyase
Receptor Activity Modifying Protein 2
Plasminogen Activator, Urokinase
Transferrin Receptor
Transient Receptor Potential Cation Channel Subfamily C Member 3
Defensin Beta 4A
Vitronectin
Solute Carrier Family 6 Member 1
ADAM Metallopeptidase With Thrombospondin Type 1 Motif 18
Sodium Voltage-Gated Channel Alpha Subunit 3
Small Nucleolar RNA, C/D Box 75
MicroRNA 320b-2
Solute Carrier Family 9 Member A3
Solute Carrier Family 24 Member 3
Calpain 1
MicroRNA 501
Arginase 2
MicroRNA 488
Integrin Binding Sialoprotein
MicroRNA 208b
ATP Binding Cassette Subfamily C Member 5
HNF1A Antisense RNA 1
SH3 And PX Domains 2A
TNF Receptor Associated Factor 6
Endoplasmic Reticulum To Nucleus Signaling 1
Laminin Subunit Alpha 4
Prolyl 4-Hydroxylase Subunit Beta
Toll Like Receptor 5
Poly(ADP-Ribose) Polymerase Family Member 12
G-Patch Domain Containing 8
Transmembrane And Coiled-Coil Domains 6
Neuroligin 1
MicroRNA 16-2
Cyclin And CBS Domain Divalent Metal Cation Transport Mediator 2
N-Acylsphingosine Amidohydrolase 1
MicroRNA 4437
MicroRNA 411
MicroRNA 29c
Apolipoprotein C2
Cadherin 11
Galactosylceramidase
Janus Kinase 3
MicroRNA 23b
Ret Proto-Oncogene
CF Transmembrane Conductance Regulator
Glutamyl Aminopeptidase
Ubiquitin Specific Peptidase 8
Ubiquitin Specific Peptidase 48
Uncoupling Protein 1
Forkhead Box P3
MicroRNA 6796
DEAD-Box Helicase 31
Integrin Subunit Alpha 5
ADCYAP Receptor Type I
SKI Proto-Oncogene
MicroRNA 502
Calcium Voltage-Gated Channel Subunit Alpha1 S
Mannose-6-Phosphate Receptor, Cation Dependent
Myocardin
Histamine Receptor H3
Interleukin 21
Heat Shock Protein Family B (Small) Member 2
Calbindin 2
Solute Carrier Family 44 Member 2 (CTL2 Blood Group)
Glycoprotein V Platelet
Neurofilament Heavy Chain
NLR Family Pyrin Domain Containing 1
Hydroxyacyl-CoA Dehydrogenase Trifunctional Multienzyme Complex Subunit Alpha
Emerin
Leucine Rich Repeat Kinase 2
MicroRNA Let-7a-1
CACNA1G Antisense RNA 1
Cadherin 4
Proline Rich Transmembrane Protein 2
Alpha-2-Macroglobulin
MicroRNA 190b
MicroRNA 885
Calsequestrin 1
Pyruvate Dehydrogenase Phosphatase Catalytic Subunit 1
Regenerating Family Member 3 Alpha
Dynamin 1 Like
Rhodopsin
Reversion Inducing Cysteine Rich Protein With Kazal Motifs
Tubulin Tyrosine Ligase Like 5
Transmembrane Protein 163
Shisa Family Member 6
ORC Ubiquitin Ligase 1
Zinc Finger DHHC-Type Palmitoyltransferase 22
Long Intergenic Non-Protein Coding RNA 2113
Hemopexin
MicroRNA 3615
MicroRNA 382
Cholinergic Receptor Nicotinic Alpha 4 Subunit
Ankyrin 1
Programmed Cell Death 1
Small Nucleolar RNA, H/ACA Box 68
Small Nucleolar RNA, C/D Box 44
MicroRNA 676
MicroRNA 4446
Leukotriene B4 Receptor 2
TNFRSF1A Associated Via Death Domain
Hydroxymethylbilane Synthase
Death Domain Associated Protein
Serpin Family A Member 7
MicroRNA 152
Iodothyronine Deiodinase 3
Caspase 7
MicroRNA 362
Acyl-CoA Dehydrogenase Very Long Chain
Cyclin D1
Hypoxia Up-Regulated 1
Neuraminidase 1
F2R Like Thrombin Or Trypsin Receptor 3
TNF Superfamily Member 14
Apolipoprotein M
Calcium Voltage-Gated Channel Auxiliary Subunit Beta 4
Aspartylglucosaminidase
Ganglioside GM2 Activator
Keratin 18
DDAH Family Member 2, ADMA-Independent
Interferon Alpha And Beta Receptor Subunit 1
Glycine Decarboxylase
Filaggrin
Fatty Acid Binding Protein 5
Mitogen-Activated Protein Kinase 8 Interacting Protein 1
Complement Factor I
Aryl Hydrocarbon Receptor Nuclear Translocator
ERCC Excision Repair 6, Chromatin Remodeling Factor
Thy-1 Cell Surface Antigen
Ribosomal Protein S15
Mitochondrial Ribosomal Protein S27
Bridging Integrator 1
RUNX Family Transcription Factor 1
LCMT1 Antisense RNA 2
Long Intergenic Non-Protein Coding RNA 1002
RELA Proto-Oncogene, NF-KB Subunit
Cadherin 2
MicroRNA 99b
Tenascin R
HRas Proto-Oncogene, GTPase
MicroRNA 601
MicroRNA 637
Sodium Voltage-Gated Channel Alpha Subunit 11
Hemoglobin Subunit Gamma 1
Atlastin GTPase 1
Hepatitis A Virus Cellular Receptor 2
MicroRNA 410
Phosphodiesterase 4D Interacting Protein
Acyl-CoA Thioesterase 4
MicroRNA 431
Transcription Factor AP-2 Alpha
MicroRNA 148a
Dystrophin
Receptor Activity Modifying Protein 1
Calcium Activated Nucleotidase 1
MicroRNA 7-1
Palmitoyl-Protein Thioesterase 1
Cyclin Dependent Kinase 5 Regulatory Subunit 1
Telangiectasia, Hereditary Hemorrhagic, Type 4
S100 Calcium Binding Protein A1
C-X-C Motif Chemokine Ligand 10
Tetratricopeptide Repeat Domain 7B
ADIPOQ Antisense RNA 1
Follistatin Like 1
Ribosomal Protein L3 Like
Nuclear Receptor Corepressor 2
Inositol-Tetrakisphosphate 1-Kinase
Collagen Type XXIII Alpha 1 Chain
Oxidative Stress Induced Growth Inhibitor 1
Laminin Subunit Alpha 2
Prominin 1
Sodium Voltage-Gated Channel Alpha Subunit 4
Calmodulin 3
Alanyl Aminopeptidase, Membrane
Activated Leukocyte Cell Adhesion Molecule
Long Intergenic Non-Protein Coding RNA 1001
Cytoskeleton Regulator RNA
Protein Kinase C Beta
Phospholipase A2 Group IIE
Long Intergenic Non-Protein Coding RNA 1554
Hemojuvelin BMP Co-Receptor
Serpin Family B Member 9 Pseudogene 1
Eukaryotic Translation Initiation Factor 1A Y-Linked
C-X9-C Motif Containing 4
Rabaptin, RAB GTPase Binding Effector Protein 2
Prodynorphin
Glucosylceramidase Beta 2
TNFAIP3 Interacting Protein 1
ATPase Phospholipid Transporting 10A (Putative)
Acyl-CoA Synthetase Short Chain Family Member 1
Suppressor Of Cytokine Signaling 2
Proprotein Convertase Subtilisin/Kexin Type 2
Carbonic Anhydrase 4
MicroRNA 483
DOCK8 Antisense RNA 1
BRD4-Independent Group 4 Enhancer GRCh37_chr9:285795-286994
ATAC-STARR-Seq Lymphoblastoid Silent Region 19722
BLK Proto-Oncogene, Src Family Tyrosine Kinase
Alcohol Dehydrogenase 1C (Class I), Gamma Polypeptide
Alanine--Glyoxylate Aminotransferase 2
8-Oxoguanine DNA Glycosylase
FAS Antisense RNA 1
Enolase 1
Integrator Complex Subunit 5
WNK Lysine Deficient Protein Kinase 4
MicroRNA 361
Calmodulin Like 3
Calmodulin Like 5
Calmodulin Like 4
Calmodulin Like 6
MET Proto-Oncogene, Receptor Tyrosine Kinase
Ribonuclease A Family Member 3
Family With Sequence Similarity 13 Member A
Protein Kinase AMP-Activated Catalytic Subunit Alpha 1
ATP Binding Cassette Subfamily C Member 3
Deoxyhypusine Hydroxylase
Zinc Finger And BTB Domain Containing 41
Long Intergenic Non-Protein Coding RNA 2145
Small Nucleolar RNA, C/D Box 7
Talin 1
FBXW7 Antisense RNA 1
Phospholipase A2 Group X
MicroRNA 196a-1
Surfeit 6
Purinergic Receptor P2X 4
MicroRNA 374a
Solute Carrier Family 4 Member 1 (Diego Blood Group)
TATA-Box Binding Protein Associated Factor 1
Alcohol Dehydrogenase 1B (Class I), Beta Polypeptide
ADP Dependent Glucokinase
Retinol Binding Protein 3
Interleukin 23 Receptor
TGF-Beta Activated Kinase 1 (MAP3K7) Binding Protein 1
C-C Motif Chemokine Ligand 7
Protein Tyrosine Phosphatase Receptor Type N2
DnaJ Heat Shock Protein Family (Hsp40) Member C6
Fas Associated Via Death Domain
Fibroblast Growth Factor Receptor 2
BTB Domain And CNC Homolog 1
Coagulation Factor II Thrombin Receptor Like 2
Alpha-L-Fucosidase 1
Alpha 1,4-Galactosyltransferase (P1PK Blood Group)
Protein Kinase CAMP-Activated Catalytic Subunit Beta
Protein Kinase CAMP-Activated Catalytic Subunit Gamma
Mediator Complex Subunit 12
CDK7 Strongly-Dependent Group 2 Enhancer GRCh37_chr7:100403701-100404900
Oncostatin M
MicroRNA 199a-2
SRY-Box Transcription Factor 9
ATP Binding Cassette Subfamily D Member 1
MicroRNA 668
Solute Carrier Family 2 Member 3
Supervillin
EGF Containing Fibulin Extracellular Matrix Protein 2
Netrin G1
Triggering Receptor Expressed On Myeloid Cells 1
Fibulin 5
Desmoglein 2
NFKB Inhibitor Alpha
Lipase G, Endothelial Type
CD8 Subunit Alpha
TNF Alpha Induced Protein 3
Major Histocompatibility Complex, Class II, DQ Alpha 1
Glutathione Peroxidase 4
Interleukin 21 Receptor
Platelet Activating Factor Acetylhydrolase 1b Regulatory Subunit 1
Glycogen Phosphorylase, Muscle Associated
DNA Damage Inducible Transcript 3
Platelet Derived Growth Factor C
Dickkopf WNT Signaling Pathway Inhibitor 3
MicroRNA 29b-2
CCR4-NOT Transcription Complex Subunit 6 Like
Solute Carrier Family 16 Member 1
Bone Morphogenetic Protein Receptor Type 1A
Laminin Subunit Alpha 1
Bone Morphogenetic Protein 10
3-Hydroxy-3-Methylglutaryl-CoA Lyase
Solute Carrier Family 49 Member 3
MicroRNA 766
Phospholipase A2 Group III
X-Linked Inhibitor Of Apoptosis
Glycogen Phosphorylase B
Serpin Family A Member 5
MicroRNA 1283-1
PR/SET Domain 16
ATPase Plasma Membrane Ca2+ Transporting 3
Eukaryotic Translation Initiation Factor 2 Alpha Kinase 3
Guanylate Cyclase 1 Soluble Subunit Beta 1
Flavin Containing Dimethylaniline Monoxygenase 3
WD Repeat Domain 45
Solute Carrier Family 20 Member 2
Cytochrome P450 Family 2 Subfamily B Member 6
Visinin Like 1
Solute Carrier Family 12 Member 5
MicroRNA 212
NADH:Ubiquinone Oxidoreductase Subunit C2
SERPINE1 MRNA Binding Protein 1
Chromosome 14 Open Reading Frame 119
Long Intergenic Non-Protein Coding RNA 2908
Long Intergenic Non-Protein Coding RNA 2913
MicroRNA 3161
Sodium Voltage-Gated Channel Alpha Subunit 7
Complement C3d Receptor 2
Synaptic Ras GTPase Activating Protein 1
Regulator Of Chondrogenesis RNA
GTP Binding Protein Overexpressed In Skeletal Muscle
MicroRNA 3928
Peptide YY
Urotensin 2
Solute Carrier Family 12 Member 3
ST3 Beta-Galactoside Alpha-2,3-Sialyltransferase 4
C-X-C Motif Chemokine Ligand 13
Histone Deacetylase 1
Surfactant Protein A1
Kinesin Family Member 5A
TSPY Like 6
Carnitine Palmitoyltransferase 1B
Fibroblast Growth Factor 14
Sharpr-MPRA Regulatory Region 9539
CDK7 Strongly-Dependent Group 2 Enhancer GRCh37_chr15:48764566-48765765
ATAC-STARR-Seq Lymphoblastoid Silent Region 6417
ATAC-STARR-Seq Lymphoblastoid Silent Region 6574
Nischarin
Histone Deacetylase 3
WD Repeat Containing Antisense To TP53
Testis Expressed 41
MicroRNA 1226
Endothelin Converting Enzyme 2
Polyamine Modulated Factor 1 Binding Protein 1
FOXF2 Divergent Transcript
Ribosomal Protein L21 Pseudogene 81
Y RNA
Growth Associated Protein 43
Fibroblast Growth Factor Receptor 4
MicroRNA 137
Kinesin Family Member 16B
Cyclin Dependent Kinase Like 5
Thymidylate Synthetase
[truncated: 206 more rows]

## Sheet: OMIM
target name
Coagulation factor V (proaccelerin, labile factor)
Stroke, susceptibility to, 1
Nitric oxide synthase 3, endothelial cell
Coagulation factor II (thrombin)
Arachidonate 5-lipoxygenase-activating protein
Glycoprotein Ib, platelet, alpha polypeptide
Angiotensin I converting enzyme (dipeptidyl carboxypeptidase-1)

## Sheet: Gencards
target name
Coagulation Factor V
Notch Receptor 3
Angiotensin I Converting Enzyme
Coagulation Factor II, Thrombin
Nitric Oxide Synthase 3
Mitochondrially Encoded TRNA-Leu (UUA/G) 1
Ring Finger Protein 213
Methylenetetrahydrofolate Reductase
Apolipoprotein B
Fibrinogen Beta Chain
Adenosine Deaminase 2
Low Density Lipoprotein Receptor
Arachidonate 5-Lipoxygenase Activating Protein
Protein Kinase C Eta
Glycoprotein Ib Platelet Subunit Alpha
Fibrillin 1
CD36 Molecule
CDKN2B Antisense RNA 1
Phosphatidylinositol-4,5-Bisphosphate 3-Kinase Catalytic Subunit Alpha
Myocardial Infarction Associated Transcript
Metastasis Associated Lung Adenocarcinoma Transcript 1
Collagen Type IV Alpha 1 Chain
BDNF Antisense RNA
Neanderthal Introgressed Variant-Containing Enhancer Experimental_34691
C-Reactive Protein
Apolipoprotein E
Interleukin 6
Acyl-CoA Synthetase Long Chain Family Member 4
Galactosidase Alpha
Tumor Necrosis Factor
Mitochondrially Encoded NADH:Ubiquinone Oxidoreductase Core Subunit 1
Mitochondrially Encoded TRNA-Lys (AAA/G)
Serpin Family E Member 1
Plasminogen Activator, Tissue Type
DNA Polymerase Gamma, Catalytic Subunit
Collagen Type IV Alpha 2 Chain
Angiotensin II Receptor Type 1
Serpin Family C Member 1
Mitochondrially Encoded TRNA-Ser (UCN) 1
Angiotensinogen
Mitochondrially Encoded NADH:Ubiquinone Oxidoreductase Core Subunit 5
POLG Alternative Reading Frame
Natriuretic Peptide A
HtrA Serine Peptidase 1
Fibrinogen Alpha Chain
Phosphodiesterase 4D
Matrix Metallopeptidase 9
Mitochondrially Encoded TRNA-Ile (AUU/C)
Cystathionine Beta-Synthase
Selectin P
Natriuretic Peptide B
Mitochondrially Encoded NADH:Ubiquinone Oxidoreductase Core Subunit 4
Mitochondrially Encoded TRNA-Leu (CUN) 2
Interleukin 1 Beta
Actin Alpha 2, Smooth Muscle
Von Willebrand Factor
Amyloid Beta Precursor Protein
Brain Derived Neurotrophic Factor
Mitochondrially Encoded Cytochrome C Oxidase III
Mitochondrially Encoded TRNA-Pro (CCN)
Paraoxonase 1
Mitochondrially Encoded Cytochrome C Oxidase I
Mitochondrially Encoded NADH:Ubiquinone Oxidoreductase Core Subunit 6
Cystatin C
ADAM Metallopeptidase With Thrombospondin Type 1 Motif 13
Endoglin
Three Prime Repair Exonuclease 1
H19 Imprinted Maternally Expressed Transcript
Mitochondrially Encoded Cytochrome C Oxidase II
ATP Binding Cassette Subfamily C Member 6
Mitochondrially Encoded ATP Synthase Membrane Subunit 6
Apolipoprotein H
Janus Kinase 2
Insulin
Microtubule Associated Protein Tau
Selectin E
Coagulation Factor III, Tissue Factor
Myosin Heavy Chain 11
RPL36A-HNRNPH2 Readthrough
Adducin 1
Coagulation Factor VII
Lipoprotein(A)
Mitochondrially Encoded Cytochrome B
ATR Interacting Protein
Toll Like Receptor 4
Maternally Expressed 3
RNF213 Antisense RNA 1
Albumin
Cytochrome P450 Family 2 Subfamily C Member 19
G Protein Subunit Beta 3
ATRIP-TREX1 Readthrough
Tumor Protein P53
Interleukin 10
Phospholipase A2 Group VII
S100 Calcium Binding Protein B
Thrombomodulin
Endothelin 1
Glial Fibrillary Acidic Protein
Renin
Prostaglandin I2 Synthase
Endothelin Receptor Type A
Elastin
Guanylate Cyclase 1 Soluble Subunit Alpha 1
Enolase 2
Myosin Light Chain Kinase
Nitric Oxide Synthase 2
Growth Arrest Specific 5
Lipoprotein Lipase
Adiponectin, C1Q And Collagen Domain Containing
C-X-C Motif Chemokine Ligand 12
Presenilin 1
Purinergic Receptor P2Y12
Lysine Acetyltransferase 6B
Filamin A
Vascular Endothelial Growth Factor A
Intercellular Adhesion Molecule 1
Vitamin K Epoxide Reductase Complex Subunit 1
Integrin Subunit Beta 3
Sodium Voltage-Gated Channel Alpha Subunit 5
MicroRNA 21
3-Hydroxy-3-Methylglutaryl-CoA Reductase
Protein Z, Vitamin K Dependent Plasma Glycoprotein
Paraoxonase 2
Lymphotoxin Alpha
Epoxide Hydrolase 2
Thrombopoietin
Solute Carrier Family 2 Member 1
Coagulation Factor X
Caspase 3
Superoxide Dismutase 2
Angiotensin Converting Enzyme 2
MicroRNA 126
SOD2 Overlapping Transcript 1
Apolipoprotein A1
Adrenomedullin
Hypoxia Inducible Factor 1 Subunit Alpha
ATP Binding Cassette Subfamily A Member 1
Oxidized Low Density Lipoprotein Receptor 1
Lamin A/C
5-Methyltetrahydrofolate-Homocysteine Methyltransferase
High Mobility Group Box 1
Estrogen Receptor 1
ATP Binding Cassette Subfamily C Member 8
Platelet Factor 4
BCL2 Apoptosis Regulator
Heme Oxygenase 1
Competing Endogenous LncRNA 3 For MiR-645
Coagulation Factor XIII A Chain
Peroxisome Proliferator Activated Receptor Gamma
Transthyretin
Troponin I3, Cardiac Type
Angiopoietin 1
Coagulation Factor II Thrombin Receptor
Platelet And Endothelial Cell Adhesion Molecule 1
Superoxide Dismutase 1
Paired Like Homeodomain 2
Potassium Inwardly Rectifying Channel Subfamily J Member 5
C-X-C Motif Chemokine Ligand 8
Coagulation Factor XII
MicroRNA 155
Troponin T2, Cardiac Type
Interleukin 1 Receptor Antagonist
Insulin Like Growth Factor 1
Plasminogen
Microtubule Associated Protein 2
Integrin Subunit Alpha 2
Lipocalin 2
Neuroglobin
Prion Protein (Kanno Blood Group)
SH2B Adaptor Protein 3
Diaphanous Related Formin 1
Protein C Receptor
Prostaglandin-Endoperoxide Synthase 2
Heat Shock Protein Family A (Hsp70) Member 4
Glucosylceramidase Beta 1
Arginine Vasopressin
Phosphatidylinositol-4-Phosphate 3-Kinase Catalytic Subunit Type 2 Alpha
Interleukin 4
Coagulation Factor IX
MicroRNA 125a
Matrix Metallopeptidase 3
Cytochrome C, Somatic
Lysyl Oxidase
MicroRNA 140
C-C Motif Chemokine Ligand 2
Jagged Canonical Notch Ligand 1
Glutathione-Disulfide Reductase
Glutamate Ionotropic Receptor NMDA Type Subunit 2B
Hemoglobin Subunit Beta
CAMP Responsive Element Binding Protein 1
Erythropoietin Receptor
TNF Receptor Superfamily Member 1A
Transforming Growth Factor Beta 1
Selectin L
Taurine Up-Regulated 1
Integrin Subunit Beta 2
Selectin P Ligand
Pro-Platelet Basic Protein
C-X3-C Motif Chemokine Receptor 1
Interleukin 1 Alpha
Glycoprotein VI Platelet
CD40 Molecule
Serpin Family I Member 1
MicroRNA 9-1
Apolipoprotein C3
Vascular Cell Adhesion Molecule 1
Myoglobin
MicroRNA 223
Heat Shock Protein Family A (Hsp70) Member 8
Angiopoietin 2
Collagen Type III Alpha 1 Chain
Solute Carrier Family 1 Member 2
Sulfotransferase Family 1A Member 3
ATPase Na+/K+ Transporting Subunit Alpha 2
MicroRNA 146a
Titin
CD14 Molecule
Kininogen 1
Cbl Proto-Oncogene
Myelin Basic Protein
Calreticulin
Potassium Voltage-Gated Channel Subfamily Q Member 1
Cholesteryl Ester Transfer Protein
Melkersson-Rosenthal Syndrome
Nestin
Protein Kinase CGMP-Dependent 1
Endothelin Receptor Type B
AKT Serine/Threonine Kinase 1
Collagen Type V Alpha 1 Chain
Adrenoceptor Beta 2
Serpin Family F Member 2
Glutathione Peroxidase 3
Ectonucleotide Pyrophosphatase/Phosphodiesterase 1
Thromboxane A2 Receptor
Erythropoietin
TMX2-CTNND1 Readthrough (NMD Candidate)
Secreted Phosphoprotein 1
Translocator Protein
Interleukin 18
Proprotein Convertase Subtilisin/Kexin Type 9
Activin A Receptor Like Type 1
Gap Junction Protein Alpha 1
Granulin Precursor
Annexin A5
MicroRNA 124-1
Cathepsin A
Amine Oxidase Copper Containing 3
Zinc Finger Homeobox 3
SMAD Family Member 3
C-C Motif Chemokine Ligand 3
Thrombospondin 1
NFE2 Like BZIP Transcription Factor 2
Nuclear Receptor Subfamily 3 Group C Member 2
C-X-C Motif Chemokine Receptor 4
Glial Cell Derived Neurotrophic Factor
Ciliary Neurotrophic Factor
Allograft Inflammatory Factor 1
Lipase C, Hepatic Type
Cyclin Dependent Kinase 5
Matrix Metallopeptidase 2
Sirtuin 1
NLR Family Pyrin Domain Containing 3
MPL Proto-Oncogene, Thrombopoietin Receptor
Choline O-Acetyltransferase
GATA Binding Protein 4
Apelin
KRIT1 Ankyrin Repeat Containing
Bone Morphogenetic Protein 7
Myosin Binding Protein C3
Long Intergenic Non-Protein Coding RNA 1672
Histone Deacetylase 9
NudE Neurodevelopment Protein 1
Myeloperoxidase
MicroRNA 133b
GBA Recombination Region
CD40 Ligand
Cytochrome P450 Family 11 Subfamily B Member 2
Cytochrome P450 Family 3 Subfamily A Member 5
Aldehyde Dehydrogenase 2 Family Member
Tyrosine Hydroxylase
Transforming Growth Factor Beta Receptor 2
Ectonucleoside Triphosphate Diphosphohydrolase 1
Calcium Voltage-Gated Channel Subunit Alpha1 A
Integrin Subunit Alpha 2b
MicroRNA 210
Tet Methylcytosine Dioxygenase 2
Proteinase 3
Nerve Growth Factor
Resistin
Gap Junction Protein Alpha 5
Phosphodiesterase 5A
Polycystin 1, Transient Receptor Potential Channel Interacting
Caspase 1
Solute Carrier Family 2 Member 10
Glutamate Ionotropic Receptor NMDA Type Subunit 2A
Transforming Growth Factor Beta 2
Heat Shock Protein Family A (Hsp70) Member 1A
Angiotensin II Receptor Type 2
SRC Proto-Oncogene, Non-Receptor Tyrosine Kinase
NK2 Homeobox 5
CCM2 Scaffold Protein
Interferon Induced With Helicase C Domain 1
Aspartyl-TRNA Synthetase 2, Mitochondrial
SMAD5 Antisense RNA 1
Sodium Voltage-Gated Channel Alpha Subunit 1
Notch Receptor 1
Fibroblast Growth Factor 2
TNF Receptor Superfamily Member 11b
Beta-Secretase 1
Serpin Family A Member 3
Methyl-CpG Binding Protein 2
Nuclear Receptor Subfamily 4 Group A Member 2
Nitric Oxide Synthase 1
C-C Motif Chemokine Receptor 5
Neuropeptide Y
Neurotrophic Receptor Tyrosine Kinase 1
Doublecortin
Prostaglandin-Endoperoxide Synthase 1
Mitogen-Activated Protein Kinase 3
Transforming Growth Factor Beta 3
Kinase Insert Domain Receptor
Solute Carrier Family 6 Member 4
Leptin
Prader Willi/Angelman Region RNA 1
TNF Receptor Superfamily Member 12A
ATP Binding Cassette Subfamily B Member 1
Transforming Growth Factor Beta Receptor 1
PGR Antisense RNA 1
HOX Transcript Antisense RNA
Claudin 5
MicroRNA 143
Endothelin Converting Enzyme 1
MicroRNA 150
Phosphodiesterase 3A
Fibrinogen Gamma Chain
Monoamine Oxidase B
Adenosine A1 Receptor
Coagulation Factor VIII
EPH Receptor B4
ATP Binding Cassette Subfamily C Member 9
Advanced Glycosylation End-Product Specific Receptor
Phosphomannomutase 2
Fos Proto-Oncogene, AP-1 Transcription Factor Subunit
Haptoglobin
SMAD Family Member 2
Apolipoprotein A5
Age-Related Maculopathy Susceptibility 2
Long Intergenic Non-Protein Coding RNA 2605
Cytochrome P450 Family 2 Subfamily C Member 9
Moyamoya Disease 1
SMAD Family Member 4
Adrenoceptor Beta 1
Carboxypeptidase B2
MicroRNA 494
Growth Differentiation Factor 15
Serpin Family D Member 1
C-X-C Motif Chemokine Ligand 1
ATPase Na+/K+ Transporting Subunit Alpha 3
Glutamic--Pyruvic Transaminase
Adenosine Monophosphate Deaminase 1
Myosin Heavy Chain 7
Cytochrome P450 Family 4 Subfamily F Member 2
Matrix Metallopeptidase 1
Phospholipase A2 Group IIA
Small Nucleolar RNA Host Gene 14
Parvalbumin
Caspase 9
Interleukin 6 Receptor
Fms Related Receptor Tyrosine Kinase 1
Triggering Receptor Expressed On Myeloid Cells 2
SOS Ras/Rac Guanine Nucleotide Exchange Factor 1
Interleukin 1 Receptor Type 1
Klotho
MicroRNA 17
Arachidonate 5-Lipoxygenase
Protein Kinase AMP-Activated Non-Catalytic Subunit Gamma 2
Myosin Heavy Chain 9
MicroRNA 144
Potassium Voltage-Gated Channel Subfamily E Regulatory Subunit 2
Colony Stimulating Factor 3
Peptidylprolyl Isomerase G
TEK Receptor Tyrosine Kinase
Myosin Light Chain 4
MicroRNA 145
Xanthine Dehydrogenase
TIMP Metallopeptidase Inhibitor 1
MicroRNA 499a
Uncoupling Protein 2
Complement Factor H
Ghrelin And Obestatin Prepropeptide
Pvt1 Oncogene
Sodium Voltage-Gated Channel Alpha Subunit 8
Chitinase 3 Like 1
Neurotrophin 3
Phosphatidylinositol Glycan Anchor Biosynthesis Class Q
WD Repeat Domain 37
Regulator Of G Protein Signaling 5
Cytotoxic T-Lymphocyte Associated Protein 4
Transferrin
Interleukin 17A
CD34 Molecule
Ninjurin 2
Mitofusin 2
Caveolin 1
Homeostatic Iron Regulator
Leptin Receptor
Calcium/Calmodulin Dependent Protein Kinase II Gamma
Cytochrome B-245 Alpha Chain
Complement C3
Kallikrein B1
ABO, Alpha 1-3-N-Acetylgalactosaminyltransferase And Alpha 1-3-Galactosyltransferase
MicroRNA 98
Ribosomal Protein S27a
Fas Cell Surface Death Receptor
Solute Carrier Family 1 Member 3
5-Hydroxytryptamine Receptor 2A
MicroRNA 122
Interleukin 4 Receptor
Colony Stimulating Factor 1 Receptor
Potassium Inwardly Rectifying Channel Subfamily J Member 2
Coagulation Factor XI
Thromboxane A Synthase 1
IRX2 Divergent Transcript
MicroRNA 221
Prolactin
Peroxisome Proliferator Activated Receptor Alpha
RNA Binding Fox-1 Homolog 3
Potassium Voltage-Gated Channel Subfamily A Member 5
Small Nucleolar RNA Host Gene 12
GATA Binding Protein 6
Vitamin D Receptor
Major Histocompatibility Complex, Class I, B
HBB Recombination Region
Origin Of Replication At HBB
Platelet Derived Growth Factor Receptor Beta
Indoleamine 2,3-Dioxygenase 1
DEP Domain Containing 5, GATOR1 Subcomplex Subunit
Cytochrome P450 Family 2 Subfamily J Member 2
Fatty Acid Binding Protein 2
Raf-1 Proto-Oncogene, Serine/Threonine Kinase
Melanocortin 4 Receptor
MicroRNA 142
Collagen Type IV Alpha 5 Chain
Synuclein Alpha
Ubiquitination Factor E4A
Matrix Metallopeptidase 12
Galectin 3
Insulin Like 6
Interleukin 2
Leukotriene C4 Synthase
Signal Transducer And Activator Of Transcription 3
Nuclear Receptor Subfamily 3 Group C Member 1
Bone Gamma-Carboxyglutamate Protein
Retinol Binding Protein 4
Cyclin Dependent Kinase Inhibitor 2B
Complement C1r
Phosphatase And Tensin Homolog
Nuclear Paraspeckle Assembly Transcript 1
Actin Alpha Cardiac Muscle 1
Poly(ADP-Ribose) Polymerase 1
Elongator Acetyltransferase Complex Subunit 1
5-Hydroxytryptamine Receptor 3A
Collagen Type I Alpha 1 Chain
Cyclin Dependent Kinase Inhibitor 2A
MicroRNA 27b
Ceruloplasmin
Myosin Heavy Chain 6
Menin 1
Metaxin 2
Forkhead Box E3
MicroRNA 30a
Inter-Alpha-Trypsin Inhibitor Heavy Chain 4
BRCA2 DNA Repair Associated
Toll Like Receptor 2
Heterogeneous Nuclear Ribonucleoprotein H2
Calpain 3
MicroRNA 320a
Sodium Voltage-Gated Channel Beta Subunit 2
Sodium Voltage-Gated Channel Beta Subunit 1
Hyaluronan Binding Protein 2
Matrix Gla Protein
Component Of Oligomeric Golgi Complex 2
Macrophage Migration Inhibitory Factor
C-C Motif Chemokine Receptor 2
Mannose Binding Lectin 2
MicroRNA Let-7b
Sodium Channel Epithelial 1 Subunit Alpha
Transcription Factor 7 Like 2
Serpin Family A Member 1
MicroRNA 338
MicroRNA 4793
Sodium Voltage-Gated Channel Beta Subunit 3
Insulin Like Growth Factor Binding Protein 3
Actin Beta
Natriuretic Peptide Receptor 3
Polycystin 2, Transient Receptor Potential Cation Channel
Mitogen-Activated Protein Kinase 14
SET Domain Containing 1B, Histone Lysine Methyltransferase
Colony Stimulating Factor 2
Sodium Voltage-Gated Channel Beta Subunit 4
X-Box Binding Protein 1
E2F1 MRNA Stabilizing LncRNA
Glucose-6-Phosphate Dehydrogenase
Autophagy Related 9B
Fatty Acid Binding Protein 4
Collagen Type IV Alpha 4 Chain
FLVCR Choline And Putative Heme Transporter 2
Major Histocompatibility Complex, Class II, DR Beta 1
WRN RecQ Like Helicase
DNA Fragmentation Factor Subunit Alpha
Citrate Synthase
Interleukin 13
Hes Related Family BHLH Transcription Factor With YRPW Motif 2
Neutrophil Cytosolic Factor 1
Calcitonin Related Polypeptide Alpha
Catalase
Small Nucleolar RNA, C/D Box 15A
Interleukin 5 Receptor Subunit Alpha
Fc Gamma Receptor IIa
Clusterin
WW Domain Containing Oxidoreductase
Collagen Type I Alpha 2 Chain
MicroRNA 451a
Proopiomelanocortin
Cytochrome P450 Family 2 Subfamily C Member 8
Procollagen-Lysine,2-Oxoglutarate 5-Dioxygenase 1
MicroRNA 132
HNF1 Homeobox A
5-Methyltetrahydrofolate-Homocysteine Methyltransferase Reductase
Interferon Gamma
Coagulation Factor XIII B Chain
C-C Motif Chemokine Ligand 11
Gamma-Glutamyl Carboxylase
Collagen Beta(1-O)Galactosyltransferase 1
TGF-Beta Activated Kinase 1 (MAP3K7) Binding Protein 2
Beta-2-Microglobulin
MicroRNA 29a
Cytochrome P450 Family 4 Subfamily A Member 11
KCNQ1 Opposite Strand/Antisense Transcript 1
Neurofibromin 1
Thyroid Stimulating Hormone Receptor
SWI/SNF Related, Matrix Associated, Actin Dependent Regulator Of Chromatin, Subfamily A Like 1
Rhabdomyosarcoma 2 Associated Transcript
Complement C5
Chymotrypsin Like Elastase 2A
ATAC-STARR-Seq Lymphoblastoid Silent Region 15559
Phosphatase And Actin Regulator 1
Succinate Dehydrogenase Complex Iron Sulfur Subunit B
PPARG Coactivator 1 Alpha
Carboxypeptidase A6
Potassium Sodium-Activated Channel Subfamily T Member 1
Lysine Methyltransferase 2E (Inactive)
Neurobeachin
OTU Deubiquitinase 6B
Tetratricopeptide Repeat Domain 21B
Tetratricopeptide Repeat, Ankyrin Repeat And Coiled-Coil Containing 2
Centrosomal Protein 128
ARFGEF1 Divergent Transcript
LDL Receptor Related Protein 1
BRCA1/BRCA2-Containing Complex Subunit 3
Leucine Zipper Like Post Translational Regulator 1
MicroRNA 146b
SWI/SNF Related, Matrix Associated, Actin Dependent Regulator Of Chromatin, Subfamily A, Member 4
Catenin Beta 1
Integrin Subunit Beta 1
Lipase A, Lysosomal Acid Type
Potassium Inwardly Rectifying Channel Subfamily J Member 11
Cell Division Cycle Associated 3
MicroRNA 34a
Alpha 2-HS Glycoprotein
Hepatocellular Carcinoma Up-Regulated Long Non-Coding RNA
ATPase Na+/K+ Transporting Subunit Beta 1
Hypertension, Essential, Susceptibility To, 1
G Protein Subunit Alpha Q
Acetylcholinesterase (Yt Blood Group)
Solute Carrier Family 25 Member 24
Adenosine Deaminase
Pericentrin
Parkinsonism Associated Deglycase
SAM And HD Domain Containing Deoxynucleoside Triphosphate Triphosphohydrolase 1
Solute Carrier Family 9 Member A1
Collagen Type II Alpha 1 Chain
B-Raf Proto-Oncogene, Serine/Threonine Kinase
Palladin, Cytoskeletal Associated Protein
TRNA-Ala (Anticodon TGC) 7-1
Endothelial PAS Domain Protein 1
Caspase 2
Pentraxin 3
Inverted Formin 2
Zinc Finger And SCAN Domain Containing 25
EMX2 Opposite Strand/Antisense RNA
PKD1 Antisense RNA 1
Long Intergenic Non-Protein Coding RNA 1227
Hypertension, Essential, Susceptibility To, 2
Hypertension, Essential, Susceptibility To, 3
Hypertension, Essential, Susceptibility To, 4
Hypertension, Essential, Susceptibility To, 5
Hypertension, Essential, Susceptibility To, 6
Voltage Dependent Anion Channel 1
Glutathione S-Transferase Mu 1
Adrenoceptor Beta 3
Ryanodine Receptor 1
Carnitine Palmitoyltransferase 2
Argininosuccinate Synthase 1
Carbamoyl-Phosphate Synthase 1
ACTA2 Antisense RNA 1
MicroRNA 34c
Mitochondrially Encoded ATP Synthase Membrane Subunit 8
Glucokinase Regulator
Suppressor Of Cytokine Signaling 1
Nucleoporin 155
MicroRNA 199a-1
Chloride Voltage-Gated Channel 2
Microfibril Associated Protein 5
X Inactive Specific Transcript
Renalase, FAD Dependent Amine Oxidase
CREB Binding Protein
DNA Damage Inducible Transcript 4
Growth Hormone 1
Interferon Alpha 2
BCL2 Like 1
Lysosomal Associated Membrane Protein 2
Aggrecan
Netrin 1
Elastase, Neutrophil Expressed
Forkhead Box P2
Mitogen-Activated Protein Kinase 1
Catechol-O-Methyltransferase
MicroRNA 216a
Alpha Glucosidase
Neurotensin
Potassium Voltage-Gated Channel Subfamily H Member 2
MicroRNA 125b-1
Chitinase 1
TRNA-Glu (Anticodon TTC) 3-1
Placental Growth Factor
Cytochrome P450 Family 3 Subfamily A Member 4
MicroRNA 23a
MicroRNA Let-7c
Epidermal Growth Factor
Tissue Factor Pathway Inhibitor
Valosin Containing Protein
Alpha-N-Acetylgalactosaminidase
Platelet Derived Growth Factor Subunit B
Protein C, Inactivator Of Coagulation Factors Va And VIIIa
Somatostatin
Corin, Serine Peptidase
Neurofilament Light Chain
SON DNA And RNA Binding Protein
WNK Lysine Deficient Protein Kinase 3
Dickkopf WNT Signaling Pathway Inhibitor 1
Apelin Receptor
MicroRNA 206
BRD4-Independent Group 4 Enhancer GRCh37_chr6:149699707-149700906
MicroRNA 208a
Fibronectin 1
Neuropilin 1
Matrix Metallopeptidase 8
Cannabinoid Receptor 1
Fibroblast Growth Factor 23
MicroRNA 181a-1
Intelectin 1
RAB4B-EGLN2 Readthrough (NMD Candidate)
Calcium Voltage-Gated Channel Subunit Alpha1 C
5-Hydroxytryptamine Receptor 1A
Zinc Metallopeptidase STE24
Small Nucleolar RNA Host Gene 1
MicroRNA 149
ADAM Metallopeptidase Domain 17
Thrombospondin Type 1 Domain Containing 4
Integrin Subunit Alpha M
Mitogen-Activated Protein Kinase 8
Polyamine Modulated Factor 1
PMF1-BGLAP Readthrough
MicroRNA 130a
Mitochondrial Transcription Termination Factor 1
Growth Differentiation Factor 2
Urocortin
Arginase 1
Recombination Signal Binding Protein For Immunoglobulin Kappa J Region
Nicotinamide Phosphoribosyltransferase
Fukutin Related Protein
Aldehyde Dehydrogenase 7 Family Member A1
Sodium Channel Epithelial 1 Subunit Beta
Ornithine Decarboxylase 1
Insulin Receptor Substrate 1
Tetraspanin 2
Protoporphyrinogen Oxidase
Glutamate Ionotropic Receptor Kainate Type Subunit 2
Ubiquitin C-Terminal Hydrolase L1
Potassium Calcium-Activated Channel Subfamily M Alpha 1
Gap Junction Protein Alpha 4
TNF Receptor Superfamily Member 1B
Potassium Inwardly Rectifying Channel Subfamily J Member 3
Glucagon
Sterol Regulatory Element Binding Transcription Factor 1
TAR DNA Binding Protein
ATM Serine/Threonine Kinase
Kynurenine 3-Monooxygenase
Platelet Derived Growth Factor Receptor Alpha
KIT Ligand
ZNFX1 Antisense RNA 1
NADH:Ubiquinone Oxidoreductase Subunit S4
Cytochrome P450 Family 17 Subfamily A Member 1
ERCC Excision Repair 4, Endonuclease Catalytic Subunit
Fatty Acid Binding Protein 3
Pappalysin 1
Chromogranin A
Acid Sensing Ion Channel Subunit 1
Parathyroid Hormone
Astrotactin 2
Kalirin RhoGEF Kinase
Myelin Oligodendrocyte Glycoprotein
Discs Large MAGUK Scaffold Protein 4
ATPase H+/K+ Transporting Non-Gastric Alpha2 Subunit
Small Cajal Body-Specific RNA 5
Interleukin 9
Interleukin 1 Family Member 10
Presenilin 2
Interferon Alpha 1
NPPA Antisense RNA 1
Janus Kinase 1
Cadherin 5
Stromal Interaction Molecule 1
MicroRNA 342
Cadherin EGF LAG Seven-Pass G-Type Receptor 1
Hemoglobin Subunit Alpha 1
G Protein Subunit Beta 2
KRAS Proto-Oncogene, GTPase
Nuclear Factor Kappa B Subunit 1
Protein Kinase CAMP-Dependent Type I Regulatory Subunit Alpha
Telomerase Reverse Transcriptase
Solute Carrier Family 6 Member 4 Gene Promoter
Atrial Fibrillation, Familial, 5
Monoamine Oxidase A
Mitochondrially Encoded 12S RRNA
GATA Binding Protein 5
POU Class 4 Homeobox 1
Cytochrome B-245 Beta Chain
MicroRNA 199b
Potassium Voltage-Gated Channel Subfamily E Regulatory Subunit 1
Parkin RBR E3 Ubiquitin Protein Ligase
Opsin 4
Platelet Derived Growth Factor Subunit A
Uncoupling Protein 3
NPHS2 Stomatin Family Member, Podocin
Thrombospondin Type 1 Domain Containing 1
YY1 Associated Protein 1
Matrix Metallopeptidase 13
Single Stranded DNA Binding Protein 1
Insulin Like Growth Factor Binding Protein 1
Gamma-Glutamyltransferase 1
Early Growth Response 1
Solute Carrier Family 6 Member 3
TTN Antisense RNA 1
BCL2 Associated Agonist Of Cell Death
X-Ray Repair Cross Complementing 1
ATP Binding Cassette Subfamily G Member 2 (JR Blood Group)
Insulin Like Growth Factor 1 Receptor
TIMP Metallopeptidase Inhibitor 2
Dynein Axonemal Heavy Chain 8
Surfactant Associated 3
T-Box Transcription Factor 20
Dynein Axonemal Heavy Chain 5
5'-Nucleotidase Ecto
Collagen Type V Alpha 2 Chain
Interleukin 33
Thioredoxin
Glutamate Ionotropic Receptor AMPA Type Subunit 1
Colony Stimulating Factor 3 Receptor
Glycogen Synthase Kinase 3 Beta
Cytochrome P450 Family 1 Subfamily B Member 1
Sortilin 1
AT-Hook DNA Binding Motif Containing 1
MicroRNA 181c
DNA Methyltransferase 3 Alpha
Serum/Glucocorticoid Regulated Kinase 1
Serrate, RNA Effector Molecule
Solute Carrier Family 17 Member 5
Secretoglobin Family 1A Member 1
MicroRNA 196a-2
Myosin Light Chain 3
ADAM Metallopeptidase With Thrombospondin Type 1 Motif 2
Methylthioadenosine Phosphorylase
LIF Interleukin 6 Family Cytokine
Dopamine Receptor D1
Solute Carrier Family 25 Member 4
FTO Alpha-Ketoglutarate Dependent Dioxygenase
Multimerin 1
MicroRNA 130b
GNAS Complex Locus
Myosin Light Chain Kinase 2
Transmembrane Protein 126B
Potassium Two Pore Domain Channel Subfamily K Member 17
GATA Binding Protein 3
Zinc Finger CCHC-Type Containing 14
Protein Tyrosine Phosphatase Non-Receptor Type 22
Transient Receptor Potential Cation Channel Subfamily M Member 7
Fc Gamma Receptor IIIb
Fibroblast Growth Factor 21
Creatine Kinase B
MicroRNA 381
Prader Willi/Angelman Region RNA 4
ADAMTS Like 1
Tachykinin Precursor 1
PRKCH Antisense RNA 1
Chymase 1
Kynureninase
Lactotransferrin
Arylsulfatase A
Interleukin 2 Receptor Subunit Alpha
MicroRNA 99a
MicroRNA 532
Serum Amyloid A1
C-C Motif Chemokine Receptor 3
ATAC-STARR-Seq Lymphoblastoid Active Region 11554
Long Intergenic Non-Protein Coding RNA, Regulator Of Reprogramming
Suppression Of Tumorigenicity 2
TLX1 Neighbor
Interleukin 3
Matrix Metallopeptidase 7
WNK Lysine Deficient Protein Kinase 1
GC Vitamin D Binding Protein
Fragile X Messenger Ribonucleoprotein 1
Bone Morphogenetic Protein 6
MicroRNA 200c
ADAM Metallopeptidase With Thrombospondin Type 1 Motif 7
Sex Hormone Binding Globulin
Cytochrome P450 Family 11 Subfamily B Member 1
ATP Binding Cassette Subfamily G Member 1
Small Nucleolar RNA Host Gene 16
Matrix Metallopeptidase 10
SH3 And Multiple Ankyrin Repeat Domains 3
Cytochrome P450 Family 1 Subfamily A Member 1
Solute Carrier Family 6 Member 2
Glucagon Like Peptide 1 Receptor
Potassium Two Pore Domain Channel Subfamily K Member 3
ATP Binding Cassette Subfamily C Member 1 (ABCC1 Blood Group)
Ryanodine Receptor 2
FUS RNA Binding Protein
MicroRNA 185
Hepatocyte Growth Factor
Ring Finger Protein 216
MicroRNA 128-2
Inositol Monophosphatase 2
Interferon Regulatory Factor 1
Jun Proto-Oncogene, AP-1 Transcription Factor Subunit
Transient Receptor Potential Cation Channel Subfamily V Member 1
Butyrylcholinesterase
Methylenetetrahydrofolate Dehydrogenase, Cyclohydrolase And Formyltetrahydrofolate Synthetase 1
Cytochrome P450 Family 2 Subfamily D Member 6
Transcobalamin 2
Twist Family BHLH Transcription Factor 1
Interleukin 37
Interleukin 1 Receptor Associated Kinase 1
Mechanistic Target Of Rapamycin Kinase
Cytochrome C Oxidase Subunit 8A
Neurotrophic Receptor Tyrosine Kinase 2
Kinesin Family Member 6
CD63 Molecule
Filamin C
Notch Receptor 2
Solute Carrier Organic Anion Transporter Family Member 1B1
Solute Carrier Family 22 Member 5
Dimethylarginine Dimethylaminohydrolase 1
LIM Domain Kinase 1
Nuclear Receptor Binding SET Domain Protein 1
TNF Superfamily Member 4
ATP Binding Cassette Subfamily G Member 8
MEFV Innate Immunity Regulator, Pyrin
Peroxisome Proliferator Activated Receptor Delta
MicroRNA 22
Arachidonate 15-Lipoxygenase
Solute Carrier Family 25 Member 44
Microsomal Triglyceride Transfer Protein
Glutathione S-Transferase Theta 1
Aquaporin 4
Junctophilin 3
MicroRNA 211
MBL Associated Serine Protease 2
Major Histocompatibility Complex, Class II, DQ Beta 1
Myosin Light Chain 2
Glutamate Metabotropic Receptor 7
NADPH Oxidase 4
UDP Glucuronosyltransferase Family 1 Member A1
Transforming Growth Factor Beta Receptor 3
Glutamate Ionotropic Receptor AMPA Type Subunit 2
Islet Amyloid Polypeptide
MicroRNA 30e
TNF Superfamily Member 10
Solute Carrier Family 8 Member A1
MicroRNA 27a
Membrane Spanning 4-Domains A2
Interleukin 18 Receptor 1
Hepatitis A Virus Cellular Receptor 1
Interleukin 11
BRD4-Independent Group 4 Enhancer GRCh37_chr17:78345568-78346767
MicroRNA 15b
VISTA Enhancer Hs2177
MicroRNA 30d
Hepatocellular Carcinoma Associated Transcript 5
Solute Carrier Family 19 Member 1
Solute Carrier Organic Anion Transporter Family Member 1C1
Cystatin B
MicroRNA 125b-2
Chloride Voltage-Gated Channel 1
MED14-Independent Group 3 Enhancer GRCh37_chr19:13371552-13372751
Migraine With Aura, Susceptibility To
Synaptophysin
Integrin Subunit Alpha L
MicroRNA 26b
Perilipin 1
MicroRNA 195
Fibrillin 2
MicroRNA 184
Beta-Globin Gene 3' Regulatory Region
MicroRNA 486-1
MED14-Independent Group 3 Enhancer GRCh37_chr1:156099693-156100892
Interleukin 1 Receptor Like 1
Serum Response Factor Binding Protein 1
Transcription Factor A, Mitochondrial
MicroRNA 296
MicroRNA 29b-1
Heat Shock Protein Family A (Hsp70) Member 1B
KIT Proto-Oncogene, Receptor Tyrosine Kinase
Metabolism Of Cobalamin Associated C
MicroRNA Let-7i
Transcription Factor 7
Integral Membrane Protein 2B
Mitochondrially Encoded NADH:Ubiquinone Oxidoreductase Core Subunit 2
BRCA1 Associated Protein
Cathepsin B
Epidermal Growth Factor Receptor
Toll Like Receptor 7
Sphingosine-1-Phosphate Receptor 1
Glutamate Ionotropic Receptor AMPA Type Subunit 3
HECT Domain E3 Ubiquitin Protein Ligase 4
Small Nucleolar RNA Host Gene 6
Crystallin Beta-Gamma Domain Containing 1
MicroRNA 134
Ataxin 2
S100 Calcium Binding Protein A9
Spectrin Beta, Erythrocytic
Stimulator Of Interferon Response CGAMP Interactor 1
Growth Hormone Releasing Hormone
Proteasome 20S Subunit Alpha 6
Sodium Voltage-Gated Channel Alpha Subunit 2
Methionine Adenosyltransferase 2A
Biliverdin Reductase B
Estrogen Receptor 2
CD79a Molecule
NK2 Homeobox 1
CD163 Molecule
Insulin Like Growth Factor 2 MRNA Binding Protein 2
Furin, Paired Basic Amino Acid Cleaving Enzyme
Retinoic Acid Receptor Responder 2
Leptin, Serum Levels Of
Glyceraldehyde-3-Phosphate Dehydrogenase
Fibroblast Growth Factor 5
Fibronectin Type III Domain Containing 5
Vasodilator Stimulated Phosphoprotein
Cyclin Dependent Kinase Inhibitor 3
Mitochondrially Encoded 16S RRNA
Latent Transforming Growth Factor Beta Binding Protein 1
NPC Intracellular Cholesterol Transporter 1
SET Domain Containing 2, Histone Lysine Methyltransferase
ATRX Chromatin Remodeler
CASP8 And FADD Like Apoptosis Regulator
Cytochrome C Oxidase Subunit 4I1
Thymidine Phosphorylase
Lymphotoxin Beta
Tryptophanyl TRNA Synthetase 2, Mitochondrial
Delta Like Canonical Notch Ligand 1
Elastin Microfibril Interfacer 1
Bradykinin Receptor B2
Interferon Regulatory Factor 5
Serotonin Transporter Intronic VNTR Enhancer
Androgen Receptor
Apolipoprotein A4
Glutamate Metabotropic Receptor 8
T-Box Transcription Factor 5
Inositol 1,4,5-Trisphosphate Receptor Type 1
HOXA Distal Transcript Antisense RNA
Dopamine Receptor D2
Glutathione S-Transferase Omega 1
Calmodulin 1
C-X3-C Motif Chemokine Ligand 1
TIMP Metallopeptidase Inhibitor 3
Chloride Voltage-Gated Channel 6
Tubulin Beta 3 Class III
Serine Hydroxymethyltransferase 1
Heparanase
Cellular Communication Network Factor 2
MYC Proto-Oncogene, BHLH Transcription Factor
KCNQ1 Antisense RNA 1
Death Associated Protein Kinase 1
Potassium Calcium-Activated Channel Subfamily M Regulatory Beta Subunit 1
Glutamate Ionotropic Receptor NMDA Type Subunit 1
Apolipoprotein L1
ADAM Metallopeptidase With Thrombospondin Type 1 Motif 1
Bone Morphogenetic Protein 2
Tribbles Pseudokinase 1
Signal Transducer And Activator Of Transcription 5A
Solute Carrier Family 1 Member 1
Sp1 Transcription Factor
Ornithine Transcarbamylase
Glutathione S-Transferase Pi 1
Dopamine Beta-Hydroxylase
MicroRNA 148b
NPC Intracellular Cholesterol Transporter 2
Superoxide Dismutase 3
Von Hippel-Lindau Tumor Suppressor
Prostaglandin E Synthase
Sulfite Oxidase
Protein S
Apoptosis Inducing Factor Mitochondria Associated 1
Aldo-Keto Reductase Family 1 Member B
Syntaxin 1A
Suppressor Of Cytokine Signaling 3
Sclerostin
Adenosylmethionine Decarboxylase 1
Lecithin-Cholesterol Acyltransferase
RuvB Like AAA ATPase 2
LLGL Scribble Cell Polarity Complex Component 2
Adenosine Kinase
Complement C4B (Chido/Rodgers Blood Group)
Alkaline Phosphatase, Biomineralization Associated
Tropomyosin 1
C-C Motif Chemokine Ligand 5
Cathepsin D
MicroRNA 133a-1
Sodium Voltage-Gated Channel Alpha Subunit 9
Cytochrome C1
Desmin
Solute Carrier Family 2 Member 4
MicroRNA 574
Hes Related Family BHLH Transcription Factor With YRPW Motif 1
Purine Nucleoside Phosphorylase
Adenosine A2a Receptor
Glutamate Metabotropic Receptor 5
Baculoviral IAP Repeat Containing 5
Corticotropin Releasing Hormone
5-Hydroxytryptamine Receptor 2B
Adenylate Cyclase Activating Polypeptide 1
MicroRNA 124-3
Dolichyl-Phosphate N-Acetylglucosaminephosphotransferase 1
Hydroxysteroid 11-Beta Dehydrogenase 1
Protein Tyrosine Phosphatase Non-Receptor Type 11
Galanin And GMAP Prepropeptide
Granulysin
Hydroxysteroid 11-Beta Dehydrogenase 2
Galectin 2
Inhibitor Of Nuclear Factor Kappa B Kinase Regulatory Subunit Gamma
Cbp/P300 Interacting Transactivator With Glu/Asp Rich Carboxy-Terminal Domain 2
TP53 Induced Glycolysis Regulatory Phosphatase
MicroRNA Let-7e
TNF Receptor Superfamily Member 9
MicroRNA 128-1
Cytochrome P450 Family 24 Subfamily A Member 1
Acyl-CoA Dehydrogenase Short Chain
Solute Carrier Family 17 Member 3
Growth Arrest Specific 6
Complement C4A (Chido/Rodgers Blood Group)
ROS Proto-Oncogene 1, Receptor Tyrosine Kinase
Calbindin 1
Insulin Receptor
Heat Shock Protein Family D (Hsp60) Member 1
Solute Carrier Family 66 Member 2
CD177 Molecule
Uromodulin
Phosphatidylinositol-4,5-Bisphosphate 3-Kinase Catalytic Subunit Gamma
Arachidonate 12-Lipoxygenase, 12S Type
STN1 Subunit Of CST Complex
Vesicle Associated Membrane Protein 8
Peroxidasin
Colony Stimulating Factor 1
Myosin Heavy Chain 15
Sorting Nexin 19
MicroRNA 24-1
Intercellular Adhesion Molecule 4 (Landsteiner-Wiener Blood Group)
MicroRNA 602
Selenoprotein S
Purinergic Receptor P2Y1
Forkhead Box F2
Hexokinase 1
Membrane Metalloendopeptidase
Crystallin Alpha B
Solute Carrier Family 5 Member 2
Adenosylhomocysteinase
Vasoactive Intestinal Peptide Receptor 2
Heat Shock Protein Family B (Small) Member 1
Signal Transducer And Activator Of Transcription 5B
Sterol Regulatory Element Binding Transcription Factor 2
Caspase 8
X-Linked Kx Blood Group Antigen, Kell And VPS13A Binding Protein
Rac Family Small GTPase 1
DAOA Antisense RNA 1
Parathyroid Hormone Like Hormone
MDM2 Proto-Oncogene
RUNX Family Transcription Factor 2
Small Nucleolar RNA Host Gene 8
Spastin
Acid Phosphatase 5, Tartrate Resistant
Paraoxonase 3
Vimentin
MicroRNA 503
MicroRNA 193a
Uncharacterized LOC101448202
Hepatocyte Nuclear Factor 4 Alpha
Fibroblast Growth Factor Receptor 1
Gap Junction Protein Beta 1
Opioid Receptor Mu 1
Interleukin 36 Receptor Antagonist
MicroRNA 335
Rho Associated Coiled-Coil Containing Protein Kinase 1
MicroRNA 320e
Insulin Like Growth Factor 2
MicroRNA Let-7f-2
Fatty Acid Binding Protein 12
MicroRNA 345
Transmembrane Protein 106B
MicroRNA 214
Zinc Finger C3HC-Type Containing 1
C-Type Lectin Domain Containing 16A
N-Acetyl-Alpha-Glucosaminidase
Leukotriene A4 Hydrolase
MicroRNA 4306
Component Of Inhibitor Of Nuclear Factor Kappa B Kinase Complex
Long Intergenic Non-Protein Coding RNA 1438
Angiopoietin Like 6
Glutathione Peroxidase 1
Interleukin 1 Receptor Accessory Protein Like 2
Transient Receptor Potential Cation Channel Subfamily M Member 2
MicroRNA 200b
OIP5 Antisense RNA 1
DENN Domain Containing 11
Desmoplakin
Folate Hydrolase 1
NAD(P)H Quinone Dehydrogenase 1
Serpin Family A Member 12
C-X-C Motif Chemokine Ligand 16
HTLV-1 Related Endogenous Sequence (Pseudogene)
MicroRNA 320d-2
Phosphomannomutase 1
Class II Major Histocompatibility Complex Transactivator
Charged Multivesicular Body Protein 2B
Calcitonin Receptor Like Receptor
CD28 Molecule
Hepcidin Antimicrobial Peptide
Kallikrein 1
Serum Amyloid A4, Constitutive
Hypocretin Neuropeptide Precursor
Thyroid Peroxidase
Cytochrome C Oxidase Subunit 5A
Aldehyde Dehydrogenase 1 Family Member A2
RNA, Ro60-Associated Y3
Integrin Subunit Beta 6
Egl-9 Family Hypoxia Inducible Factor 1
Defensin Alpha 1
Platelet Derived Growth Factor D
Chromodomain Helicase DNA Binding Protein 3
Cytochrome B Reductase 1
Toll Like Receptor 8
MicroRNA 18a
Serpin Family A Member 9
Calcium Voltage-Gated Channel Subunit Alpha1 D
Decorin
Ubiquitin Protein Ligase E3 Component N-Recognin 3
Xq28 Proximal FLNA-EMD Recombination Region
HPS1 Biogenesis Of Lysosomal Organelles Complex 3 Subunit 1
Dolichyl-Phosphate Mannosyltransferase Subunit 3, Regulatory
Tyrosine Kinase With Immunoglobulin Like And EGF Like Domains 1
Proline And Serine Rich Coiled-Coil 1
Tolloid Like 1
Urothelial Cancer Associated 1
Angiopoietin Like 3
Potassium Voltage-Gated Channel Interacting Protein 4
Complement C1q A Chain
NF2, Moesin-Ezrin-Radixin Like (MERLIN) Tumor Suppressor
Adrenoceptor Alpha 2A
Protein Kinase CAMP-Activated Catalytic Subunit Alpha
Arachidonate 12-Lipoxygenase, 12R Type
Natriuretic Peptide Receptor 1
Splicing Factor Proline/Glutamine-Rich
Apurinic/Apyrimidinic Endodeoxyribonuclease 1
Glucokinase
Bradykinin Receptor B1
Forkhead Box C1
SH3BP5 Antisense RNA 1
Novel Transcript
ATP Binding Cassette Subfamily B Member 7
Brevican
Alpha-1,6-Mannosylglycoprotein 6-Beta-N-Acetylglucosaminyltransferase
Spermatogenesis Associated 13
Striatin
ATPase H+/K+ Transporting Subunit Alpha
Wnt Family Member 2B
TNF Superfamily Member 12
MYD88 Innate Immune Signal Transduction Adaptor
G Protein-Coupled Receptor Kinase 2
Interleukin 5
Glutamate-Cysteine Ligase Catalytic Subunit
Adaptor Related Protein Complex 3 Subunit Beta 1
Fatty Acid Binding Protein 1
RNA Polymerase III Subunit F
MCF.2 Cell Line Derived Transforming Sequence Like
Iduronate 2-Sulfatase
THUMPD3 Antisense RNA 1
CD59 Molecule (CD59 Blood Group)
Succinate Dehydrogenase Complex Flavoprotein Subunit A
Sodium Channel Epithelial 1 Subunit Gamma
SPT3 Homolog, SAGA And STAGA Complex Component
Upstream Transcription Factor 1
Adrenoceptor Alpha 1A
Integrin Subunit Alpha 4
EPH Receptor A4
Methylmalonyl-CoA Mutase
Scavenger Receptor Class B Member 1
Kinesin Light Chain 1
Coiled-Coil Domain Containing 88C
Glucuronidase Beta
MicroRNA 191
Telomerase RNA Component
MicroRNA 423
Adrenoceptor Alpha 2B
KIAA0319 Like
Mesencephalic Astrocyte Derived Neurotrophic Factor
Actin Gamma 1
Factor Interacting With PAPOLA And CPSF1
RNA Binding Motif Protein 20
Small Nucleolar RNA, C/D Box 118
Acid Phosphatase 1
C1QTNF3-AMACR Readthrough (NMD Candidate)
Glutathione S-Transferase Omega 2
Ras Homolog Family Member A
MicroRNA 25
Gelsolin
ADP Ribosylation Factor Like GTPase 6 Interacting Protein 6
Growth Hormone Receptor
Non-Coding RNA Activated By DNA Damage
Zinc Finger CCCH-Type Containing 12A
Nuclear Receptor Subfamily 1 Group H Member 3
Cytochrome P450 Family 1 Subfamily A Member 2
Fatty Acid Desaturase 1
Neuregulin 1
MicroRNA 708
Platelet Endothelial Aggregation Receptor 1
Long Intergenic Non-Protein Coding RNA 1394
Vascular Endothelial Growth Factor C
NHERF Family PDZ Scaffold Protein 2
Endoplasmic Reticulum Aminopeptidase 1
Beclin 1
Tripartite Motif Containing 9
Tenascin XB
Ring Finger Protein 146
Orosomucoid 1
Interleukin 6 Cytokine Family Signal Transducer
Toll Like Receptor 3
Prolylcarboxypeptidase
Fas Ligand
Enhancer Of Zeste 2 Polycomb Repressive Complex 2 Subunit
Glutamate Decarboxylase 2
Interleukin 12A
MicroRNA Let-7d
BCL2 Associated X, Apoptosis Regulator
Heparan Sulfate Proteoglycan 2
H2A.X Variant Histone
Rhophilin Associated Tail Protein 1
C-X-C Motif Chemokine Receptor 2
Tenascin C
Bone Morphogenetic Protein Receptor Type 2
Major Histocompatibility Complex, Class II, DR Alpha
Sphingomyelin Phosphodiesterase 1
Tyrosine Kinase 2
TNF Receptor Associated Factor 3
Plasminogen Activator, Urokinase Receptor
C-C Motif Chemokine Receptor 1
Inositol 1,4,5-Trisphosphate Receptor Type 3
Angiopoietin Like 4
Rho Guanine Nucleotide Exchange Factor 10
Adenosine A3 Receptor
Calpastatin
SIL1 Nucleotide Exchange Factor
SplA/Ryanodine Receptor Domain And SOCS Box Containing 4
Thyrotropin Releasing Hormone
Heat Shock Protein Family A (Hsp70) Member 1 Like
RNF217 Antisense RNA 1 (Head To Head)
Cholinergic Receptor Nicotinic Alpha 7 Subunit
Moyamoya Disease 4
Leukotriene B4 Receptor
Nucleotide Binding Oligomerization Domain Containing 2
Annexin A2
Proline Rich Coiled-Coil 2A
MicroRNA 215
Transient Receptor Potential Cation Channel Subfamily V Member 4
UDP-Glucose Ceramide Glucosyltransferase
Sodium Voltage-Gated Channel Alpha Subunit 10
Alanyl-TRNA Synthetase 1
Protein Kinase AMP-Activated Catalytic Subunit Alpha 2
TANK Binding Kinase 1
Histone Deacetylase 4
Formin Homology 2 Domain Containing 3
Vasoactive Intestinal Peptide
Protein Tyrosine Phosphatase Non-Receptor Type 1
MicroRNA 495
Cardiotrophin 1
BRCA1 DNA Repair Associated
Retinoic Acid Induced 1
Cholecystokinin
CD4 Molecule
Spectrin Beta, Non-Erythrocytic 5
Heat Shock Protein Family A (Hsp70) Member 5
Dipeptidyl Peptidase 4
T-Box Transcription Factor 3
Calcium Voltage-Gated Channel Auxiliary Subunit Alpha2delta 1
5-Hydroxytryptamine Receptor 2C
MicroRNA 188
Biglycan
Interferon Beta 1
LDL Receptor Related Protein 5
Dynein Axonemal Heavy Chain 11
Glutamate-Ammonia Ligase
Cadherin 6
FUN14 Domain Containing 2
Cytochrome P450 Family 2 Subfamily E Member 1
RAS P21 Protein Activator 1
Potassium Calcium-Activated Channel Subfamily N Member 4
MicroRNA 433
Sequestosome 1
MALT1 Paracaspase
Caspase Recruitment Domain Family Member 8
Acid Sensing Ion Channel Subunit 3
MAS1 Proto-Oncogene, G Protein-Coupled Receptor
S100 Calcium Binding Protein A8
N-Acetylglutamate Synthase
C9orf72-SMCR8 Complex Subunit
MicroRNA 19a
Marker Of Proliferation Ki-67
Glutamate Metabotropic Receptor 1
WD Repeat Domain 12
Interleukin 20
KLF Transcription Factor 4
MicroRNA 518b
Choline Kinase Alpha
MicroRNA 379
Isocitrate Dehydrogenase (NADP(+)) 1
Oxytocin/Neurophysin I Prepropeptide
Complement Factor H Related 5
Assembly Factor For Spindle Microtubules
Cyclin H
Cadherin EGF LAG Seven-Pass G-Type Receptor 2
MicroRNA 497
Deoxyribonuclease 1
N-Alpha-Acetyltransferase 25, NatB Auxiliary Subunit
MicroRNA 204
Cysteine And Glycine Rich Protein 3
Calpain 10
T Cell Immunoglobulin And Mucin Domain Containing 4
EPH Receptor A3
Sarcoglycan Delta
MicroRNA 106b
Apolipoprotein A2
Phosphatidylinositol Glycan Anchor Biosynthesis Class A
Insulin Like Growth Factor Binding Protein 2
Sucrase-Isomaltase
Maltase-Glucoamylase
Malonyl-CoA Decarboxylase
Transient Receptor Potential Cation Channel Subfamily C Member 6
Interleukin 16
Insulin Degrading Enzyme
Firre Intergenic Repeating RNA Element
Collagen Type VI Alpha 3 Chain
Follistatin
Multiple PDZ Domain Crumbs Cell Polarity Complex Component
Small Nucleolar RNA Host Gene 5
TYRO3 Protein Tyrosine Kinase
Scinderin
Damage Induced Long Noncoding RNA
Casein Kappa
Secretagogin, EF-Hand Calcium Binding Protein
Acylphosphatase 2
Hyperpolarization Activated Cyclic Nucleotide Gated Potassium Channel 4
Opioid Receptor Kappa 1
Sigma Non-Opioid Intracellular Receptor 1
Ficolin 1
Mitogen-Activated Protein Kinase 10
Alpha-L-Iduronidase
TNF Superfamily Member 11
Propionyl-CoA Carboxylase Subunit Alpha
Solute Carrier Family 12 Member 1
Signal Transducer And Activator Of Transcription 4
Arylsulfatase B
Integrin Subunit Alpha E
DNA Polymerase Gamma 2, Accessory Subunit
Membrane Metalloendopeptidase Like 1
Glutamate Metabotropic Receptor 2
XK Related 6
Amyloid P Component, Serum
LIM Homeobox Transcription Factor 1 Beta
Ankyrin 3
Wnt Family Member 3
MicroRNA 5100
MicroRNA 181a-2
Integrin Subunit Alpha V
MicroRNA 659
Glutamate Ionotropic Receptor AMPA Type Subunit 4
BRD4-Independent Group 4 Enhancer GRCh37_chr13:110846747-110847946
Endothelin 3
Protein Tyrosine Phosphatase Receptor Type C
FHF Complex Subunit HOOK Interacting Protein 1A
SPATA31 Subfamily F Member 1
Aldehyde Dehydrogenase 5 Family Member A1
Glucagon Receptor
Proteasome 26S Subunit, ATPase 3
AKT Serine/Threonine Kinase 2
HNF1 Homeobox B
Caspase Recruitment Domain Family Member 14
MON1 Homolog B, Secretory Trafficking Associated
Intercellular Adhesion Molecule 3
Synuclein Beta
Cytochrome P450 Family 19 Subfamily A Member 1
Hypoxia Inducible Factor 3 Subunit Alpha
Heterogeneous Nuclear Ribonucleoprotein A1
Heterogeneous Nuclear Ribonucleoprotein A2/B1
Thyroglobulin
Diphthamide Biosynthesis 1
Thymocyte Selection Associated High Mobility Group Box
Purinergic Receptor P2X 7
ATP Binding Cassette Subfamily B Member 11
Prepronociceptin
MicroRNA 10b
Phospholipase A2 Group VI
Plakophilin 2
WT1 Transcription Factor
Latent Transforming Growth Factor Beta Binding Protein 2
Nerve Growth Factor Receptor
Glutaryl-CoA Dehydrogenase
Autophagy Related 7
CD86 Molecule
ATP Binding Cassette Subfamily D Member 2
Signal Transducer And Activator Of Transcription 1
Fc Alpha Receptor
Solute Carrier Family 26 Member 11
Endonuclease V
Neuronal Pentraxin 1
MicroRNA 15a
Syntaxin Binding Protein 1
MicroRNA 222
Glycogen Synthase 1
Solute Carrier Family 39 Member 7
Aquaporin 10
Taste 2 Receptor Member 50
Protein Tyrosine Phosphatase Receptor Type F
Endothelial Cell Specific Molecule 1
MicroRNA 665
CYP11B2 Promoter
MicroRNA 100
Eukaryotic Translation Initiation Factor 2 Alpha Kinase 2
DCC Netrin 1 Receptor
Keratin 5
Serpin Family B Member 8
Solute Carrier Family 26 Member 8
Myeloid Leukemia Factor 1
Purinergic Receptor P2X 6
Minichromosome Maintenance 10 Replication Initiation Factor
Vesicle Transport Through Interaction With T-SNAREs 1A
Dmx Like 2
Keratin 74
Peptidoglycan Recognition Protein 2
SH3GL Interacting Endocytic Adaptor 1
Follistatin Like 4
HEAT Repeat Containing 5B
Myomesin 3
TATA-Box Binding Protein Associated Factor 3
Olfactory Receptor Family 2 Subfamily A Member 25
Transmembrane Serine Protease 11B
Fc Receptor Like B
WD Repeat Domain 31
WD Repeat Domain 55
Zinc Finger Protein 132
Olfactory Receptor Family 13 Subfamily G Member 1
Galectin 14
Lymphocyte Antigen 6 Family Member G5B
Ribosomal Protein Lateral Stalk Subunit P0 Pseudogene 4
Secretory Leukocyte Peptidase Inhibitor
Integrin Subunit Alpha 3
Tachykinin Receptor 1
Creatine Kinase, M-Type
Calcium Voltage-Gated Channel Subunit Alpha1 H
MicroRNA 16-1
Leupaxin
CEA Cell Adhesion Molecule 1
Lipoprotein(A) Like 2 (Pseudogene)
Cell Division Cycle 5 Like
Atypical Chemokine Receptor 3
Apolipoprotein C1
Cathepsin K
Adrenoceptor Alpha 2C
MicroRNA 181d
Calcium Voltage-Gated Channel Subunit Alpha1 B
Glycine Amidinotransferase
Ankyrin 2
Vascular Endothelial Growth Factor B
Sirtuin 3
Alpha-1-Microglobulin/Bikunin Precursor
Glutamate-Cysteine Ligase Modifier Subunit
PTEN Induced Kinase 1
Lipopolysaccharide Binding Protein
O-GlcNAcase
Focally Amplified Long Non-Coding RNA In Epithelial Cancer
Aldehyde Dehydrogenase 1 Family Member L1
Neural Cell Adhesion Molecule 1
MicroRNA Let-7f-1
ATPase Plasma Membrane Ca2+ Transporting 1
Transforming Growth Factor Alpha
Huntingtin
ABL Proto-Oncogene 1, Non-Receptor Tyrosine Kinase
CLN3 Lysosomal/Endosomal Transmembrane Protein, Battenin
BMP Binding Endothelial Regulator
Cholinergic Receptor Nicotinic Beta 2 Subunit
Solute Carrier Family 22 Member 3
TRNA-Cys (GCA) 24-1
GTP Cyclohydrolase 1
PATJ Crumbs Cell Polarity Complex Component
Glutamate Ionotropic Receptor Kainate Type Subunit 1
Dual Specificity Phosphatase 22
GAS5 Antisense RNA 1
Tripartite Motif Containing 31
Matrix Metallopeptidase 14
Cryptochrome Circadian Regulator 1
Phosphodiesterase 11A
Regulator Of Calcineurin 1
Small Nucleolar RNA Host Gene 7
Ecto-NOX Disulfide-Thiol Exchanger 1
Natriuretic Peptide C
Dedicator Of Cytokinesis 8
Calcium Voltage-Gated Channel Auxiliary Subunit Beta 2
MicroRNA 365a
Neurogranin
Solute Carrier Family 7 Member 11
Serine And Arginine Rich Splicing Factor 3
Complement Factor H Related 4
RB Transcriptional Corepressor 1
Glutamic--Pyruvic Transaminase 2
Adenylate Cyclase 10
Ectonucleotide Pyrophosphatase/Phosphodiesterase 3
Dopa Decarboxylase
E2F Transcription Factor 1
TNF Alpha Induced Protein 6
C-C Motif Chemokine Ligand 17
Catenin Alpha 1
CD47 Molecule
TNF Superfamily Member 9
Gamma-Aminobutyric Acid Type B Receptor Subunit 1
Microtubule Associated Protein 1B
Myocyte Enhancer Factor 2D
Transgelin
ST7 Overlapping Transcript 3
Prostaglandin D2 Synthase
Cytochrome P450 Family 11 Subfamily A Member 1
ATPase Cation Transporting 13A2
Microtubule Associated Protein 1 Light Chain 3 Alpha
Solute Carrier Family 12 Member 2
ADAMTS9 Antisense RNA 2
C1q And TNF Related 9
TSC Complex Subunit 2
5'-Nucleotidase, Cytosolic II
Cholinergic Receptor Nicotinic Alpha 3 Subunit
GATA Binding Protein 1
Glutamate Decarboxylase 1
MicroRNA 93
Mitogen-Activated Protein Kinase Kinase Kinase Kinase 4
SET Binding Protein 1
Wnt Family Member 9B
Leucine Rich Repeat Containing 37 Member A2
Sirtuin 2
Glycoprotein IX Platelet
Phosphatidylethanolamine N-Methyltransferase
Uncharacterized LOC102723566
P300/CBP Strongly-Dependent Group 1 Enhancer GRCh37_chr2:189866210-189867409
EYA Transcriptional Coactivator And Phosphatase 1
Transcription Factor EB
C-C Motif Chemokine Ligand 26
Fatty Acid Desaturase 2
Complement C3a Receptor 1
GAS6 Antisense RNA 1
Protocadherin 19
DnaJ Heat Shock Protein Family (Hsp40) Member C30
DLX6 Antisense RNA 1
MicroRNA 33a
Interleukin 34
LDL Receptor Related Protein 2
ZPR1 Zinc Finger
Ras Related Dexamethasone Induced 1
Phospholipid Phosphatase 3
Transcription Factor 21
AlkB Homolog 8, TRNA Methyltransferase
ERBB Receptor Feedback Inhibitor 1
Sirtuin 6
Cyclic GMP-AMP Synthase
MCM3AP Antisense RNA 1
HLA Complex Group 27
ITPK1 Antisense RNA 1
C1q And TNF Related 3
Cadherin 13
C-X-C Motif Chemokine Receptor 3
Prosaposin
Phosphoglycerate Kinase 1
Guanidinoacetate N-Methyltransferase
Interferon Gamma Receptor 1
Proliferating Cell Nuclear Antigen
Nuclear Receptor Subfamily 4 Group A Member 1
Protein Kinase C Alpha
Fms Related Receptor Tyrosine Kinase 3
Pro-Apoptotic WT1 Regulator
Sterol O-Acyltransferase 1
Nicastrin
Lysosomal Associated Membrane Protein 1
Purinergic Receptor P2X 3
Protein Kinase C Epsilon
Electron Transfer Flavoprotein Subunit Alpha
Ribonuclease A Family Member 2
Isovaleryl-CoA Dehydrogenase
2,4-Dienoyl-CoA Reductase 1
Aquaporin 9
MicroRNA 30b
MicroRNA 485
Dihydrofolate Reductase
Muscle RAS Oncogene Homolog
Bone Morphogenetic Protein 4
MicroRNA 638
MicroRNA Let-7g
BCL2 Like 11
MicroRNA 505
KN Motif And Ankyrin Repeat Domains 2
Nuclear Receptor Interacting Protein 2
Sushi Domain Containing 5
Cilia And Flagella Associated Protein 58
Hemoglobin Subunit Gamma 2
4-Aminobutyrate Aminotransferase
Transcription Termination Factor 2
Cholinergic Receptor Nicotinic Beta 4 Subunit
Uncharacterized LOC100507006
Granzyme B
ASXL Transcriptional Regulator 1
CD68 Molecule
Forkhead Box O1
Proenkephalin
DNA Methyltransferase 1
Mitogen-Activated Protein Kinase 11
Synaptosome Associated Protein 25
MicroRNA 641
MicroRNA 375
Adenylosuccinate Lyase
Receptor Activity Modifying Protein 2
Plasminogen Activator, Urokinase
Transferrin Receptor
Transient Receptor Potential Cation Channel Subfamily C Member 3
Defensin Beta 4A
Vitronectin
Solute Carrier Family 6 Member 1
ADAM Metallopeptidase With Thrombospondin Type 1 Motif 18
Sodium Voltage-Gated Channel Alpha Subunit 3
Small Nucleolar RNA, C/D Box 75
MicroRNA 320b-2
Solute Carrier Family 9 Member A3
Solute Carrier Family 24 Member 3
Calpain 1
MicroRNA 501
Arginase 2
MicroRNA 488
Integrin Binding Sialoprotein
MicroRNA 208b
ATP Binding Cassette Subfamily C Member 5
HNF1A Antisense RNA 1
SH3 And PX Domains 2A
TNF Receptor Associated Factor 6
Endoplasmic Reticulum To Nucleus Signaling 1
Laminin Subunit Alpha 4
Prolyl 4-Hydroxylase Subunit Beta
Toll Like Receptor 5
Poly(ADP-Ribose) Polymerase Family Member 12
G-Patch Domain Containing 8
Transmembrane And Coiled-Coil Domains 6
Neuroligin 1
MicroRNA 16-2
Cyclin And CBS Domain Divalent Metal Cation Transport Mediator 2
N-Acylsphingosine Amidohydrolase 1
MicroRNA 4437
MicroRNA 411
MicroRNA 29c
Apolipoprotein C2
Cadherin 11
Galactosylceramidase
Janus Kinase 3
MicroRNA 23b
Ret Proto-Oncogene
CF Transmembrane Conductance Regulator
Glutamyl Aminopeptidase
Ubiquitin Specific Peptidase 8
Ubiquitin Specific Peptidase 48
Uncoupling Protein 1
Forkhead Box P3
MicroRNA 6796
DEAD-Box Helicase 31
Integrin Subunit Alpha 5
ADCYAP Receptor Type I
SKI Proto-Oncogene
MicroRNA 502
Calcium Voltage-Gated Channel Subunit Alpha1 S
Mannose-6-Phosphate Receptor, Cation Dependent
Myocardin
Histamine Receptor H3
Interleukin 21
Heat Shock Protein Family B (Small) Member 2
Calbindin 2
Solute Carrier Family 44 Member 2 (CTL2 Blood Group)
Glycoprotein V Platelet
Neurofilament Heavy Chain
NLR Family Pyrin Domain Containing 1
Hydroxyacyl-CoA Dehydrogenase Trifunctional Multienzyme Complex Subunit Alpha
Emerin
Leucine Rich Repeat Kinase 2
MicroRNA Let-7a-1
CACNA1G Antisense RNA 1
Cadherin 4
Proline Rich Transmembrane Protein 2
Alpha-2-Macroglobulin
MicroRNA 190b
MicroRNA 885
Calsequestrin 1
Pyruvate Dehydrogenase Phosphatase Catalytic Subunit 1
Regenerating Family Member 3 Alpha
Dynamin 1 Like
Rhodopsin
Reversion Inducing Cysteine Rich Protein With Kazal Motifs
Tubulin Tyrosine Ligase Like 5
Transmembrane Protein 163
Shisa Family Member 6
ORC Ubiquitin Ligase 1
Zinc Finger DHHC-Type Palmitoyltransferase 22
Long Intergenic Non-Protein Coding RNA 2113
Hemopexin
MicroRNA 3615
MicroRNA 382
Cholinergic Receptor Nicotinic Alpha 4 Subunit
Ankyrin 1
Programmed Cell Death 1
Small Nucleolar RNA, H/ACA Box 68
Small Nucleolar RNA, C/D Box 44
MicroRNA 676
MicroRNA 4446
Leukotriene B4 Receptor 2
TNFRSF1A Associated Via Death Domain
Hydroxymethylbilane Synthase
Death Domain Associated Protein
Serpin Family A Member 7
MicroRNA 152
Iodothyronine Deiodinase 3
Caspase 7
MicroRNA 362
Acyl-CoA Dehydrogenase Very Long Chain
Cyclin D1
Hypoxia Up-Regulated 1
Neuraminidase 1
F2R Like Thrombin Or Trypsin Receptor 3
TNF Superfamily Member 14
Apolipoprotein M
Calcium Voltage-Gated Channel Auxiliary Subunit Beta 4
Aspartylglucosaminidase
Ganglioside GM2 Activator
Keratin 18
DDAH Family Member 2, ADMA-Independent
Interferon Alpha And Beta Receptor Subunit 1
Glycine Decarboxylase
Filaggrin
Fatty Acid Binding Protein 5
Mitogen-Activated Protein Kinase 8 Interacting Protein 1
Complement Factor I
Aryl Hydrocarbon Receptor Nuclear Translocator
ERCC Excision Repair 6, Chromatin Remodeling Factor
Thy-1 Cell Surface Antigen
Ribosomal Protein S15
Mitochondrial Ribosomal Protein S27
Bridging Integrator 1
RUNX Family Transcription Factor 1
LCMT1 Antisense RNA 2
Long Intergenic Non-Protein Coding RNA 1002
RELA Proto-Oncogene, NF-KB Subunit
Cadherin 2
MicroRNA 99b
Tenascin R
HRas Proto-Oncogene, GTPase
MicroRNA 601
MicroRNA 637
Sodium Voltage-Gated Channel Alpha Subunit 11
Hemoglobin Subunit Gamma 1
Atlastin GTPase 1
Hepatitis A Virus Cellular Receptor 2
MicroRNA 410
Phosphodiesterase 4D Interacting Protein
Acyl-CoA Thioesterase 4
MicroRNA 431
Transcription Factor AP-2 Alpha
MicroRNA 148a
Dystrophin
Receptor Activity Modifying Protein 1
Calcium Activated Nucleotidase 1
MicroRNA 7-1
Palmitoyl-Protein Thioesterase 1
Cyclin Dependent Kinase 5 Regulatory Subunit 1
Telangiectasia, Hereditary Hemorrhagic, Type 4
S100 Calcium Binding Protein A1
C-X-C Motif Chemokine Ligand 10
Tetratricopeptide Repeat Domain 7B
ADIPOQ Antisense RNA 1
Follistatin Like 1
Ribosomal Protein L3 Like
Nuclear Receptor Corepressor 2
Inositol-Tetrakisphosphate 1-Kinase
Collagen Type XXIII Alpha 1 Chain
Oxidative Stress Induced Growth Inhibitor 1
Laminin Subunit Alpha 2
Prominin 1
Sodium Voltage-Gated Channel Alpha Subunit 4
Calmodulin 3
Alanyl Aminopeptidase, Membrane
Activated Leukocyte Cell Adhesion Molecule
Long Intergenic Non-Protein Coding RNA 1001
Cytoskeleton Regulator RNA
Protein Kinase C Beta
Phospholipase A2 Group IIE
Long Intergenic Non-Protein Coding RNA 1554
Hemojuvelin BMP Co-Receptor
Serpin Family B Member 9 Pseudogene 1
Eukaryotic Translation Initiation Factor 1A Y-Linked
C-X9-C Motif Containing 4
Rabaptin, RAB GTPase Binding Effector Protein 2
Prodynorphin
Glucosylceramidase Beta 2
TNFAIP3 Interacting Protein 1
ATPase Phospholipid Transporting 10A (Putative)
Acyl-CoA Synthetase Short Chain Family Member 1
Suppressor Of Cytokine Signaling 2
Proprotein Convertase Subtilisin/Kexin Type 2
Carbonic Anhydrase 4
MicroRNA 483
DOCK8 Antisense RNA 1
BRD4-Independent Group 4 Enhancer GRCh37_chr9:285795-286994
ATAC-STARR-Seq Lymphoblastoid Silent Region 19722
BLK Proto-Oncogene, Src Family Tyrosine Kinase
Alcohol Dehydrogenase 1C (Class I), Gamma Polypeptide
Alanine--Glyoxylate Aminotransferase 2
8-Oxoguanine DNA Glycosylase
FAS Antisense RNA 1
Enolase 1
Integrator Complex Subunit 5
WNK Lysine Deficient Protein Kinase 4
MicroRNA 361
Calmodulin Like 3
Calmodulin Like 5
Calmodulin Like 4
Calmodulin Like 6
MET Proto-Oncogene, Receptor Tyrosine Kinase
Ribonuclease A Family Member 3
Family With Sequence Similarity 13 Member A
Protein Kinase AMP-Activated Catalytic Subunit Alpha 1
ATP Binding Cassette Subfamily C Member 3
Deoxyhypusine Hydroxylase
Zinc Finger And BTB Domain Containing 41
Long Intergenic Non-Protein Coding RNA 2145
Small Nucleolar RNA, C/D Box 7
Talin 1
FBXW7 Antisense RNA 1
Phospholipase A2 Group X
MicroRNA 196a-1
Surfeit 6
Purinergic Receptor P2X 4
MicroRNA 374a
Solute Carrier Family 4 Member 1 (Diego Blood Group)
TATA-Box Binding Protein Associated Factor 1
Alcohol Dehydrogenase 1B (Class I), Beta Polypeptide
ADP Dependent Glucokinase
Retinol Binding Protein 3
Interleukin 23 Receptor
TGF-Beta Activated Kinase 1 (MAP3K7) Binding Protein 1
C-C Motif Chemokine Ligand 7
Protein Tyrosine Phosphatase Receptor Type N2
DnaJ Heat Shock Protein Family (Hsp40) Member C6
Fas Associated Via Death Domain
Fibroblast Growth Factor Receptor 2
BTB Domain And CNC Homolog 1
Coagulation Factor II Thrombin Receptor Like 2
Alpha-L-Fucosidase 1
Alpha 1,4-Galactosyltransferase (P1PK Blood Group)
Protein Kinase CAMP-Activated Catalytic Subunit Beta
Protein Kinase CAMP-Activated Catalytic Subunit Gamma
Mediator Complex Subunit 12
CDK7 Strongly-Dependent Group 2 Enhancer GRCh37_chr7:100403701-100404900
Oncostatin M
MicroRNA 199a-2
SRY-Box Transcription Factor 9
ATP Binding Cassette Subfamily D Member 1
MicroRNA 668
Solute Carrier Family 2 Member 3
Supervillin
EGF Containing Fibulin Extracellular Matrix Protein 2
Netrin G1
Triggering Receptor Expressed On Myeloid Cells 1
Fibulin 5
Desmoglein 2
NFKB Inhibitor Alpha
Lipase G, Endothelial Type
CD8 Subunit Alpha
TNF Alpha Induced Protein 3
Major Histocompatibility Complex, Class II, DQ Alpha 1
Glutathione Peroxidase 4
Interleukin 21 Receptor
Platelet Activating Factor Acetylhydrolase 1b Regulatory Subunit 1
Glycogen Phosphorylase, Muscle Associated
DNA Damage Inducible Transcript 3
Platelet Derived Growth Factor C
Dickkopf WNT Signaling Pathway Inhibitor 3
MicroRNA 29b-2
CCR4-NOT Transcription Complex Subunit 6 Like
Solute Carrier Family 16 Member 1
Bone Morphogenetic Protein Receptor Type 1A
Laminin Subunit Alpha 1
Bone Morphogenetic Protein 10
3-Hydroxy-3-Methylglutaryl-CoA Lyase
Solute Carrier Family 49 Member 3
MicroRNA 766
Phospholipase A2 Group III
X-Linked Inhibitor Of Apoptosis
Glycogen Phosphorylase B
Serpin Family A Member 5
MicroRNA 1283-1
PR/SET Domain 16
ATPase Plasma Membrane Ca2+ Transporting 3
Eukaryotic Translation Initiation Factor 2 Alpha Kinase 3
Guanylate Cyclase 1 Soluble Subunit Beta 1
Flavin Containing Dimethylaniline Monoxygenase 3
WD Repeat Domain 45
Solute Carrier Family 20 Member 2
Cytochrome P450 Family 2 Subfamily B Member 6
Visinin Like 1
Solute Carrier Family 12 Member 5
MicroRNA 212
NADH:Ubiquinone Oxidoreductase Subunit C2
SERPINE1 MRNA Binding Protein 1
Chromosome 14 Open Reading Frame 119
Long Intergenic Non-Protein Coding RNA 2908
Long Intergenic Non-Protein Coding RNA 2913
MicroRNA 3161
Sodium Voltage-Gated Channel Alpha Subunit 7
Complement C3d Receptor 2
Synaptic Ras GTPase Activating Protein 1
Regulator Of Chondrogenesis RNA
GTP Binding Protein Overexpressed In Skeletal Muscle
MicroRNA 3928
Peptide YY
Urotensin 2
Solute Carrier Family 12 Member 3
ST3 Beta-Galactoside Alpha-2,3-Sialyltransferase 4
C-X-C Motif Chemokine Ligand 13
Histone Deacetylase 1
Surfactant Protein A1
Kinesin Family Member 5A
TSPY Like 6
Carnitine Palmitoyltransferase 1B
Fibroblast Growth Factor 14
Sharpr-MPRA Regulatory Region 9539
CDK7 Strongly-Dependent Group 2 Enhancer GRCh37_chr15:48764566-48765765
ATAC-STARR-Seq Lymphoblastoid Silent Region 6417
ATAC-STARR-Seq Lymphoblastoid Silent Region 6574
Nischarin
Histone Deacetylase 3
WD Repeat Containing Antisense To TP53
Testis Expressed 41
MicroRNA 1226
Endothelin Converting Enzyme 2
Polyamine Modulated Factor 1 Binding Protein 1
FOXF2 Divergent Transcript
Ribosomal Protein L21 Pseudogene 81
Y RNA
Growth Associated Protein 43
Fibroblast Growth Factor Receptor 4
MicroRNA 137
Kinesin Family Member 16B
Cyclin Dependent Kinase Like 5
Thymidylate Synthetase
Actin Alpha 1, Skeletal Muscle
Tousled Like Kinase 1
Zinc Finger Protein 208
MicroRNA 4271
S-Antigen Visual Arrestin
Activin A Receptor Type 2A
Tight Junction Protein 1
CD74 Molecule
[truncated: 198 more rows]

## Sheet: DisGenet
target name
galactosidase alpha
amyloid beta precursor protein
integral membrane protein 2B
collagen type III alpha 1 chain
notch receptor 3
coagulation factor V
coagulation factor II, thrombin
histone deacetylase 9
ADAM metallopeptidase with thrombospondin type 1 motif 13
CDKN2B antisense RNA 1
low density lipoprotein receptor
ABO, alpha 1-3-N-acetylgalactosaminyltransferase and alpha 1-3-galactosyltransferase
aldehyde dehydrogenase 2 family member
actin alpha 2, smooth muscle
zinc finger homeobox 3
phosphodiesterase 3A
protein C receptor
transforming growth factor beta receptor 2
protein kinase cGMP-dependent 1
collagen type IV alpha 1 chain
ATP binding cassette subfamily C member 1
SMAD family member 3
lysyl oxidase
solute carrier organic anion transporter family member 1B1
