# Supplementary material for: Investigating the Molecular Mechanisms of Resveratrol in Treating Cardiometabolic Multimorbidity: A Network Pharmacology and Bioinformatics Approach with Molecular Docking Validation
Source: Nutrients. 2024 Jul 31;16(15):2488. doi: 10.3390/nu16152488 (PMC11314475; doi:10.3390/nu16152488)
Supplement: Supplementary file 1 [file nutrients-16-02488-s001.zip › Table S10. gene name related active compounds of resveratrol.xlsx]

## Sheet: 汇总
gene name
CSNK2A1
PTGS1
PTGS2
AHR
PI4K2B
ITGA5
ITGB3
SNCA
SIRT1
MTNR1A
MTNR1B
CLEC14A
NR1I2
NR1I3
SLC2A1
PPARA
PPARG
AKT1
KHSRP
YARS1
ADA
ADK
AGT
ALB
APOE
AR
BMP2
CA2
CAMP
CAT
CRP
MT-CYB
DCTN4
DES
DUOX2
EGFR
EIF6
ELN
FGF2
GCH1
GPX1
GSS
HGF
HMOX1
ICAM1
INS
IRS1
KCNA5
LEP
LTC4S
MAPK1
MAPK3
MAPK8
MGAM
MPO
NOS1
NOS3
NPC1
OCLN
PLG
SCARB1
STAT3
SYP
TNF
TYR
VIM
MAP3K5
PMAIP1
MAPK7
PRL
TFAM
SPHK1
PTGES
NOX4
CREBZF
MTOR
ACR
APOM
GAST
GCGR
GPX2
GPX3
GTF2H1
HDAC1
KCNA4
LXN
MAPK14
MB
NCOA2
RAPGEF3
SMOX
SOCS1
STAT6
TBC1D9
UTRN
CYP1A2
CYP2C9
CYP3A4
CYP2C19
LCK
SYK
CYP1B1
TTR
TUBB1
TUBB3
CYP1A1
INSR
DYRK1B
LTB4R
ERN1
ESR2
HSD17B14
HDAC2
ABCC1
HDAC8
IL1B
CASP3
IL6
TP53
RELA
BCL2
NOS2
BAX
MMP9
NFE2L2
ESR1
CCND1
IFNG
SOD2
CDKN1A
FOXO1
VEGFA
CXCL8
PPARGC1A
PARP1
CCL2
TGFB1
FOXO3
NFKBIA
JUN
NQO1
CASP9
GSK3B
CASP8
EGF
CTNNB1
TNFSF10
BIRC5
MMP2
EP300
RPS6KB1
BCL2L1
APP
HIF1A
MYC
NFKB1
IL10
DDIT3
PRKAA1
SOD1
ADIPOQ
PRKAA2
EGR1
IGF1
C5
FOS
SRC
STK11
PTEN
SQSTM1
CYCS
NRF1
TLR4
BRCA1
CDKN1B
COL1A1
EDN1
HSPA5
MCL1
SREBF1
H2AX
RUNX2
SLC2A4
ATM
MAP1LC3B
ACACA
CASP7
CAV1
RPS6
CDH1
FASN
NQO2
GSR
SLC9A1
TNFRSF10B
ABCB1
ACTA2
ATF3
BECN1
CASP6
MMP13
SOCS3
TNFSF11
CDK2
FAS
GJA1
MDM2
CYP19A1
FOXO4
HMGCR
KLK3
PCNA
PLAU
REST
SP1
TGFA
CASP1
CDK1
CREB1
FN1
IGF1R
NPPA
ABCC2
BAD
BCL2L11
CCNA2
CCNB1
CD44
CHEK2
CXCL1
EIF4EBP1
F3
GCLC
NCF1
TSC2
VCAM1
ATG5
BAK1
CTSD
CXCL2
CYP11A1
FLT1
GPT
HMGB1
KEAP1
MKI67
PGR
SERPINE1
SOX9
TNFRSF10A
UCP2
UQCRC1
ABCG2
CDK4
COX4I1
CYP17A1
FASLG
GCK
HRAS
IRS2
MAPK9
MAT2B
MMP3
PDK4
RB1
TGFB2
CCL3
COL2A1
CXCL10
CYBB
IL18
KDR
KL
MUC5AC
NDUFB8
PML
PRKCA
SIRT3
SUMO1
UCP1
ABCA1
AIFM1
CPT1A
FABP4
GFAP
HSPB1
KLF2
NOTCH1
PIM1
PON1
PTPN1
TNFRSF11B
BID
CASP2
CCNE1
CDK5R1
DNMT1
ERBB2
IL1A
LPL
NAMPT
PDCD4
PDGFB
SMAD3
SOD3
ZBTB7A
ARNT
BBC3
BGLAP
CAV3
CGA
CHEK1
COL1A2
CSF1
CYBA
CYP2E1
F2
GDF15
GLUL
IGF2
IL4
JAK2
NLRP3
NPPB
NR1H3
PCK1
PNPLA2
STAT1
SULT1E1
TRIM63
VASP
XIAP
CASP12
CD86
CFLAR
CHUK
CREBBP
CYP27A1
CYP7A1
DMD
DNM1L
DUSP1
ERCC1
GADD45A
GSTP1
IL13
IL17A
IL2
LDLR
MMP1
PAPPA
PIK3R1
PTPN11
SELP
SLC2A2
SNAI2
SPP1
SREBF2
ZEB1
ABCG1
AKT1S1
ATF6
ATP2A2
BDNF
BSG
CCL11
CCL5
CD36
CDC42
CDH2
CFTR
COL3A1
CSF2
EIF4B
ELAVL1
EZH2
FBXO32
GLI1
GSTK1
LMNA
LPIN1
MFN2
NANOG
NOX1
NR0B2
PDGFRB
PPARD
PRKN
PTK2
SDHB
SMAD2
STAR
TIMP1
TRPC5
XBP1
ADIPOR1
AXIN2
BIRC2
BIRC3
CD14
CDK6
ERCC6
FADD
GADD45G
GPX4
GREB1
HSPA1A
IKBKB
MAP2K1
NCOA3
ODC1
OGG1
OLR1
OPA1
PDPK1
PLCG1
PRDM16
RAB7A
SLC10A2
SMAD4
SNAI1
TLR2
TXNIP
UCP3
VDR
XRCC1
ABCC3
ACADM
ATP5F1A
ATR
BRCA2
CBR1
CCN2
CD40
CDC27
CDH5
CEBPB
CLDN1
DNMT3B
EEF2
EIF2AK3
FTH1
GBA1
GH1
HSF1
HSPD1
IFNB1
IGFBP1
IL12B
ITGAM
ITGAV
KRAS
MAPT
MFGE8
MTA1
NBN
NDUFA13
PDHA1
PDX1
PIK3CA
PRF1
PYCARD
RAC1
SESN2
SLC15A1
SMC1A
SMO
TICAM1
TOP2A
UGT1A1
WNT3A
ABCC8
ACAN
ACE
ACHE
AGTR1
AKT2
ALDH2
ASNS
CASP4
CDC25C
CDK5
CDKN2A
CEBPA
CEBPD
CLU
CS
CX3CL1
CXCL12
CYP26A1
EIF2S1
EPHX1
ESRRA
FSHB
GABPA
GLO1
HES1
IDH2
IL12A
JAK1
KIF11
KLF4
LIPE
MICA
MMP7
MRE11
MYD88
NES
NFE2L3
NKX2-1
NOTCH2
NR3C1
PAX8
PFKM
PIAS3
PLAT
POU5F1
RAD51
RAF1
RETN
RHOA
RIPK1
SCX
SELE
SLC22A6
SLC5A5
SP7
TCF4
TIMP3
TRAF6
ULBP1
ULBP3
ZMPSTE24
ACSL4
ADORA2A
AGER
APOA4
ATF4
ATRX
BCHE
BCL6
BUB1B
CASP10
CBX7
CCNB2
CCR2
CD4
CENPE
CHI3L1
CIDEA
CROT
CSF3
CXCR4
DDB2
DDX21
DEPTOR
DIABLO
ELK1
ENC1
ETV4
FANCD2
FDFT1
FIS1
G6PC1
GADD45B
GHR
GLB1
GRIN1
GRIN2B
GSK3A
GSTA1
HNF4A
HSD11B1
IGFBP2
IGFBP4
IGFBP5
IKBKG
IL1RN
IL5
IRF3
ITGA2
KCNIP3
KLRK1
LCN2
LEPR
MAD2L1
MAOB
MFN1
MSH6
MSR1
NFE2L1
NGFR
NRG1
P2RX7
PAK1
PBK
PGF
PINK1
PKM
POLA1
POLR2I
POR
PPP1R12A
PRKACA
PRKAR2A
PRKD1
PRKG1
PSIP1
PSMB5
RAC2
RBMS1
RBP4
RCOR1
ROCK2
S100B
SELL
SIRT2
SIRT5
SLC1A3
SMAD7
SMC4
SNX10
SPARC
SPC25
STAT5B
TBK1
TFF1
THBD
TJP1
TMPO
TMT1A
TNFAIP3
TNFRSF1A
TPX2
TRIM28
UHRF1
ULBP2
USP7
VDAC1
WNT2
ZFP36
ABCC4
ABCC5
ACLY
ACOX1
ACYP1
ADORA1
ADORA3
AIF1
AKR1B1
ALDH4A1
ALOX12
ALOX5
ALPL
ANLN
ANP32E
ANXA3
AOX1
APAF1
API5
APLN
APOA1
APOB
AQP3
ARG1
ARID4A
ARRB2
ASCL1
ASPH
ASS1
ATAD2
ATF2
ATP5F1C
BBOX1
BCL2A1
BCL2L2
BCL3
BDKRB2
BMP4
BMP7
BTK
C1QA
CALR
CAPG
CCAR2
CCND2
CCNE2
CCNG1
CD38
CD3E
CD68
CD80
CDC6
CDK5RAP2
CEL
CENPF
CENPN
CES3
COMMD3
COX5B
CRABP2
CRELD2
CSF1R
CTNND1
CUL5
CYP4F2
CYP8B1
DAPK1
DARS1
DAXX
DCLK1
DDIT4
DDX17
DEK
DHX9
DIO1
DLD
DLG4
DMBT1
DNMT3A
DUT
EED
EEF1A1
EI24
EIF4E
ELOVL3
ELOVL6
ENDOG
ERO1A
ERRFI1
ETS1
FAM107B
FGF10
FGF21
FOXA1
G3BP1
GCLM
GOLIM4
GTF2B
GTF2E2
H2BC5
HCK
HDAC5
HELLS
HMGB2
HMGCS1
HNRNPA2B1
HSD17B12
HSPA9
ID1
IL3
IRAK1
IRF1
IRF9
ITGB2
ITPR1
JUND
KAT2B
KCNJ11
LDHB
LHB
LIF
LITAF
MAD2L1BP
MAOA
MAP1B
MAP2K5
MCM6
MET
MPST
MSRA
MYH6
MYOG
NAIP
NBEA
NCAPH
NCF2
NCOR1
NDC80
NDE1
NDUFA1
NDUFA2
NDUFS3
NDUFS8
NEK2
NFKBIZ
NKX3-1
NKX6-1
NMNAT1
NOX3
NPAS2
NPC2
NRIP1
P2RX4
PCLAF
PDE4D
PDE5A
PEBP1
PECAM1
PGAM1
PIK3CB
PLAUR
PLEK
PLK4
PLSCR1
PMS1
PNRC1
POLI
POLR1H
POLR2G
POU1F1
PPIF
PPT1
PRDX2
PTCH1
PTPRE
PTTG1
RACGAP1
RBM15
RBM5
RCAN1
RIPK3
ROCK1
RPA1
RPTOR
RRM2B
S100A4
S100A9
SDHA
SDS
SERPINH1
SH3BGRL
SHMT2
SIRT6
SLC22A8
SLC25A11
SLC7A11
SLC9A3
SMC2
SNAP23
SPTAN1
SQOR
SRF
SRSF10
STAT5A
STIL
STK39
STMN1
SULT1A1
SYTL4
TBX6
TCF7
TERT
TF
TGFB3
TH
TIMELESS
TLR5
TMEM106C
TMX1
TOP1
TP53BP2
TP53INP1
TP73
TSHB
TSHR
TTK
TXN
TXNRD1
TYMS
UBA7
UQCRC2
UQCRH
WARS1
WEE1
WNT5A
YWHAE
YWHAZ
ZEB2
ABCC9
ABI1
ABL1
ABLIM1
ACADS
ACER2
ACOT2
ACOT9
ACP5
ACSM2A
ACTA1
ADAM17
ADAM9
ADAMTS4
ADGRE5
ADIG
ADRB1
AFF4
AGPS
AHCTF1
AHRR
AK2
AKAP8
AKAP9
ALDH3A2
ALDH9A1
ALPI
AMD1
AMFR
ANAPC1
ANGPTL4
ANKRD1
ANKRD33
ANKRD36BP1
ANXA1
ANXA2
ANXA4
APEX1
APOC1
APPBP2
AQP1
ARAF
ARC
ARG2
ARHGAP5
ARHGAP9
ARID1B
ARPC1B
ARPC4
ATF1
ATG12
ATG3
ATL2
ATL3
ATOX1
ATP1B1
ATP2A3
ATP5MC1
ATP5MG
ATXN3
AURKA
B4GALT7
BAG2
BARD1
BBS2
BCR
BEX3
BICRAL
BLM
BLNK
BMP2K
BNIP2
BORA
BRAF
BRAP
BRCC3
BRF1
BST2
BUB1
C1QB
C1QC
C3
CACYBP
CALU
CAPRIN1
CASP8AP2
CBFB
CBS
CCDC117
CCDC12
CCDC88A
CCL1
CCL20
CCL22
CCL26
CCL4
CCN5
CCND3
CCNT2
CCR6
CCT2
CD209
CD69
CDC25A
CDC5L
CDCA8
CDK5RAP3
CDKN1C
CDKN2B
CDKN3
CEACAM1
CEBPG
CENPM
CENPO
CEP128
CEP152
CEP57
CFD
CFL1
CFP
CHAF1A
CHAT
CHRNA4
CHRNB1
CIP2A
CIT
CKAP2
CKS1B
CKS2
CLCA1
CLCF1
CLCN5
CLDN2
CLEC4F
CNBP
CNST
COBL
COL10A1
COL12A1
COL18A1
COMMD10
COQ2
COQ7
CORO1A
COTL1
COX5A
COX7B
CPO
CRIP1
CRTC2
CRX
CRYZ
CSNK2A2
CTDSPL2
CTNNA1
CTPS1
CTR9
CTSV
CXCL6
CXCL9
CXCR3
CYB5R1
CYC1
CYP21A2
CYP2D6
DAB1
DAG1
DBR1
DCLRE1A
DCUN1D5
DDX1
DDX10
DDX23
DDX27
DDX3X
DDX42
DDX54
DDX55
DEFB136
DERA
DFFA
DHCR7
DHFR
DHODH
DHRS7
DHX15
DHX38
DKC1
DKK1
DLG1
DMAC1
DMKN
DMXL2
DNAJB14
DNAJB9
DOCK8
DONSON
DSCR10
DSN1
DSTN
DUSP10
DUSP3
DYNLL1
DYNLT3
DYRK2
E2F1
ECE1
ECT2
EDN2
EDNRA
EDNRB
EEF1A2
EEF2K
EFEMP1
EFHD1
EFTUD2
EGLN1
EHBP1L1
EIF2AK2
EIF4A2
EIF5A
ELOVL5
EN1
ENO2
ENTPD1
EPB41L2
EPB41L3
EPCAM
EPHX2
EPO
EPOR
ERCC3
ESPL1
ESPN
ETFA
ETFB
EWSR1
EXO1
EXOSC1
EXOSC10
EXOSC5
F2R
FABP6
FABP7
FADS1
FAM110C
FAM222B
FAM43A
FANCA
FANCI
FAR1
FBXO11
FBXO5
FCER1A
FDPS
FEN1
FGF8
FIGNL1
FKBP5
FLT3LG
FMO1
FMR1
FOXA2
FOXE1
FOXM1
FST
FXN
FXYD2
FYN
G0S2
G6PD
GAB1
GALNT4
GALNT7
GAPDH
GAPVD1
GATA3
GCAT
GDNF
GEMIN7
GGNBP2
GHRH
GINS1
GIT2
GJA10
GJA4
GMNN
GNB1
GPAM
GPD1
GPD2
GPRC5A
GPRIN1
GPSM2
GRAMD1A
GRB2
GRHL3
GRN
GSDMD
GSTO1
GTF3C3
GTSE1
GYPA
GYS1
H2AZ1
HAUS2
HAUS8
HAVCR1
HCCS
HDGF
HEXB
HHIP
HIVEP1
HJURP
HLA-B
HLA-F
HNRNPA1
HNRNPA3
HNRNPAB
HNRNPC
HNRNPH2
HNRNPLL
HNRNPR
HNRNPUL2
HOPX
HOXA1
HOXB9
HOXC6
HPRT1
HR
HSD17B2
HSD17B4
HSD3B1
HSP90AA1
HSP90B2P
HSPA1B
HSPA2
IDH3B
IER3
IFI35
IFITM1
IFITM3
IGF2BP3
IGFBP3
IGSF6
IHH
IL17C
IL18BP
IL24
IL2RA
IL9
ILDR2
ILF3
INCENP
INHBA
INPP4B
INSIG1
INSM1
INTS2
INTS3
INTS7
IPO9
IQCK
IRF2BP2
ITGA1
ITGA2B
ITGAL
ITGB1
ITIH3
IVD
IVNS1ABP
IWS1
JADE1
JKAMP
JUP
KCNH2
KCNK12
KCNN4
KCNS1
KDM5A
KDM5B
KIF15
KIF20A
KIF23
KIT
KLHL7
KLK2
KNTC1
KPNA2
KPNB1
KRT19
KYNU
LAMTOR5
LAPTM5
LBP
LBR
LCAT
LEFTY2
LGALS1
LGALS3
LGR5
LHCGR
LIG1
LIMA1
LIMK1
LIN7A
LIPG
LLPH
LMAN2
LMCD1
LMNB1
LONP1
LPGAT1
LRR1
LRRC39
LRRFIP1
LSM8
LST1
LTA
LY6D
LYPD6
MAK16
MAP1LC3A
MAP2
MAP2K2
MAP2K3
MAP2K6
MAP3K1
MAP3K4
MAP4
MARCHF5
MAT2A
MBD2
MBOAT7
MCAM
MCCC1
MCEE
MCM4
MCM7
ME1
MED27
MED28
MEF2C
MELK
METAP2
METTL6
MGA
MGLL
MGMT
MIA
MICB
MIS18BP1
MITF
MKNK2
MLKL
MLYCD
MMP16
MMUT
MORC3
MOS
MPHOSPH9
MPZL2
MRPL15
MRPL16
MRPL20
MRPL22
MRPL3
MRPL33
MRPL46
MRPL47
MRPL49
MRPS18C
MRPS2
MRPS27
MRPS33
MRTO4
MT1X
MTCH2
MTFR1L
MTHFD1
MTREX
MUC1
MVP
MYBL2
MYCNOS
MYH14
MYH7
MYL2
MYO5A
MYOD1
NADK2
NASP
NCAPG
NCBP1
NCL
NCOA1
NCOA4
NDC1
NDUFB7
NDUFS1
NDUFV1
NDUFV2
NEDD4L
NFATC1
NFIX
NFKB2
NFKBIB
NKAIN1
NKX2-2
NLRP1
NME4
NOC3L
NOLC1
NOM1
NOP56
NPAS3
NPPC
NR1H4
NRAS
NUDCD2
NUF2
NUP107
NUP155
NUSAP1
NYNRIN
OLFM1
OLFML3
ORC1
ORM1
P4HA1
PAPSS1
PARP16
PARP2
PAX3
PBDC1
PBRM1
PCSK5
PDE2A
PDHX
PDIA3
PDK1
PEG3
PGK1
PGP
PHF14
PHF5A
PHTF2
PIK3C3
PIK3R3
PIM3
PIMREG
PKD2
PKP2
PKP3
PLA2G2A
PLA2G4A
PLCD1
PLCG2
PLD1
PLIN4
PLK1
PLN
PLPP2
PLXDC2
PMEPA1
POLA2
POLD1
POLDIP3
POLR2B
PPL
PPM1A
PPM1D
PPP1CB
PPP1R15A
PPP1R1B
PPP1R2
PPP1R3B
PRIM1
PRKAB2
PRKAG1
PRKCB
PRKCD
PRKCI
PRKCQ
PRKDC
PRODH2
PROS1
PRPF4
PRPF6
PRPSAP1
PRRC2A
PRSS23
PSMB6
PSMB8
PSMC3
PSMC6
PSMD12
PSRC1
PTGER2
PTGER4
PTGES2
PTPRA
PTPRN2
PTPRR
PTRH2
PTX3
PWP1
PWP2
PXDN
PXN
PYGO2
QKI
QPRT
RAB1A
RAB21
RAB31
RAB5B
RAD17
RAD18
RAD50
RAD51AP1
RAD51C
RAN
RANBP2
RANBP3
RARA
RARRES1
RASA2
RASD1
RASGRP2
RBM19
RBM28
RBM34
RBM39
RCBTB1
RCCD1
RECQL4
REL
RELB
RELN
RET
REV1
RFC4
RFC5
RHBDF1
RHOQ
RIPOR2
RMI2
RNASEH2A
RNF26
RNF6
RPA3
RPF2
RPL29
RPL32
RPL41
RPRM
RPS3A
RRM1
RRM2
RRP1B
RSBN1L
RSPRY1
RTCA
RXRA
RYR2
S100A6
S1PR3
SAA1
SAA2
SAC3D1
SACS
SALL4
SAMD4A
SAT1
SBF2
SCAF1
SCAF11
SCAP
SCD
SCP2
SCPEP1
SDAD1
SDF2L1
SDR39U1
SEC14L3
SEC22B
SEL1L
SELENOP
SENP7
SERPINA6
SF3A1
SF3B5
SFPQ
SFTPB
SGO2
SHB
SHC1
SHH
SHMT1
SIAH2
SKA2
SKAP2
SLBP
SLC12A4
SLC15A3
SLC16A1
SLC16A12
SLC1A2
SLC20A1
SLC25A22
SLC25A4
SLC2A9
SLC40A1
SLC45A2
SLC4A1
SLC7A7
SLC8A1
SLCO2A1
SLF1
SMAD5
SMARCA5
SMARCE1
SMC3
SMC6
SMTN
SNRPA1
SNRPD3
SNX4
SOCS2
SOX13
SOX17
SOX2
SOX3
SOX4
SP100
SP3
SP4
SPAG5
SPATA7
SPRY1
SPSB4
SPTBN1
SQLE
SRD5A2
SRP68
SRRM2
SRSF11
SRSF5
SSX2IP
ST3GAL1
ST8SIA4
STARD4
STAT4
STIP1
STOML2
STRIP1
STRN3
STT3B
STX4
SUCLA2
SULT1C2
SURF1
TAF1
TAF15
TAF5
TAGLN
TAGLN2
TBX1
TES
TEX30
TFAP2C
TFAP4
TFB1M
TFDP1
TFF3
TFPI2
TFRC
TG
TGFBR1
TGFBR2
TGIF2
TGM1
TGM3
THBS1
THOC1
THRAP3
TIGAR
TIMM13
TIMM23
TIMM8A
TIMP4
TM4SF5
TMEM216
TMEM26
TMEM33
TMEM47
TMEM70
TMSB10
TNFAIP6
TNFAIP8L1
TNFRSF10C
TNFRSF11A
TNMD
TNNC1
TNNT2
TNPO1
TNS1
TOMM20
TOP2B
TOPBP1
TOR1B
TP63
TPI1
TPM4
TPMT
TPO
TPR
TPRG1L
TPT1
TRAF1
TRAM1L1
TRAP1
TRAPPC3
TRH
TRIM13
TRIP11
TRIP13
TRMT6
TSC22D1
TSC22D3
TSG101
TSN
TSPO
TUBGCP4
TUFM
TYRP1
U2AF2
UBE2L3
UBE3A
UGCG
UGP2
UGT1A10
UGT1A9
UGT2B7
UNG
UPK1A
UPP1
UROS
USP21
USP4
USP47
UTP11
VAMP2
VAV1
VAV3
VCL
VCPKMT
VDAC3
VEGFB
VEGFC
VPS26C
VPS29
WAS
WNK2
WNT1
WNT10A
WNT5B
WRN
WSB1
XDH
XPC
XRCC6
YIF1B
YIPF5
ZDHHC7
ZFP62
ZKSCAN1
ZNF33B
ZNF367
ZNF385B
ZNF479
ZNF770
ZSWIM8
ZWILCH
ZWINT
A3GALT2
A4GALT
AACS
AAGAB
AAMDC
AAMP
AATF
AATK
ABCA6
ABCB5
ABCB7
ABCB9
ABCD2
ABCD3
ABCD4
ABCF1
ABCF2
ABCF3
ABCG8
ABHD1
ABHD11
ABHD14A
ABHD14B
ABHD15
ABHD17A
ABHD3
ABHD6
ABI3BP
ABITRAM
ABRACL
ABRAXAS2
ABTB2
ACAA2
ACACB
ACAD10
ACAD11
ACAD9
ACADL
ACADSB
ACAP2
ACAT1
ACBD3
ACBD5
ACBD6
ACCSL
ACD
ACIN1
ACKR1
ACMSD
ACOT13
ACOT4
ACOT7
ACOT8
ACOX3
ACP1
ACP3
ACP6
ACSL3
ACSL5
ACSM3
ACTB
ACTBL2
ACTL10
ACTL6B
ACTL9
ACTMAP
ACTN1
ACTN2
ACTN4
ACTR10
ACTR2
ACTR3
ACTR6
ACY3
ADAL
ADAM10
ADAM11
ADAM33
ADAMTS12
ADAMTS14
ADAMTS16
ADAMTS18
ADAMTS2
ADAMTS7
ADAMTSL1
ADAT1
ADAT2
ADAT3
ADCY4
ADCY9
ADD3
ADGB
ADGRA1
ADGRD1
ADGRF2
ADGRF3
ADGRG2
ADGRL2
ADH1B
ADI1
ADIPOR2
ADM
ADM2
ADNP
ADPGK
ADRA2B
ADSL
AFAP1
AFG2A
AFG3L2
AFTPH
AGBL4
AGFG1
AGFG2
AGGF1
AGK
AGO4
AGPAT1
AGPAT3
AGPAT4
AGR2
AGR3
AGRN
AGTRAP
AHCY
AHCYL1
AHCYL2
AHDC1
AHNAK
AHSG
AIF1L
AIMP2
AIRE
AJAP1
AK6
AK9
AKAP10
AKAP11
AKNA
AKR1B10
AKR1C3
AKT3
ALCAM
ALDH18A1
ALDH1A1
ALDH1A2
ALDH1A3
ALDH1B1
ALDH1L2
ALDH3A1
ALDH3B2
ALDOA
ALDOB
ALDOC
ALG14
ALG2
ALG3
ALG6
ALG8
ALG9
ALKBH1
ALKBH2
ALKBH3
ALOX15
ALOX15B
ALOX5AP
ALPK1
ALPP
ALS2
ALYREF
AMH
AMHR2
AMIGO1
AMIGO2
AMMECR1
AMMECR1L
AMOTL1
AMY2A
AMY2B
ANAPC16
ANGPTL2
ANGPTL6
ANKFY1
ANKMY2
ANKRD10
ANKRD11
ANKRD13C
ANKRD18A
ANKRD20A8P
ANKRD26
ANKRD34C
ANKRD36B
ANKRD44
ANKRD46
ANKRD50
ANKRD53
ANKRD60
ANKS4B
ANO1
ANO4
ANO7
ANP32A
ANXA11
ANXA5
ANXA6
AOAH
AOPEP
AP1G1
AP2A1
AP2A2
AP2B1
AP3D1
AP3M1
AP4B1
AP4E1
AP4S1
APBA1
APBB1
APC
APC2
APCDD1L
APCS
APLP2
APOA2
APOBEC3B
APOBEC3F
APOC2
APOC4
APOL1
APOL2
APOL3
APOL5
APOO
APRT
[truncated: 4,704 more rows]

## Sheet: full name基因
gene name
CSNK2A1
PTGS1
PTGS2
AHR
PI4K2B
ITGA5
ITGB3
SNCA
SIRT1
MTNR1A
MTNR1B
CLEC14A
NR1I2
NR1I3
SLC2A1
PPARA
PPARG
AKT1
KHSRP
YARS1
ADA
ADK
AGT
ALB
APOE
AR
BMP2
CA2
CAMP
CAT
CRP
MT-CYB
DCTN4
DES
DUOX2
EGFR
EIF6
ELN
FGF2
GCH1
GPX1
GSS
HGF
HMOX1
ICAM1
INS
IRS1
KCNA5
LEP
LTC4S
MAPK1
MAPK3
MAPK8
MGAM
MPO
NOS1
NOS3
NPC1
OCLN
PLG
SCARB1
STAT3
SYP
TNF
TYR
VIM
MAP3K5
PMAIP1
MAPK7
PRL
TFAM
SPHK1
PTGES
NOX4
CREBZF
MTOR
ACR
APOM
GAST
GCGR
GPX2
GPX3
GTF2H1
HDAC1
KCNA4
LXN
MAPK14
MB
NCOA2
RAPGEF3
SMOX
SOCS1
STAT6
TBC1D9
UTRN
CYP1A2
CYP2C9
CYP3A4
CYP2C19
LCK
SYK
CYP1B1
TTR
TUBB1
TUBB3
CYP1A1
INSR
DYRK1B
LTB4R
ERN1
ESR2
HSD17B14
HDAC2
ABCC1
HDAC8

## Sheet: CTD基因
gene name
SIRT1
TNF
IL1B
CASP3
IL6
PTGS2
TP53
RELA
MAPK1
MAPK3
BCL2
NOS2
HMOX1
NOS3
BAX
MMP9
NFE2L2
CAT
ESR1
CYP1A1
AKT1
CCND1
IFNG
SOD2
CDKN1A
FOXO1
VEGFA
CXCL8
PPARGC1A
STAT3
AHR
PARP1
PPARG
CCL2
TGFB1
MTOR
FOXO3
NFKBIA
ICAM1
JUN
NQO1
AGT
CASP9
GSK3B
CASP8
EGF
CTNNB1
TNFSF10
BIRC5
MMP2
EP300
RPS6KB1
BCL2L1
APP
CYP1B1
HIF1A
MYC
INS
MPO
NFKB1
IL10
PTGS1
DDIT3
PRKAA1
SOD1
ADIPOQ
EGFR
ESR2
PRKAA2
EGR1
IGF1
C5
FOS
SRC
STK11
PTEN
SQSTM1
CYCS
NRF1
TFAM
TLR4
BRCA1
CDKN1B
COL1A1
EDN1
HSPA5
MCL1
SREBF1
MAPK8
PPARA
H2AX
RUNX2
SLC2A4
ATM
CYP1A2
IRS1
MAP1LC3B
ACACA
CASP7
CAV1
RPS6
CDH1
FASN
LEP
NQO2
GSR
SLC9A1
TNFRSF10B
ABCB1
ACTA2
ATF3
BECN1
CASP6
MMP13
SOCS3
TNFSF11
CDK2
FAS
GJA1
MDM2
AR
CYP19A1
FOXO4
HMGCR
KLK3
PCNA
PLAU
REST
SP1
TGFA
CASP1
CDK1
CREB1
FN1
IGF1R
NPPA
ABCC2
BAD
BCL2L11
CCNA2
CCNB1
CD44
CHEK2
CXCL1
EIF4EBP1
F3
GCLC
NCF1
TSC2
VCAM1
VIM
ATG5
BAK1
CAMP
CTSD
CXCL2
CYP11A1
FLT1
GPT
GPX1
HMGB1
KEAP1
KHSRP
MKI67
PGR
SERPINE1
SOX9
SPHK1
TNFRSF10A
UCP2
UQCRC1
ABCG2
ALB
CDK4
COX4I1
CYP17A1
FASLG
GCK
HRAS
IRS2
MAPK9
MAT2B
MMP3
PDK4
RB1
TGFB2
BMP2
CCL3
COL2A1
CXCL10
CYBB
IL18
KDR
KL
MUC5AC
NDUFB8
NOX4
PML
PRKCA
SIRT3
SUMO1
UCP1
ABCA1
AIFM1
CPT1A
FABP4
GFAP
HSPB1
ITGB3
KLF2
NOTCH1
PIM1
PON1
PTPN1
TNFRSF11B
BID
CASP2
CCNE1
CDK5R1
DNMT1
ERBB2
IL1A
LPL
NAMPT
PDCD4
PDGFB
SMAD3
SOD3
ZBTB7A
ARNT
BBC3
BGLAP
CAV3
CGA
CHEK1
COL1A2
CRP
CSF1
CYBA
CYP2E1
F2
GDF15
GLUL
IGF2
IL4
JAK2
NLRP3
NPPB
NR1H3
NR1I2
PCK1
PNPLA2
STAT1
SULT1E1
TRIM63
VASP
XIAP
ABCC1
CASP12
CD86
CFLAR
CHUK
CREBBP
CYP27A1
CYP7A1
DMD
DNM1L
DUSP1
ERCC1
GADD45A
GSTP1
IL13
IL17A
IL2
LDLR
MMP1
NOS1
PAPPA
PIK3R1
PTPN11
SELP
SLC2A2
SNAI2
SPP1
SREBF2
ZEB1
ABCG1
AKT1S1
ATF6
ATP2A2
BDNF
BSG
CCL11
CCL5
CD36
CDC42
CDH2
CFTR
COL3A1
CSF2
EIF4B
ELAVL1
EZH2
FBXO32
FGF2
GLI1
GSTK1
HDAC1
INSR
LMNA
LPIN1
MFN2
NANOG
NOX1
NR0B2
PDGFRB
PPARD
PRKN
PTK2
SDHB
SMAD2
STAR
TIMP1
TRPC5
TYR
XBP1
YARS1
ADIPOR1
AXIN2
BIRC2
BIRC3
CD14
CDK6
CYP3A4
ERCC6
FADD
GADD45G
GPX4
GREB1
HSPA1A
IKBKB
MAP2K1
NCOA3
ODC1
OGG1
OLR1
OPA1
PDPK1
PLCG1
PRDM16
RAB7A
SLC10A2
SLC2A1
SMAD4
SNAI1
TLR2
TXNIP
UCP3
VDR
XRCC1
ABCC3
ACADM
APOE
ATP5F1A
ATR
BRCA2
CBR1
CCN2
CD40
CDC27
CDH5
CEBPB
CLDN1
DNMT3B
EEF2
EIF2AK3
FTH1
GBA1
GH1
HSF1
HSPD1
IFNB1
IGFBP1
IL12B
ITGA5
ITGAM
ITGAV
KRAS
MAP3K5
MAPK14
MAPT
MFGE8
MTA1
NBN
NCOA2
NDUFA13
NR1I3
PDHA1
PDX1
PIK3CA
PRF1
PRL
PTGES
PYCARD
RAC1
SCARB1
SESN2
SLC15A1
SMC1A
SMO
SYK
TICAM1
TOP2A
UGT1A1
WNT3A
ABCC8
ACAN
ACE
ACHE
AGTR1
AKT2
ALDH2
ASNS
CASP4
CDC25C
CDK5
CDKN2A
CEBPA
CEBPD
CLU
CS
CX3CL1
CXCL12
CYP26A1
EIF2S1
EPHX1
ESRRA
FSHB
GABPA
GCH1
GLO1
GPX2
HES1
IDH2
IL12A
JAK1
KIF11
KLF4
LIPE
MICA
MMP7
MRE11
MYD88
NES
NFE2L3
NKX2-1
NOTCH2
NR3C1
OCLN
PAX8
PFKM
PIAS3
PLAT
POU5F1
RAD51
RAF1
RETN
RHOA
RIPK1
SCX
SELE
SLC22A6
SLC5A5
SNCA
SP7
SYP
TCF4
TIMP3
TRAF6
ULBP1
ULBP3
ZMPSTE24
ACSL4
ADORA2A
AGER
APOA4
ATF4
ATRX
BCHE
BCL6
BUB1B
CASP10
CBX7
CCNB2
CCR2
CD4
CENPE
CHI3L1
CIDEA
CROT
CSF3
CXCR4
CYP2C9
DDB2
DDX21
DEPTOR
DIABLO
ELK1
ENC1
ETV4
FANCD2
FDFT1
FIS1
G6PC1
GADD45B
GHR
GLB1
GRIN1
GRIN2B
GSK3A
GSS
GSTA1
HGF
HNF4A
HSD11B1
IGFBP2
IGFBP4
IGFBP5
IKBKG
IL1RN
IL5
IRF3
ITGA2
KCNIP3
KLRK1
LCN2
LEPR
MAD2L1
MAOB
MFN1
MSH6
MSR1
NFE2L1
NGFR
NRG1
P2RX7
PAK1
PBK
PGF
PINK1
PKM
POLA1
POLR2I
POR
PPP1R12A
PRKACA
PRKAR2A
PRKD1
PRKG1
PSIP1
PSMB5
RAC2
RBMS1
RBP4
RCOR1
ROCK2
S100B
SELL
SIRT2
SIRT5
SLC1A3
SMAD7
SMC4
SNX10
SPARC
SPC25
STAT5B
TBK1
TFF1
THBD
TJP1
TMPO
TMT1A
TNFAIP3
TNFRSF1A
TPX2
TRIM28
UHRF1
ULBP2
USP7
VDAC1
WNT2
ZFP36
ABCC4
ABCC5
ACLY
ACOX1
ACYP1
ADORA1
ADORA3
AIF1
AKR1B1
ALDH4A1
ALOX12
ALOX5
ALPL
ANLN
ANP32E
ANXA3
AOX1
APAF1
API5
APLN
APOA1
APOB
AQP3
ARG1
ARID4A
ARRB2
ASCL1
ASPH
ASS1
ATAD2
ATF2
ATP5F1C
BBOX1
BCL2A1
BCL2L2
BCL3
BDKRB2
BMP4
BMP7
BTK
C1QA
CALR
CAPG
CCAR2
CCND2
CCNE2
CCNG1
CD38
CD3E
CD68
CD80
CDC6
CDK5RAP2
CEL
CENPF
CENPN
CES3
COMMD3
COX5B
CRABP2
CRELD2
CSF1R
CTNND1
CUL5
CYP4F2
CYP8B1
DAPK1
DARS1
DAXX
DCLK1
DDIT4
DDX17
DEK
DHX9
DIO1
DLD
DLG4
DMBT1
DNMT3A
DUT
EED
EEF1A1
EI24
EIF4E
ELOVL3
ELOVL6
ENDOG
ERO1A
ERRFI1
ETS1
FAM107B
FGF10
FGF21
FOXA1
G3BP1
GCLM
GOLIM4
GTF2B
GTF2E2
H2BC5
HCK
HDAC2
HDAC5
HELLS
HMGB2
HMGCS1
HNRNPA2B1
HSD17B12
HSPA9
ID1
IL3
IRAK1
IRF1
IRF9
ITGB2
ITPR1
JUND
KAT2B
KCNJ11
LDHB
LHB
LIF
LITAF
MAD2L1BP
MAOA
MAP1B
MAP2K5
MCM6
MET
MPST
MSRA
MYH6
MYOG
NAIP
NBEA
NCAPH
NCF2
NCOR1
NDC80
NDE1
NDUFA1
NDUFA2
NDUFS3
NDUFS8
NEK2
NFKBIZ
NKX3-1
NKX6-1
NMNAT1
NOX3
NPAS2
NPC2
NRIP1
P2RX4
PCLAF
PDE4D
PDE5A
PEBP1
PECAM1
PGAM1
PIK3CB
PLAUR
PLEK
PLK4
PLSCR1
PMAIP1
PMS1
PNRC1
POLI
POLR1H
POLR2G
POU1F1
PPIF
PPT1
PRDX2
PTCH1
PTPRE
PTTG1
RACGAP1
RBM15
RBM5
RCAN1
RIPK3
ROCK1
RPA1
RPTOR
RRM2B
S100A4
S100A9
SDHA
SDS
SERPINH1
SH3BGRL
SHMT2
SIRT6
SLC22A8
SLC25A11
SLC7A11
SLC9A3
SMC2
SNAP23
SOCS1
SPTAN1
SQOR
SRF
SRSF10
STAT5A
STIL
STK39
STMN1
SULT1A1
SYTL4
TBX6
TCF7
TERT
TF
TGFB3
TH
TIMELESS
TLR5
TMEM106C
TMX1
TOP1
TP53BP2
TP53INP1
TP73
TSHB
TSHR
TTK
TXN
TXNRD1
TYMS
UBA7
UQCRC2
UQCRH
WARS1
WEE1
WNT5A
YWHAE
YWHAZ
ZEB2
ABCC9
ABI1
ABL1
ABLIM1
ACADS
ACER2
ACOT2
ACOT9
ACP5
ACSM2A
ACTA1
ADAM17
ADAM9
ADAMTS4
ADGRE5
ADIG
ADRB1
AFF4
AGPS
AHCTF1
AHRR
AK2
AKAP8
AKAP9
ALDH3A2
ALDH9A1
ALPI
AMD1
AMFR
ANAPC1
ANGPTL4
ANKRD1
ANKRD33
ANKRD36BP1
ANXA1
ANXA2
ANXA4
APEX1
APOC1
APPBP2
AQP1
ARAF
ARC
ARG2
ARHGAP5
ARHGAP9
ARID1B
ARPC1B
ARPC4
ATF1
ATG12
ATG3
ATL2
ATL3
ATOX1
ATP1B1
ATP2A3
ATP5MC1
ATP5MG
ATXN3
AURKA
B4GALT7
BAG2
BARD1
BBS2
BCR
BEX3
BICRAL
BLM
BLNK
BMP2K
BNIP2
BORA
BRAF
BRAP
BRCC3
BRF1
BST2
BUB1
C1QB
C1QC
C3
CACYBP
CALU
CAPRIN1
CASP8AP2
CBFB
CBS
CCDC117
CCDC12
CCDC88A
CCL1
CCL20
CCL22
CCL26
CCL4
CCN5
CCND3
CCNT2
CCR6
CCT2
CD209
CD69
CDC25A
CDC5L
CDCA8
CDK5RAP3
CDKN1C
CDKN2B
CDKN3
CEACAM1
CEBPG
CENPM
CENPO
CEP128
CEP152
CEP57
CFD
CFL1
CFP
CHAF1A
CHAT
CHRNA4
CHRNB1
CIP2A
CIT
CKAP2
CKS1B
CKS2
CLCA1
CLCF1
CLCN5
CLDN2
CLEC4F
CNBP
CNST
COBL
COL10A1
COL12A1
COL18A1
COMMD10
COQ2
COQ7
CORO1A
COTL1
COX5A
COX7B
CPO
CRIP1
CRTC2
CRX
CRYZ
CSNK2A2
CTDSPL2
CTNNA1
CTPS1
CTR9
CTSV
CXCL6
CXCL9
CXCR3
CYB5R1
CYC1
CYP21A2
CYP2C19
CYP2D6
DAB1
DAG1
DBR1
DCLRE1A
DCUN1D5
DDX1
DDX10
DDX23
DDX27
DDX3X
DDX42
DDX54
DDX55
DEFB136
DERA
DES
DFFA
DHCR7
DHFR
DHODH
DHRS7
DHX15
DHX38
DKC1
DKK1
DLG1
DMAC1
DMKN
DMXL2
DNAJB14
DNAJB9
DOCK8
DONSON
DSCR10
DSN1
DSTN
DUSP10
DUSP3
DYNLL1
DYNLT3
DYRK2
E2F1
ECE1
ECT2
EDN2
EDNRA
EDNRB
EEF1A2
EEF2K
EFEMP1
EFHD1
EFTUD2
EGLN1
EHBP1L1
EIF2AK2
EIF4A2
EIF5A
ELOVL5
EN1
ENO2
ENTPD1
EPB41L2
EPB41L3
EPCAM
EPHX2
EPO
EPOR
ERCC3
ERN1
ESPL1
ESPN
ETFA
ETFB
EWSR1
EXO1
EXOSC1
EXOSC10
EXOSC5
F2R
FABP6
FABP7
FADS1
FAM110C
FAM222B
FAM43A
FANCA
FANCI
FAR1
FBXO11
FBXO5
FCER1A
FDPS
FEN1
FGF8
FIGNL1
FKBP5
FLT3LG
FMO1
FMR1
FOXA2
FOXE1
FOXM1
FST
FXN
FXYD2
FYN
G0S2
G6PD
GAB1
GALNT4
GALNT7
GAPDH
GAPVD1
GATA3
GCAT
GDNF
GEMIN7
GGNBP2
GHRH
GINS1
GIT2
GJA10
GJA4
GMNN
GNB1
GPAM
GPD1
GPD2
GPRC5A
GPRIN1
GPSM2
GRAMD1A
GRB2
GRHL3
GRN
GSDMD
GSTO1
GTF3C3
GTSE1
GYPA
GYS1
H2AZ1
HAUS2
HAUS8
HAVCR1
HCCS
HDGF
HEXB
HHIP
HIVEP1
HJURP
HLA-B
HLA-F
HNRNPA1
HNRNPA3
HNRNPAB
HNRNPC
HNRNPH2
HNRNPLL
HNRNPR
HNRNPUL2
HOPX
HOXA1
HOXB9
HOXC6
HPRT1
HR
HSD17B2
HSD17B4
HSD3B1
HSP90AA1
HSP90B2P
HSPA1B
HSPA2
IDH3B
IER3
IFI35
IFITM1
IFITM3
IGF2BP3
IGFBP3
IGSF6
IHH
IL17C
IL18BP
IL24
IL2RA
IL9
ILDR2
ILF3
INCENP
INHBA
INPP4B
INSIG1
INSM1
INTS2
INTS3
INTS7
IPO9
IQCK
IRF2BP2
ITGA1
ITGA2B
ITGAL
ITGB1
ITIH3
IVD
IVNS1ABP
IWS1
JADE1
JKAMP
JUP
KCNH2
KCNK12
KCNN4
KCNS1
KDM5A
KDM5B
KIF15
KIF20A
KIF23
KIT
KLHL7
KLK2
KNTC1
KPNA2
KPNB1
KRT19
KYNU
LAMTOR5
LAPTM5
LBP
LBR
LCAT
LEFTY2
LGALS1
LGALS3
LGR5
LHCGR
LIG1
LIMA1
LIMK1
LIN7A
LIPG
LLPH
LMAN2
LMCD1
LMNB1
LONP1
LPGAT1
LRR1
LRRC39
LRRFIP1
LSM8
LST1
LTA
LY6D
LYPD6
MAK16
MAP1LC3A
MAP2
MAP2K2
MAP2K3
MAP2K6
MAP3K1
MAP3K4
MAP4
MARCHF5
MAT2A
MBD2
MBOAT7
MCAM
MCCC1
MCEE
MCM4
MCM7
ME1
MED27
MED28
MEF2C
MELK
METAP2
METTL6
MGA
MGLL
MGMT
MIA
MICB
MIS18BP1
MITF
MKNK2
MLKL
MLYCD
MMP16
MMUT
MORC3
MOS
MPHOSPH9
MPZL2
MRPL15
MRPL16
MRPL20
MRPL22
MRPL3
MRPL33
MRPL46
MRPL47
MRPL49
MRPS18C
MRPS2
MRPS27
MRPS33
MRTO4
MT1X
MTCH2
MTFR1L
MTHFD1
MTREX
MUC1
MVP
MYBL2
MYCNOS
MYH14
MYH7
MYL2
MYO5A
MYOD1
NADK2
NASP
NCAPG
NCBP1
NCL
NCOA1
NCOA4
NDC1
NDUFB7
NDUFS1
NDUFV1
NDUFV2
NEDD4L
NFATC1
NFIX
NFKB2
NFKBIB
NKAIN1
NKX2-2
NLRP1
NME4
NOC3L
NOLC1
NOM1
NOP56
NPAS3
NPPC
NR1H4
NRAS
NUDCD2
NUF2
NUP107
NUP155
NUSAP1
NYNRIN
OLFM1
OLFML3
ORC1
ORM1
P4HA1
PAPSS1
PARP16
PARP2
PAX3
PBDC1
PBRM1
PCSK5
PDE2A
PDHX
PDIA3
PDK1
PEG3
PGK1
PGP
PHF14
PHF5A
PHTF2
PI4K2B
PIK3C3
PIK3R3
PIM3
PIMREG
PKD2
PKP2
PKP3
PLA2G2A
PLA2G4A
PLCD1
PLCG2
PLD1
PLIN4
PLK1
PLN
PLPP2
PLXDC2
PMEPA1
POLA2
POLD1
POLDIP3
POLR2B
PPL
PPM1A
PPM1D
PPP1CB
PPP1R15A
PPP1R1B
PPP1R2
PPP1R3B
PRIM1
PRKAB2
PRKAG1
PRKCB
PRKCD
PRKCI
PRKCQ
PRKDC
PRODH2
PROS1
PRPF4
PRPF6
PRPSAP1
PRRC2A
PRSS23
PSMB6
PSMB8
PSMC3
PSMC6
PSMD12
PSRC1
PTGER2
PTGER4
PTGES2
PTPRA
PTPRN2
PTPRR
PTRH2
PTX3
PWP1
PWP2
PXDN
PXN
PYGO2
QKI
QPRT
RAB1A
RAB21
RAB31
RAB5B
RAD17
RAD18
RAD50
RAD51AP1
RAD51C
RAN
RANBP2
RANBP3
RARA
RARRES1
RASA2
RASD1
RASGRP2
RBM19
RBM28
RBM34
RBM39
RCBTB1
RCCD1
RECQL4
REL
RELB
RELN
RET
REV1
RFC4
RFC5
RHBDF1
RHOQ
RIPOR2
RMI2
RNASEH2A
RNF26
RNF6
RPA3
RPF2
RPL29
RPL32
RPL41
RPRM
RPS3A
RRM1
RRM2
RRP1B
RSBN1L
RSPRY1
RTCA
RXRA
RYR2
S100A6
S1PR3
SAA1
SAA2
SAC3D1
SACS
SALL4
SAMD4A
SAT1
SBF2
SCAF1
SCAF11
SCAP
SCD
SCP2
SCPEP1
SDAD1
SDF2L1
SDR39U1
SEC14L3
SEC22B
SEL1L
SELENOP
SENP7
SERPINA6
SF3A1
SF3B5
SFPQ
SFTPB
SGO2
SHB
SHC1
SHH
SHMT1
SIAH2
SKA2
SKAP2
SLBP
SLC12A4
SLC15A3
SLC16A1
SLC16A12
SLC1A2
SLC20A1
SLC25A22
SLC25A4
SLC2A9
SLC40A1
SLC45A2
SLC4A1
SLC7A7
SLC8A1
SLCO2A1
SLF1
SMAD5
SMARCA5
SMARCE1
SMC3
SMC6
SMTN
SNRPA1
SNRPD3
SNX4
SOCS2
SOX13
SOX17
SOX2
SOX3
SOX4
SP100
SP3
SP4
SPAG5
SPATA7
SPRY1
SPSB4
SPTBN1
SQLE
SRD5A2
SRP68
SRRM2
SRSF11
SRSF5
SSX2IP
ST3GAL1
ST8SIA4
STARD4
STAT4
STIP1
STOML2
STRIP1
STRN3
STT3B
STX4
SUCLA2
SULT1C2
SURF1
TAF1
TAF15
TAF5
TAGLN
TAGLN2
TBX1
TES
TEX30
TFAP2C
TFAP4
TFB1M
TFDP1
TFF3
TFPI2
TFRC
TG
TGFBR1
TGFBR2
TGIF2
TGM1
TGM3
THBS1
THOC1
THRAP3
TIGAR
TIMM13
TIMM23
TIMM8A
TIMP4
TM4SF5
TMEM216
TMEM26
TMEM33
TMEM47
TMEM70
TMSB10
TNFAIP6
TNFAIP8L1
TNFRSF10C
TNFRSF11A
TNMD
TNNC1
TNNT2
TNPO1
TNS1
TOMM20
TOP2B
TOPBP1
TOR1B
TP63
TPI1
TPM4
TPMT
TPO
TPR
TPRG1L
TPT1
TRAF1
TRAM1L1
TRAP1
TRAPPC3
TRH
TRIM13
TRIP11
TRIP13
TRMT6
TSC22D1
TSC22D3
TSG101
TSN
TSPO
TUBGCP4
TUFM
TYRP1
U2AF2
UBE2L3
UBE3A
UGCG
UGP2
UGT1A10
UGT1A9
UGT2B7
UNG
UPK1A
UPP1
UROS
USP21
USP4
USP47
UTP11
UTRN
VAMP2
VAV1
VAV3
VCL
VCPKMT
VDAC3
VEGFB
VEGFC
VPS26C
VPS29
WAS
WNK2
WNT1
WNT10A
WNT5B
WRN
WSB1
XDH
XPC
XRCC6
YIF1B
YIPF5
ZDHHC7
ZFP62
ZKSCAN1
ZNF33B
ZNF367
ZNF385B
ZNF479
ZNF770
ZSWIM8
ZWILCH
ZWINT
A3GALT2
A4GALT
AACS
AAGAB
AAMDC
AAMP
AATF
AATK
ABCA6
ABCB5
ABCB7
ABCB9
ABCD2
ABCD3
ABCD4
ABCF1
ABCF2
ABCF3
ABCG8
ABHD1
ABHD11
ABHD14A
ABHD14B
ABHD15
ABHD17A
ABHD3
ABHD6
ABI3BP
ABITRAM
ABRACL
ABRAXAS2
ABTB2
ACAA2
ACACB
ACAD10
ACAD11
ACAD9
ACADL
ACADSB
ACAP2
ACAT1
ACBD3
ACBD5
ACBD6
ACCSL
ACD
ACIN1
ACKR1
ACMSD
ACOT13
ACOT4
ACOT7
ACOT8
ACOX3
ACP1
ACP3
ACP6
ACR
ACSL3
ACSL5
ACSM3
ACTB
ACTBL2
ACTL10
ACTL6B
ACTL9
ACTMAP
ACTN1
ACTN2
ACTN4
ACTR10
ACTR2
ACTR3
ACTR6
ACY3
ADA
ADAL
ADAM10
ADAM11
ADAM33
ADAMTS12
ADAMTS14
ADAMTS16
ADAMTS18
ADAMTS2
ADAMTS7
ADAMTSL1
ADAT1
ADAT2
ADAT3
ADCY4
ADCY9
ADD3
ADGB
ADGRA1
ADGRD1
ADGRF2
ADGRF3
ADGRG2
ADGRL2
ADH1B
ADI1
ADIPOR2
ADM
ADM2
ADNP
ADPGK
ADRA2B
ADSL
AFAP1
AFG2A
AFG3L2
AFTPH
AGBL4
AGFG1
AGFG2
AGGF1
AGK
AGO4
AGPAT1
AGPAT3
AGPAT4
AGR2
AGR3
AGRN
AGTRAP
AHCY
AHCYL1
AHCYL2
AHDC1
AHNAK
AHSG
AIF1L
AIMP2
AIRE
AJAP1
AK6
AK9
AKAP10
AKAP11
AKNA
AKR1B10
AKR1C3
AKT3
ALCAM
ALDH18A1
ALDH1A1
ALDH1A2
ALDH1A3
ALDH1B1
ALDH1L2
ALDH3A1
ALDH3B2
ALDOA
ALDOB
ALDOC
ALG14
ALG2
ALG3
ALG6
ALG8
ALG9
ALKBH1
ALKBH2
ALKBH3
ALOX15
ALOX15B
ALOX5AP
ALPK1
ALPP
ALS2
ALYREF
AMH
AMHR2
AMIGO1
AMIGO2
AMMECR1
AMMECR1L
AMOTL1
AMY2A
AMY2B
ANAPC16
ANGPTL2
ANGPTL6
ANKFY1
ANKMY2
ANKRD10
ANKRD11
ANKRD13C
ANKRD18A
ANKRD20A8P
ANKRD26
ANKRD34C
ANKRD36B
ANKRD44
ANKRD46
ANKRD50
ANKRD53
ANKRD60
ANKS4B
ANO1
ANO4
ANO7
ANP32A
ANXA11
ANXA5
ANXA6
AOAH
AOPEP
AP1G1
AP2A1
AP2A2
AP2B1
AP3D1
AP3M1
AP4B1
AP4E1
AP4S1
APBA1
APBB1
APC
APC2
APCDD1L
APCS
APLP2
APOA2
APOBEC3B
APOBEC3F
APOC2
APOC4
APOL1
APOL2
APOL3
APOL5
APOM
APOO
APRT
APTX
AQP11
AQP12A
AQP2
AQP6
AQP7
AQP8
AQR
AREG
ARF1
ARF4
ARF5
ARFGAP2
ARFGEF1
ARFGEF2
ARFGEF3
ARHGAP25
ARHGAP27
ARHGAP33
ARHGDIA
ARHGDIG
ARHGEF16
ARHGEF2
ARHGEF25
ARHGEF3
ARHGEF39
ARID1A
ARID3B
ARIH2
ARL1
ARL14EP
ARL2
ARL3
ARL6
ARL8B
ARMC1
ARMC10
[truncated: 4,683 more rows]
