# Supplementary material for: Investigating the Molecular Mechanisms of Resveratrol in Treating Cardiometabolic Multimorbidity: A Network Pharmacology and Bioinformatics Approach with Molecular Docking Validation
Source: Nutrients. 2024 Jul 31;16(15):2488. doi: 10.3390/nu16152488 (PMC11314475; doi:10.3390/nu16152488)
Supplement: Supplementary file 1 [file nutrients-16-02488-s001.zip › Table S12. Topological analysis of the PPI network.xlsx]

## Sheet: Sheet1
Gene name	BetweennessCentrality	ClosenessCentrality	Degree
INS	56	11357.9	0.437604
EGFR	48	9973.25	0.4208
ALB	47	9333.58	0.426256
TNF	44	7548.28	0.428339
STAT3	40	4726.42	0.409657
GAPDH	31	9904.21	0.4208
LEP	31	2394.69	0.387906
IFNG	30	2804.95	0.403994
APOE	27	3610.31	0.379509
MAPK3	26	3929.8	0.393124
FGF2	21	2207.72	0.391369
CRP	21	1064.9	0.364771
STAT5B	20	1390.62	0.354447
STAT5A	19	604.765	0.350667
SOCS3	19	374.498	0.34927
FGFR1	19	1276.28	0.325093
NCOR2	19	808.708	0.292547
AGT	19	2587.53	0.377874
INSR	18	152.543	0.343791
NCOR1	18	447.163	0.277719
ICAM1	18	1623.93	0.377874
MAPK1	17	2347.35	0.386197
IRS1	17	376.605	0.354926
EPO	17	1278.58	0.36326
HGF	17	213.206	0.367832
MAPK8	16	2245.52	0.371469
C3	16	679.308	0.331652
IRS2	15	746.389	0.346966
BMP2	15	1188.36	0.335032
FGF7	15	385.554	0.361761
DCN	15	490.433	0.340674
KL	14	43.9094	0.321123
PRL	14	211.132	0.351135
SOCS1	14	119.764	0.333756
PGR	14	1105.85	0.33418
PLG	14	1694.2	0.342448
FGF4	14	329.089	0.369382
NCOA1	14	889.361	0.289967
MAPK14	13	520.331	0.366806
FGF8	13	263.843	0.359781
FGF10	13	263.843	0.359781
REN	13	262.492	0.355405
LEPR	12	54.5464	0.339355
NOS1	12	2707.32	0.316867
HDAC1	12	1306.46	0.342894
AR	12	1815.71	0.3502
HP	12	364.391	0.313842
CLU	12	374.251	0.32834
CALR	12	3139.18	0.354447
VWF	12	1473.99	0.344241
FGF6	12	176.731	0.35929
MAPK9	11	275.493	0.296171
STAT6	11	547.903	0.329987
EPOR	11	39.0825	0.321909
FGF1	11	44.1103	0.311611
FGF23	11	31.5562	0.313842
BMP4	11	279.877	0.294183
HDAC3	11	941.706	0.305459
FGF16	11	151.81	0.358799
GPX2	11	941.874	0.340674
GPX3	11	1083.57	0.343342
TTR	11	249.898	0.343342
MPO	11	522.313	0.337179
NCOA2	11	363.726	0.275971
NOS3	11	1307.92	0.345598
IRF1	10	91.7485	0.322304
SOCS2	10	14.7038	0.306884
GHR	10	17.5436	0.316106
STAT4	10	586.584	0.331234
ANXA2	10	969.617	0.341558
SCARB1	10	200.854	0.344692
GFAP	10	1447.12	0.349734
MAP3K5	10	550.69	0.318017
BGN	10	610.72	0.32834
MAP3K7	9	120.47	0.331234
MAPK11	9	1374.91	0.305814
THRB	9	795.541	0.296171
THBD	9	121.488	0.288061
HMOX1	9	777.559	0.339793
RETN	9	196.003	0.338046
B2M	9	3551.84	0.357337
ANXA5	9	136.803	0.360768
ELN	9	951.469	0.333756
LPL	9	1311.57	0.33418
CCK	9	147.09	0.352075
DPP4	9	1319.66	0.337179
RARA	8	150.018	0.280983
NCOA6	8	524.954	0.243519
TXN	8	394.474	0.350667
HPX	8	286.325	0.313095
THRA	7	7.71809	0.24718
NR4A1	7	487.104	0.295838
HDAC2	7	58.374	0.300571
VCL	7	879.084	0.324291
NR0B2	7	167.752	0.266194
NCL	7	3416.74	0.316867
PCSK9	7	857.179	0.338481
CBS	7	1775.19	0.320732
NOX4	7	861.697	0.29684
DMD	7	298.618	0.270576
GSTM1	6	380.379	0.273958
HNRNPA1	6	781.86	0.243068
FGF21	6	19.5742	0.32793
THPO	6	6.62911	0.311611
FASN	6	686.202	0.335459
VIM	6	769.248	0.325093
TTN	6	714.649	0.262213
HAVCR2	6	1620.13	0.311611
CFH	6	53.0943	0.284324
NAMPT	6	1366.69	0.318017
NOX1	6	464.182	0.285559
CTSD	6	1666.33	0.320341
AGRN	6	478.377	0.300915
RAPGEF3	5	186.391	0.274817
RYR2	5	1485.77	0.260654
HNRNPU	5	853.91	0.243068
HDAC9	5	1.7	0.263791
IDO1	5	1051.34	0.310508
OCLN	5	57.37	0.331652
SCD	5	11.7427	0.314217
GSTM3	5	172.472	0.260913
VEGFC	5	21.0125	0.308324
DUOX2	5	74.8604	0.252157
PYY	5	15.7668	0.316106
ITPR3	5	586.615	0.281283
ITPR1	5	586.615	0.281283
CPB2	5	25.8805	0.271694
PCNA	5	1944.7	0.267821
MB	5	129.274	0.326708
AIF1	5	23.8946	0.338046
APLN	5	16.1648	0.313468
DAG1	5	97.1875	0.268641
VEGFB	5	534.348	0.300228
ADK	5	128.641	0.224403
ENTPD1	5	1388.2	0.245565
PNP	5	899.445	0.248582
ADA	5	563.389	0.263
RNASEH2A	4	260.423	0.237579
NR1I2	4	0.830303	0.23131
RFC4	4	184.787	0.213301
RFC2	4	184.787	0.213301
MAP3K1	4	12.4719	0.294183
IRF8	4	0	0.313095
HDAC8	4	70.2489	0.298524
GSS	4	0	0.259881
PGK1	4	105.109	0.307963
RNASEH1	4	3173.3	0.303695
NES	4	781.145	0.290287
TFPI	4	11.6708	0.268367
NOX3	4	0	0.233986
DUOX1	4	0	0.233986
SIGMAR1	4	259.267	0.228895
CD40LG	4	14.4044	0.310142
C5	4	5.94133	0.264854
BMP7	4	31.4313	0.286181
FST	4	0.666667	0.251916
MGP	4	312.481	0.264322
BMP6	4	7.77011	0.258858
APOL1	4	0	0.277719
APOM	4	0	0.277719
PEX3	4	0	0.277719
GSN	4	76.3557	0.291251
ANXA1	4	147.892	0.309776
PF4	4	38.7451	0.323493
LUM	4	10.8274	0.305459
TG	4	1833.92	0.304398
SYP	4	48.1884	0.330818
CTH	4	153.89	0.282189
UTRN	4	11.1394	0.259625
AHCY	4	323.374	0.249763
NR1I3	3	1.54545	0.225751
SRF	3	1044	0.197596
TWNK	3	2078	0.234821
MYOG	3	1571.27	0.245107
SPHK1	3	524	0.284632
NBN	3	2	0.176273
KLC1	3	1044	0.272539
KCNH2	3	547.292	0.211075
HNRNPH2	3	0	0.196269
HNRNPM	3	0	0.196269
NR1D1	3	0	0.240402
GZMB	3	0	0.306884
RDX	3	24.8017	0.28587
SELENOP	3	0	0.274244
TKT	3	30.6065	0.297848
G6PC	3	41.3746	0.30617
F8	3	0	0.258096
EPHX1	3	56.0218	0.221194
FMR1	3	256	0.24195
JUP	3	1421.34	0.306884
DES	3	36.2464	0.271134
CHAT	3	543.783	0.275393
TFAM	3	1046	0.190856
GAST	3	0	0.305814
VKORC1	3	91.2204	0.224786
CTSK	3	572.845	0.247879
CFD	3	6.55447	0.287746
AREG	3	22.7434	0.308324
ARNT	3	240.78	0.275105
AHR	3	71.6233	0.238225
ADSL	3	13.0762	0.209896
TYR	2	524	0.190304
TPO	2	1044	0.234403
TAGLN	2	0	0.165201
MYOCD	2	0	0.165201
MAPK7	2	6.49858	0.236298
PCSK5	2	3.875	0.261952
LIG4	2	150.426	0.211755
STRN	2	524	0.214694
TCF7	2	203.865	0.237151
ITPR2	2	0	0.2199
TERT	2	22.9681	0.199242
HBB	2	0	0.242844
MGLL	2	0	0.250954
GK	2	0	0.250954
EIF4E	2	0	0.19583
MGAM	2	0	0.310508
EMD	2	64.8819	0.246024
GCH1	2	524	0.197596
DHCR7	2	177.123	0.256086
CTSS	2	11.6667	0.264056
CPE	2	102.911	0.308324
KYNU	2	524	0.237579
CAMP	2	13.5766	0.302647
CALU	2	241.101	0.264322
CA2	2	117.117	0.245336
MICB	2	524	0.264056
ANXA6	2	0	0.255092
EDNRB	2	0	0.283711
ENPEP	2	2.00316	0.280683
TRPM1	1	0	0.159976
SRI	1	0	0.206924
PRSS1	1	0	0.25534
PLD1	1	0	0.221754
OPTN	1	0	0.300228
NRF1	1	0	0.160366
NEBL	1	0	0.207905
MIF	1	0	0.249053
MICA	1	0	0.209062
MGME1	1	0	0.190304
MAP4K4	1	0	0.176866
KCNA5	1	0	0.174403
ICAM3	1	0	0.27453
GCGR	1	0	0.304751
PROKR2	1	0	0.245565
FGF12	1	0	0.245565
F13A1	1	0	0.256335
EXOSC10	1	0	0.195976
LIMK1	1	0	0.250476
ERRFI1	1	0	0.296505
EPCAM	1	0	0.296505
DPYD	1	0	0.199242
DHFR	1	0	0.165097
CYGB	1	0	0.266734
PPT1	1	0	0.242844
DBH	1	0	0.216105
CGAS	1	0	0.160366
CELSR2	1	0	0.253128
SRR	1	0	0.243068
CAT	1	0	0.192111
CALCR	1	0	0.198791
BLVRA	1	0	0.253861
HAVCR1	1	0	0.299204
ADGRL2	1	0	0.231107
