# Supplementary material for: Investigating the Molecular Mechanisms of Resveratrol in Treating Cardiometabolic Multimorbidity: A Network Pharmacology and Bioinformatics Approach with Molecular Docking Validation
Source: Nutrients. 2024 Jul 31;16(15):2488. doi: 10.3390/nu16152488 (PMC11314475; doi:10.3390/nu16152488)
Supplement: Supplementary file 1 [file nutrients-16-02488-s001.zip › Table S13. The GO enrichment analysis.xlsx]

## Sheet: Sheet1
Term	Category	Description	PValue	FDR
GO:0008284	BP	positive regulation of cell proliferation	8.97073e-19	1.37273e-15
GO:0010628	BP	positive regulation of gene expression	9.66029e-19	1.37273e-15
GO:0032355	BP	response to estradiol	3.53424e-18	3.34811e-15
GO:0045944	BP	positive regulation of transcription from RNA polymerase II promoter	1.3981e-13	9.52695e-11
GO:0001934	BP	positive regulation of protein phosphorylation	1.6761e-13	9.52695e-11
GO:0001666	BP	response to hypoxia	1.58092e-11	7.48827e-09
GO:0006979	BP	response to oxidative stress	2.32038e-10	9.1175e-08
GO:1902895	BP	positive regulation of pri-miRNA transcription from RNA polymerase II promoter	2.5665e-10	9.1175e-08
GO:0051897	BP	positive regulation of protein kinase B signaling	3.28223e-10	1.01925e-07
GO:0098869	BP	cellular oxidant detoxification	3.5864e-10	1.01925e-07
GO:0070374	BP	positive regulation of ERK1 and ERK2 cascade	1.2233e-09	3.16057e-07
GO:0008543	BP	fibroblast growth factor receptor signaling pathway	2.17057e-09	5.14064e-07
GO:0042311	BP	vasodilation	3.77343e-08	8.24931e-06
GO:0007165	BP	signal transduction	5.32134e-08	1.079e-05
GO:0043434	BP	response to peptide hormone	5.69491e-08	1.079e-05
GO:0006952	BP	defense response	1.13724e-07	2.02003e-05
GO:0042744	BP	hydrogen peroxide catabolic process	2.93725e-07	4.88794e-05
GO:0001938	BP	positive regulation of endothelial cell proliferation	3.09581e-07	4.88794e-05
GO:0009887	BP	animal organ morphogenesis	4.1193e-07	6.16161e-05
GO:0051403	BP	stress-activated MAPK cascade	4.62825e-07	6.57674e-05
GO:0006954	BP	inflammatory response	5.93101e-07	7.72666e-05
GO:0030878	BP	thyroid gland development	6.24897e-07	7.72666e-05
GO:0045766	BP	positive regulation of angiogenesis	6.25311e-07	7.72666e-05
GO:0007259	BP	JAK-STAT cascade	8.21941e-07	9.73316e-05
GO:0001759	BP	organ induction	8.97895e-07	0.000102073
GO:0030522	BP	intracellular receptor signaling pathway	1.22471e-06	0.000133593
GO:0010629	BP	negative regulation of gene expression	1.35219e-06	0.000133593
GO:0051781	BP	positive regulation of cell division	1.36021e-06	0.000133593
GO:0045893	BP	positive regulation of transcription, DNA-templated	1.3632e-06	0.000133593
GO:0042632	BP	cholesterol homeostasis	1.58304e-06	0.00014632
GO:0050918	BP	positive chemotaxis	1.59603e-06	0.00014632
GO:0046326	BP	positive regulation of glucose import	2.24543e-06	0.000199422
GO:0032870	BP	cellular response to hormone stimulus	3.89551e-06	0.000335486
GO:0007595	BP	lactation	4.63091e-06	0.000371551
GO:0060425	BP	lung morphogenesis	4.68737e-06	0.000371551
GO:0043066	BP	negative regulation of apoptotic process	4.70649e-06	0.000371551
GO:0009410	BP	response to xenobiotic stimulus	4.96533e-06	0.00037961
GO:0071363	BP	cellular response to growth factor stimulus	5.07571e-06	0.00037961
GO:2000648	BP	positive regulation of stem cell proliferation	5.47829e-06	0.000399213
GO:0008217	BP	regulation of blood pressure	5.90644e-06	0.000419653
GO:0032722	BP	positive regulation of chemokine production	6.45075e-06	0.000444527
GO:0071333	BP	cellular response to glucose stimulus	6.56937e-06	0.000444527
GO:0019221	BP	cytokine-mediated signaling pathway	6.74578e-06	0.000445849
GO:0007565	BP	female pregnancy	7.29499e-06	0.00047119
GO:0032735	BP	positive regulation of interleukin-12 production	7.56244e-06	0.00047761
GO:0051000	BP	positive regulation of nitric-oxide synthase activity	8.94565e-06	0.000552686
GO:0007166	BP	cell surface receptor signaling pathway	9.20604e-06	0.000556671
GO:0042310	BP	vasoconstriction	1.19752e-05	0.000709034
GO:0007596	BP	blood coagulation	1.3255e-05	0.000753414
GO:0008203	BP	cholesterol metabolic process	1.3255e-05	0.000753414
GO:0006366	BP	transcription from RNA polymerase II promoter	1.37007e-05	0.00076348
GO:0045666	BP	positive regulation of neuron differentiation	1.45707e-05	0.000796343
GO:0071310	BP	cellular response to organic substance	1.55188e-05	0.000832161
GO:0060665	BP	regulation of branching involved in salivary gland morphogenesis by mesenchymal-epithelial signaling	1.81327e-05	0.000954315
GO:0032496	BP	response to lipopolysaccharide	2.18582e-05	0.00112484
GO:0001823	BP	mesonephros development	2.28039e-05	0.00112484
GO:0060445	BP	branching involved in salivary gland morphogenesis	2.28039e-05	0.00112484
GO:0001525	BP	angiogenesis	2.31111e-05	0.00112484
GO:0032922	BP	circadian regulation of gene expression	2.33518e-05	0.00112484
GO:0048661	BP	positive regulation of smooth muscle cell proliferation	3.0306e-05	0.00141173
GO:0001657	BP	ureteric bud development	3.07977e-05	0.00141173
GO:0006641	BP	triglyceride metabolic process	3.07977e-05	0.00141173
GO:0042127	BP	regulation of cell proliferation	3.45316e-05	0.00155776
GO:0042542	BP	response to hydrogen peroxide	4.20278e-05	0.0018663
GO:0090398	BP	cellular senescence	4.33507e-05	0.00189543
GO:0090080	BP	positive regulation of MAPKKK cascade by fibroblast growth factor receptor signaling pathway	4.47706e-05	0.00192785
GO:0060348	BP	bone development	5.43679e-05	0.00227226
GO:0042475	BP	odontogenesis of dentin-containing tooth	5.43679e-05	0.00227226
GO:0000122	BP	negative regulation of transcription from RNA polymerase II promoter	8.25274e-05	0.00339917
GO:0071222	BP	cellular response to lipopolysaccharide	8.61326e-05	0.00348388
GO:0036305	BP	ameloblast differentiation	8.84337e-05	0.00348388
GO:1902894	BP	negative regulation of pri-miRNA transcription from RNA polymerase II promoter	8.94875e-05	0.00348388
GO:0045776	BP	negative regulation of blood pressure	8.94875e-05	0.00348388
GO:0014070	BP	response to organic cyclic compound	9.22071e-05	0.00354125
GO:0050731	BP	positive regulation of peptidyl-tyrosine phosphorylation	0.000101861	0.00385987
GO:0048286	BP	lung alveolus development	0.000109404	0.00409115
GO:0042593	BP	glucose homeostasis	0.000116219	0.00428954
GO:0006590	BP	thyroid hormone generation	0.000117736	0.0042898
GO:0014823	BP	response to activity	0.000123675	0.00444915
GO:0048662	BP	negative regulation of smooth muscle cell proliferation	0.000126261	0.00448543
GO:0000165	BP	MAPK cascade	0.000142089	0.00498539
GO:0045987	BP	positive regulation of smooth muscle contraction	0.000151947	0.00526625
GO:0072089	BP	stem cell proliferation	0.000156628	0.00529924
GO:0042789	BP	mRNA transcription from RNA polymerase II promoter	0.000156628	0.00529924
GO:0010575	BP	positive regulation of vascular endothelial growth factor production	0.000173618	0.00580028
GO:0050673	BP	epithelial cell proliferation	0.000175519	0.00580028
GO:0001975	BP	response to amphetamine	0.00020185	0.00659376
GO:1900087	BP	positive regulation of G1/S transition of mitotic cell cycle	0.000218678	0.00706232
GO:0071276	BP	cellular response to cadmium ion	0.000233448	0.00745459
GO:0060426	BP	lung vasculature development	0.000241534	0.00751212
GO:0042756	BP	drinking behavior	0.000241534	0.00751212
GO:1904707	BP	positive regulation of vascular smooth muscle cell proliferation	0.000243179	0.00751212
GO:0071260	BP	cellular response to mechanical stimulus	0.000273684	0.00836354
GO:0001649	BP	osteoblast differentiation	0.000281643	0.00851522
GO:0001502	BP	cartilage condensation	0.000297344	0.00889527
GO:0045669	BP	positive regulation of osteoblast differentiation	0.000321493	0.00951753
GO:0045471	BP	response to ethanol	0.000329392	0.00956532
GO:0043406	BP	positive regulation of MAP kinase activity	0.000329839	0.00956532
GO:0051591	BP	response to cAMP	0.000351062	0.010078
GO:0019953	BP	sexual reproduction	0.000357832	0.0101005
GO:0055007	BP	cardiac muscle cell differentiation	0.000362509	0.0101005
GO:0061028	BP	establishment of endothelial barrier	0.000362509	0.0101005
GO:0045597	BP	positive regulation of cell differentiation	0.000481032	0.0132728
GO:0060397	BP	JAK-STAT cascade involved in growth hormone signaling pathway	0.000504886	0.0135129
GO:0060055	BP	angiogenesis involved in wound healing	0.000504886	0.0135129
GO:0043410	BP	positive regulation of MAPK cascade	0.000507359	0.0135129
GO:0001974	BP	blood vessel remodeling	0.000508754	0.0135129
GO:0007267	BP	cell-cell signaling	0.000523347	0.0137182
GO:0007254	BP	JNK cascade	0.000526137	0.0137182
GO:0032760	BP	positive regulation of tumor necrosis factor production	0.000545448	0.0140924
GO:0040014	BP	regulation of multicellular organism growth	0.000618748	0.0157007
GO:0046686	BP	response to cadmium ion	0.000618748	0.0157007
GO:0030501	BP	positive regulation of bone mineralization	0.000640077	0.015957
GO:0009755	BP	hormone-mediated signaling pathway	0.000640077	0.015957
GO:0010467	BP	gene expression	0.000672046	0.0165141
GO:0060020	BP	Bergmann glial cell differentiation	0.000685667	0.0165141
GO:1900222	BP	negative regulation of beta-amyloid clearance	0.000685667	0.0165141
GO:0033033	BP	negative regulation of myeloid cell apoptotic process	0.000685667	0.0165141
GO:0042554	BP	superoxide anion generation	0.000727004	0.0173626
GO:0006006	BP	glucose metabolic process	0.000740335	0.0175336
GO:0042531	BP	positive regulation of tyrosine phosphorylation of STAT protein	0.000803132	0.0185191
GO:0031281	BP	positive regulation of cyclase activity	0.000821946	0.0185191
GO:2000544	BP	regulation of endothelial cell chemotaxis to fibroblast growth factor	0.000821946	0.0185191
GO:0060128	BP	corticotropin hormone secreting cell differentiation	0.000821946	0.0185191
GO:1900221	BP	regulation of beta-amyloid clearance	0.000821946	0.0185191
GO:0030154	BP	cell differentiation	0.000822387	0.0185191
GO:0007507	BP	heart development	0.000827561	0.0185191
GO:0001822	BP	kidney development	0.000864072	0.0191661
GO:0070301	BP	cellular response to hydrogen peroxide	0.000869962	0.0191661
GO:0042446	BP	hormone biosynthetic process	0.00090297	0.0197403
GO:0071466	BP	cellular response to xenobiotic stimulus	0.000940996	0.0204146
GO:0050679	BP	positive regulation of epithelial cell proliferation	0.00101641	0.0218836
GO:0043065	BP	positive regulation of apoptotic process	0.00104085	0.0222412
GO:1902042	BP	negative regulation of extrinsic apoptotic signaling pathway via death domain receptors	0.00113135	0.0239947
GO:0003300	BP	cardiac muscle hypertrophy	0.00115942	0.0242286
GO:0061029	BP	eyelid development in camera-type eye	0.00115942	0.0242286
GO:0017148	BP	negative regulation of translation	0.00119513	0.0247923
GO:0051384	BP	response to glucocorticoid	0.00130484	0.0264883
GO:0070371	BP	ERK1 and ERK2 cascade	0.00130484	0.0264883
GO:0043536	BP	positive regulation of blood vessel endothelial cell migration	0.00130484	0.0264883
GO:0033344	BP	cholesterol efflux	0.00147515	0.0295238
GO:0045840	BP	positive regulation of mitotic nuclear division	0.00147515	0.0295238
GO:0032868	BP	response to insulin	0.001571	0.0312222
GO:2000252	BP	negative regulation of feeding behavior	0.00162576	0.0318649
GO:2000546	BP	positive regulation of endothelial cell chemotaxis to fibroblast growth factor	0.00162576	0.0318649
GO:0001935	BP	endothelial cell proliferation	0.00167169	0.0323194
GO:1900745	BP	positive regulation of p38MAPK cascade	0.00167169	0.0323194
GO:0046718	BP	viral entry into host cell	0.0016939	0.0325274
GO:0019722	BP	calcium-mediated signaling	0.00179075	0.0334261
GO:0060766	BP	negative regulation of androgen receptor signaling pathway	0.00179951	0.0334261
GO:0045725	BP	positive regulation of glycogen biosynthetic process	0.00179951	0.0334261
GO:0030278	BP	regulation of ossification	0.00179951	0.0334261
GO:0038066	BP	p38MAPK cascade	0.00179951	0.0334261
GO:0016310	BP	phosphorylation	0.00187451	0.0345753
GO:0048009	BP	insulin-like growth factor receptor signaling pathway	0.0018857	0.0345753
GO:0048146	BP	positive regulation of fibroblast proliferation	0.00202248	0.0368454
GO:0071356	BP	cellular response to tumor necrosis factor	0.00213008	0.0385584
GO:0044849	BP	estrous cycle	0.00218761	0.038616
GO:0090336	BP	positive regulation of brown fat cell differentiation	0.00218761	0.038616
GO:2000573	BP	positive regulation of DNA biosynthetic process	0.00218761	0.038616
GO:0006957	BP	complement activation, alternative pathway	0.00218761	0.038616
GO:0030509	BP	BMP signaling pathway	0.00233031	0.0408081
GO:0031663	BP	lipopolysaccharide-mediated signaling pathway	0.00236923	0.0408081
GO:0032570	BP	response to progesterone	0.00236923	0.0408081
GO:0045648	BP	positive regulation of erythrocyte differentiation	0.00236923	0.0408081
GO:0051402	BP	neuron apoptotic process	0.00247977	0.0424549
GO:0055093	BP	response to hyperoxia	0.00262382	0.0435191
GO:0048265	BP	response to pain	0.00262382	0.0435191
GO:0034375	BP	high-density lipoprotein particle remodeling	0.00262382	0.0435191
GO:0032743	BP	positive regulation of interleukin-2 production	0.00264027	0.0435191
GO:0045931	BP	positive regulation of mitotic cell cycle	0.00264027	0.0435191
GO:0019530	BP	taurine metabolic process	0.00267975	0.0435191
GO:0051150	BP	regulation of smooth muscle cell differentiation	0.00267975	0.0435191
GO:0060591	BP	chondroblast differentiation	0.00267975	0.0435191
GO:0044209	BP	AMP salvage	0.00267975	0.0435191
GO:0001503	BP	ossification	0.00280017	0.0452164
GO:0045765	BP	regulation of angiogenesis	0.00293183	0.0470749
GO:0008631	BP	intrinsic apoptotic signaling pathway in response to oxidative stress	0.00311002	0.0491038
GO:0043691	BP	reverse cholesterol transport	0.00311002	0.0491038
GO:0043403	BP	skeletal muscle tissue regeneration	0.00311002	0.0491038
GO:0050728	BP	negative regulation of inflammatory response	0.00315882	0.0495988
GO:2001240	BP	negative regulation of extrinsic apoptotic signaling pathway in absence of ligand	0.00324465	0.0503895
GO:0060391	BP	positive regulation of SMAD protein import into nucleus	0.00324465	0.0503895
GO:0006816	BP	calcium ion transport	0.0033376	0.0515514
GO:0043524	BP	negative regulation of neuron apoptotic process	0.00343258	0.0527319
GO:0042102	BP	positive regulation of T cell proliferation	0.00346158	0.0528915
GO:0045892	BP	negative regulation of transcription, DNA-templated	0.00361448	0.0548545
GO:0007263	BP	nitric oxide mediated signal transduction	0.00364796	0.0548545
GO:0035994	BP	response to muscle stretch	0.00364796	0.0548545
GO:0033077	BP	T cell differentiation in thymus	0.00393696	0.0588443
GO:0060129	BP	thyroid-stimulating hormone-secreting cell differentiation	0.00397541	0.0588443
GO:0003081	BP	regulation of systemic arterial blood pressure by renin-angiotensin	0.00397541	0.0588443
GO:0030335	BP	positive regulation of cell migration	0.00405035	0.0596429
GO:0010744	BP	positive regulation of macrophage derived foam cell differentiation	0.00423924	0.0617843
GO:0055075	BP	potassium ion homeostasis	0.00423924	0.0617843
GO:0006953	BP	acute-phase response	0.00431787	0.0622914
GO:0009725	BP	response to hormone	0.00431787	0.0622914
GO:0032869	BP	cellular response to insulin stimulus	0.0046381	0.0665731
GO:0060252	BP	positive regulation of glial cell proliferation	0.00488537	0.0690757
GO:0042157	BP	lipoprotein metabolic process	0.00488537	0.0690757
GO:0006941	BP	striated muscle contraction	0.00488537	0.0690757
GO:0042307	BP	positive regulation of protein import into nucleus	0.00515265	0.0719648
GO:0060048	BP	cardiac muscle contraction	0.00515265	0.0719648
GO:1901224	BP	positive regulation of NIK/NF-kappaB signaling	0.00518347	0.0719648
GO:0006508	BP	proteolysis	0.00525738	0.0719648
GO:0061037	BP	negative regulation of cartilage development	0.00550443	0.0719648
GO:0034384	BP	high-density lipoprotein particle clearance	0.00550443	0.0719648
GO:0042492	BP	gamma-delta T cell differentiation	0.00550443	0.0719648
GO:0051798	BP	positive regulation of hair follicle development	0.00550443	0.0719648
GO:0002637	BP	regulation of immunoglobulin production	0.00550443	0.0719648
GO:0033210	BP	leptin-mediated signaling pathway	0.00550443	0.0719648
GO:0060440	BP	trachea formation	0.00550443	0.0719648
GO:2000121	BP	regulation of removal of superoxide radicals	0.00550443	0.0719648
GO:0038001	BP	paracrine signaling	0.00550443	0.0719648
GO:0042487	BP	regulation of odontogenesis of dentin-containing tooth	0.00550443	0.0719648
GO:0044321	BP	response to leptin	0.00550443	0.0719648
GO:0048541	BP	Peyer's patch development	0.00550443	0.0719648
GO:0001819	BP	positive regulation of cytokine production	0.00552017	0.0719648
GO:0045821	BP	positive regulation of glycolytic process	0.0055877	0.0721829
GO:0032148	BP	activation of protein kinase B activity	0.0055877	0.0721829
GO:0008286	BP	insulin receptor signaling pathway	0.00587203	0.0755127
GO:0008285	BP	negative regulation of cell proliferation	0.00606763	0.0776018
GO:0001658	BP	branching involved in ureteric bud morphogenesis	0.0060891	0.0776018
GO:0042178	BP	xenobiotic catabolic process	0.00634749	0.079821
GO:0060324	BP	face development	0.00634749	0.079821
GO:0048260	BP	positive regulation of receptor-mediated endocytosis	0.00634749	0.079821
GO:0045429	BP	positive regulation of nitric oxide biosynthetic process	0.00659704	0.08255
GO:0010977	BP	negative regulation of neuron projection development	0.00662259	0.08255
GO:0038095	BP	Fc-epsilon receptor signaling pathway	0.00716588	0.0885379
GO:0032755	BP	positive regulation of interleukin-6 production	0.00723994	0.0885379
GO:0033197	BP	response to vitamin E	0.00725873	0.0885379
GO:0010544	BP	negative regulation of platelet activation	0.00725873	0.0885379
GO:0001542	BP	ovulation from ovarian follicle	0.00725873	0.0885379
GO:0051209	BP	release of sequestered calcium ion into cytosol	0.00769544	0.0934634
GO:0048538	BP	thymus development	0.00828706	0.0997778
GO:0030334	BP	regulation of cell migration	0.00830404	0.0997778
GO:0033138	BP	positive regulation of peptidyl-serine phosphorylation	0.00832066	0.0997778
GO:0051247	BP	positive regulation of protein metabolic process	0.0089825	0.106813
GO:0060586	BP	multicellular organismal iron ion homeostasis	0.0089825	0.106813
GO:0042473	BP	outer ear morphogenesis	0.00923042	0.107512
GO:0044320	BP	cellular response to leptin stimulus	0.00923042	0.107512
GO:0033028	BP	myeloid cell apoptotic process	0.00923042	0.107512
GO:1904383	BP	response to sodium phosphate	0.00923042	0.107512
GO:1900264	BP	positive regulation of DNA-directed DNA polymerase activity	0.00923042	0.107512
GO:0042060	BP	wound healing	0.0092735	0.107573
GO:0006955	BP	immune response	0.00943215	0.108733
GO:1990830	BP	cellular response to leukemia inhibitory factor	0.00947605	0.108733
GO:0051092	BP	positive regulation of NF-kappaB transcription factor activity	0.00948829	0.108733
GO:0006936	BP	muscle contraction	0.009777	0.111591
GO:0001954	BP	positive regulation of cell-matrix adhesion	0.0099825	0.112135
GO:0032967	BP	positive regulation of collagen biosynthetic process	0.0099825	0.112135
GO:0042755	BP	eating behavior	0.0099825	0.112135
GO:0060976	BP	coronary vasculature development	0.0099825	0.112135
GO:0034614	BP	cellular response to reactive oxygen species	0.0109491	0.122509
GO:1905564	BP	positive regulation of vascular endothelial cell proliferation	0.0110446	0.12285
GO:0030324	BP	lung development	0.0113995	0.12285
GO:2000273	BP	positive regulation of receptor activity	0.0114118	0.12285
GO:0010888	BP	negative regulation of lipid storage	0.0114118	0.12285
GO:1902065	BP	response to L-glutamate	0.0114118	0.12285
GO:2000048	BP	negative regulation of cell-cell adhesion mediated by cadherin	0.0114118	0.12285
GO:0097067	BP	cellular response to thyroid hormone stimulus	0.0114118	0.12285
GO:0051248	BP	negative regulation of protein metabolic process	0.0114118	0.12285
GO:1904179	BP	positive regulation of adipose tissue development	0.0114118	0.12285
GO:0014894	BP	response to denervation involved in regulation of muscle adaptation	0.0114118	0.12285
GO:0001889	BP	liver development	0.0119788	0.128467
GO:0090303	BP	positive regulation of wound healing	0.0121696	0.129052
GO:0001774	BP	microglial cell activation	0.0121696	0.129052
GO:0042104	BP	positive regulation of activated T cell proliferation	0.0121696	0.129052
GO:0010718	BP	positive regulation of epithelial to mesenchymal transition	0.01327	0.137547
GO:0045786	BP	negative regulation of cell cycle	0.01327	0.137547
GO:0030218	BP	erythrocyte differentiation	0.01327	0.137547
GO:0042267	BP	natural killer cell mediated cytotoxicity	0.0133578	0.137547
GO:0001656	BP	metanephros development	0.0133578	0.137547
GO:1990000	BP	amyloid fibril formation	0.0133578	0.137547
GO:0071773	BP	cellular response to BMP stimulus	0.0133578	0.137547
GO:0048010	BP	vascular endothelial growth factor receptor signaling pathway	0.0133578	0.137547
GO:2000343	BP	positive regulation of chemokine (C-X-C motif) ligand 2 production	0.0137954	0.140525
GO:0033555	BP	multicellular organismal response to stress	0.0137954	0.140525
GO:0072577	BP	endothelial cell apoptotic process	0.0137954	0.140525
GO:0097421	BP	liver regeneration	0.0146099	0.147239
GO:0045907	BP	positive regulation of vasoconstriction	0.0146099	0.147239
GO:0006956	BP	complement activation	0.0146099	0.147239
GO:0051873	BP	killing by host of symbiont cells	0.0163739	0.161578
GO:0031076	BP	embryonic camera-type eye development	0.0163739	0.161578
GO:0030195	BP	negative regulation of blood coagulation	0.0163739	0.161578
GO:0051549	BP	positive regulation of keratinocyte migration	0.0163739	0.161578
GO:0060396	BP	growth hormone receptor signaling pathway	0.0163739	0.161578
GO:0050847	BP	progesterone receptor signaling pathway	0.0163739	0.161578
GO:0008306	BP	associative learning	0.017307	0.167301
GO:0008016	BP	regulation of heart contraction	0.017307	0.167301
GO:0060045	BP	positive regulation of cardiac muscle cell proliferation	0.017307	0.167301
GO:0055074	BP	calcium ion homeostasis	0.017307	0.167301
GO:0035924	BP	cellular response to vascular endothelial growth factor stimulus	0.017307	0.167301
GO:0033574	BP	response to testosterone	0.017307	0.167301
GO:0031640	BP	killing of cells of other organism	0.0177912	0.171398
GO:2000379	BP	positive regulation of reactive oxygen species metabolic process	0.0187526	0.179867
GO:0007584	BP	response to nutrient	0.0187968	0.179867
GO:0051450	BP	myoblast proliferation	0.0191401	0.18012
GO:0034138	BP	toll-like receptor 3 signaling pathway	0.0191401	0.18012
GO:0051918	BP	negative regulation of fibrinolysis	0.0191401	0.18012
GO:0060333	BP	interferon-gamma-mediated signaling pathway	0.0191401	0.18012
GO:0010764	BP	negative regulation of fibroblast migration	0.0191401	0.18012
GO:0032212	BP	positive regulation of telomere maintenance via telomerase	0.0202632	0.189434
GO:0006730	BP	one-carbon metabolic process	0.0202632	0.189434
GO:0090050	BP	positive regulation of cell migration involved in sprouting angiogenesis	0.0218387	0.203145
GO:0030168	BP	platelet activation	0.0220219	0.203145
GO:0010463	BP	mesenchymal cell proliferation	0.0220872	0.203145
GO:0071285	BP	cellular response to lithium ion	0.0220872	0.203145
GO:0002281	BP	macrophage activation involved in immune response	0.0220872	0.203145
GO:0035264	BP	multicellular organism growth	0.0222739	0.204201
GO:0006879	BP	cellular iron ion homeostasis	0.0231674	0.211709
GO:0008340	BP	determination of adult lifespan	0.0234794	0.21319
GO:2000352	BP	negative regulation of endothelial cell apoptotic process	0.0234794	0.21319
GO:0010595	BP	positive regulation of endothelial cell migration	0.0243484	0.220376
GO:0019216	BP	regulation of lipid metabolic process	0.0251851	0.223882
GO:0019430	BP	removal of superoxide radicals	0.0252084	0.223882
GO:0097623	BP	potassium ion export across plasma membrane	0.0252084	0.223882
GO:0006112	BP	energy reserve metabolic process	0.0252084	0.223882
GO:0021537	BP	telencephalon development	0.0252084	0.223882
GO:0050930	BP	induction of positive chemotaxis	0.0252084	0.223882
GO:0035556	BP	intracellular signal transduction	0.0262094	0.232047
GO:0007623	BP	circadian rhythm	0.026818	0.236698
GO:0035094	BP	response to nicotine	0.0269558	0.237178
GO:0007517	BP	muscle organ development	0.0280338	0.245785
GO:0006898	BP	receptor-mediated endocytosis	0.028107	0.245785
GO:0015671	BP	oxygen transport	0.0284971	0.247672
GO:0048566	BP	embryonic digestive tract development	0.0284971	0.247672
GO:0009408	BP	response to heat	0.0287913	0.249466
GO:0071346	BP	cellular response to interferon-gamma	0.0290772	0.251178
GO:0006909	BP	phagocytosis	0.0294323	0.253475
GO:0043537	BP	negative regulation of blood vessel endothelial cell migration	0.0306914	0.262726
GO:0045454	BP	cell redox homeostasis	0.0306914	0.262726
GO:0002021	BP	response to dietary excess	0.0319469	0.267708
GO:0071383	BP	cellular response to steroid hormone stimulus	0.0319469	0.267708
GO:0033189	BP	response to vitamin A	0.0319469	0.267708
GO:0016486	BP	peptide hormone processing	0.0319469	0.267708
GO:0051044	BP	positive regulation of membrane protein ectodomain proteolysis	0.0319469	0.267708
GO:0046427	BP	positive regulation of JAK-STAT cascade	0.032656	0.267708
GO:0034395	BP	regulation of transcription from RNA polymerase II promoter in response to iron	0.0330632	0.267708
GO:0060557	BP	positive regulation of vitamin D biosynthetic process	0.0330632	0.267708
GO:1990268	BP	response to gold nanoparticle	0.0330632	0.267708
GO:0015870	BP	acetylcholine transport	0.0330632	0.267708
GO:1902170	BP	cellular response to reactive nitrogen species	0.0330632	0.267708
GO:0035051	BP	cardiocyte differentiation	0.0330632	0.267708
GO:0008050	BP	female courtship behavior	0.0330632	0.267708
GO:0043101	BP	purine-containing compound salvage	0.0330632	0.267708
GO:0014806	BP	smooth muscle hyperplasia	0.0330632	0.267708
GO:0014891	BP	striated muscle atrophy	0.0330632	0.267708
GO:0061692	BP	cellular detoxification of hydrogen peroxide	0.0330632	0.267708
GO:0031620	BP	regulation of fever generation	0.0330632	0.267708
GO:0045925	BP	positive regulation of female receptivity	0.0330632	0.267708
GO:0021766	BP	hippocampus development	0.0336275	0.271504
GO:0046627	BP	negative regulation of insulin receptor signaling pathway	0.0346846	0.277575
GO:0050796	BP	regulation of insulin secretion	0.0346846	0.277575
GO:0061036	BP	positive regulation of cartilage development	0.0355515	0.277575
GO:0048143	BP	astrocyte activation	0.0355515	0.277575
GO:0010165	BP	response to X-ray	0.0355515	0.277575
GO:0034374	BP	low-density lipoprotein particle remodeling	0.0355515	0.277575
GO:0030857	BP	negative regulation of epithelial cell differentiation	0.0355515	0.277575
GO:0060749	BP	mammary gland alveolus development	0.0355515	0.277575
GO:0048384	BP	retinoic acid receptor signaling pathway	0.0355515	0.277575
GO:0046426	BP	negative regulation of JAK-STAT cascade	0.0355515	0.277575
GO:0014009	BP	glial cell proliferation	0.0355515	0.277575
GO:0051145	BP	smooth muscle cell differentiation	0.0355515	0.277575
GO:0050729	BP	positive regulation of inflammatory response	0.0358515	0.27915
GO:0071364	BP	cellular response to epidermal growth factor stimulus	0.0367769	0.285574
GO:0007268	BP	chemical synaptic transmission	0.0377161	0.292069
GO:0008283	BP	cell proliferation	0.0378728	0.292485
GO:0030316	BP	osteoclast differentiation	0.0389326	0.297086
GO:0032526	BP	response to retinoic acid	0.0389326	0.297086
GO:0033280	BP	response to vitamin D	0.0393049	0.297086
GO:0042730	BP	fibrinolysis	0.0393049	0.297086
GO:1902176	BP	negative regulation of oxidative stress-induced intrinsic apoptotic signaling pathway	0.0393049	0.297086
GO:0010838	BP	positive regulation of keratinocyte proliferation	0.0393049	0.297086
GO:0045190	BP	isotype switching	0.0393049	0.297086
GO:0030949	BP	positive regulation of vascular endothelial growth factor receptor signaling pathway	0.0393049	0.297086
GO:0022617	BP	extracellular matrix disassembly	0.0411512	0.309396
GO:0019933	BP	cAMP-mediated signaling	0.0411512	0.309396
GO:0006915	BP	apoptotic process	0.0414857	0.311088
GO:0007275	BP	multicellular organism development	0.0430117	0.320826
GO:0090201	BP	negative regulation of release of cytochrome c from mitochondria	0.043201	0.320826
GO:0043149	BP	stress fiber assembly	0.043201	0.320826
GO:0098609	BP	cell-cell adhesion	0.0432359	0.320826
GO:0006805	BP	xenobiotic metabolic process	0.0448908	0.332238
GO:0050714	BP	positive regulation of protein secretion	0.0457753	0.334403
GO:0003007	BP	heart morphogenesis	0.0457753	0.334403
GO:0007173	BP	epidermal growth factor receptor signaling pathway	0.0457753	0.334403
GO:0002042	BP	cell migration involved in sprouting angiogenesis	0.0472343	0.334403
GO:0001659	BP	temperature homeostasis	0.0472343	0.334403
GO:0002009	BP	morphogenesis of an epithelium	0.0472343	0.334403
GO:0046628	BP	positive regulation of insulin receptor signaling pathway	0.0472343	0.334403
GO:1904019	BP	epithelial cell apoptotic process	0.0472343	0.334403
GO:0034198	BP	cellular response to amino acid starvation	0.0481798	0.334403
GO:0046543	BP	development of secondary female sexual characteristics	0.0491839	0.334403
GO:0061033	BP	secretion by lung epithelial cell involved in lung growth	0.0491839	0.334403
GO:0061198	BP	fungiform papilla formation	0.0491839	0.334403
GO:0060748	BP	tertiary branching involved in mammary gland duct morphogenesis	0.0491839	0.334403
GO:0006157	BP	deoxyadenosine catabolic process	0.0491839	0.334403
GO:0033632	BP	regulation of cell-cell adhesion mediated by integrin	0.0491839	0.334403
GO:0042335	BP	cuticle development	0.0491839	0.334403
GO:0010701	BP	positive regulation of norepinephrine secretion	0.0491839	0.334403
GO:1905312	BP	positive regulation of cardiac neural crest cell migration involved in outflow tract morphogenesis	0.0491839	0.334403
GO:0019343	BP	cysteine biosynthetic process via cystathionine	0.0491839	0.334403
GO:0061308	BP	cardiac neural crest cell development involved in heart development	0.0491839	0.334403
GO:0044406	BP	adhesion of symbiont to host	0.0491839	0.334403
GO:0002018	BP	renin-angiotensin regulation of aldosterone production	0.0491839	0.334403
GO:0002154	BP	thyroid hormone mediated signaling pathway	0.0491839	0.334403
GO:0060559	BP	positive regulation of calcidiol 1-monooxygenase activity	0.0491839	0.334403
GO:0045726	BP	positive regulation of integrin biosynthetic process	0.0491839	0.334403
GO:0010966	BP	regulation of phosphate transport	0.0491839	0.334403
GO:0072125	BP	negative regulation of glomerular mesangial cell proliferation	0.0491839	0.334403
GO:0046544	BP	development of secondary male sexual characteristics	0.0491839	0.334403
GO:0070672	BP	response to interleukin-15	0.0491839	0.334403
GO:0032805	BP	positive regulation of low-density lipoprotein particle receptor catabolic process	0.0491839	0.334403
GO:0072530	BP	purine-containing compound transmembrane transport	0.0491839	0.334403
GO:0002157	BP	positive regulation of thyroid hormone mediated signaling pathway	0.0491839	0.334403
GO:1904017	BP	cellular response to Thyroglobulin triiodothyronine	0.0491839	0.334403
GO:1903392	BP	negative regulation of adherens junction organization	0.0491839	0.334403
GO:0005576	CC	extracellular region	6.54297e-28	2.61719e-25
GO:0005615	CC	extracellular space	6.93605e-27	1.38721e-24
GO:0070062	CC	extracellular exosome	9.3607e-19	1.24809e-16
GO:0009986	CC	cell surface	4.97726e-15	4.97726e-13
GO:0042383	CC	sarcolemma	1.35532e-09	1.08425e-07
GO:0005829	CC	cytosol	1.50817e-08	1.00544e-06
GO:0031093	CC	platelet alpha granule lumen	1.02275e-07	5.84427e-06
GO:0005737	CC	cytoplasm	3.12235e-07	1.56117e-05
GO:0043202	CC	lysosomal lumen	3.9837e-07	1.77053e-05
GO:0072562	CC	blood microparticle	5.80856e-07	2.18871e-05
GO:0090575	CC	RNA polymerase II transcription factor complex	6.56612e-07	2.18871e-05
GO:1904813	CC	ficolin-1-rich granule lumen	6.56612e-07	2.18871e-05
GO:0009897	CC	external side of plasma membrane	7.53517e-06	0.000231851
GO:0005925	CC	focal adhesion	1.56951e-05	0.000448431
GO:0005901	CC	caveola	2.28099e-05	0.000608263
GO:0045121	CC	membrane raft	2.7807e-05	0.000695175
GO:0005796	CC	Golgi lumen	4.80575e-05	0.00113076
GO:0035580	CC	specific granule lumen	5.71679e-05	0.00123028
GO:0030018	CC	Z disc	5.84382e-05	0.00123028
GO:0005764	CC	lysosome	7.11633e-05	0.00138509
GO:0016324	CC	apical plasma membrane	7.27175e-05	0.00138509
GO:0034774	CC	secretory granule lumen	9.03566e-05	0.00164285
GO:0016529	CC	sarcoplasmic reticulum	0.000100373	0.0017353
GO:0005654	CC	nucleoplasm	0.000107165	0.0017353
GO:0005886	CC	plasma membrane	0.000108456	0.0017353
GO:0005788	CC	endoplasmic reticulum lumen	0.000122553	0.00188543
GO:0043020	CC	NADPH oxidase complex	0.000153016	0.0022669
GO:0016020	CC	membrane	0.000210161	0.0030023
GO:0071682	CC	endocytic vesicle lumen	0.000236347	0.00325996
GO:0032991	CC	macromolecular complex	0.000259617	0.00346156
GO:0070161	CC	anchoring junction	0.000349799	0.00451354
GO:0000118	CC	histone deacetylase complex	0.000544358	0.00680448
GO:0035578	CC	azurophil granule lumen	0.000575585	0.00697679
GO:0048471	CC	perinuclear region of cytoplasm	0.000741415	0.00872253
GO:0005667	CC	transcription factor complex	0.000856013	0.00978301
GO:0042470	CC	melanosome	0.00113468	0.0126075
GO:0005640	CC	nuclear outer membrane	0.00134	0.0144865
GO:0045177	CC	apical part of cell	0.00151504	0.0159478
GO:1904724	CC	tertiary granule lumen	0.00183005	0.0187697
GO:0016328	CC	lateral plasma membrane	0.00220464	0.0220464
GO:0045202	CC	synapse	0.00280321	0.0273484
GO:0034361	CC	very-low-density lipoprotein particle	0.00412797	0.039314
GO:0000785	CC	chromatin	0.00425003	0.0395351
GO:0005783	CC	endoplasmic reticulum	0.00435277	0.0395706
GO:0031982	CC	vesicle	0.00741294	0.0658928
GO:0031095	CC	platelet dense tubular network membrane	0.00821557	0.0714398
GO:0045111	CC	intermediate filament cytoskeleton	0.00891618	0.0758824
GO:0033116	CC	endoplasmic reticulum-Golgi intermediate compartment membrane	0.00988443	0.0806892
GO:0036464	CC	cytoplasmic ribonucleoprotein granule	0.00988443	0.0806892
GO:0043025	CC	neuronal cell body	0.0129121	0.103297
GO:0071944	CC	cell periphery	0.0137679	0.107983
GO:0005856	CC	cytoskeleton	0.0196046	0.150805
GO:0031012	CC	extracellular matrix	0.0209633	0.155376
GO:0016604	CC	nuclear body	0.0209758	0.155376
GO:0030667	CC	secretory granule membrane	0.0223487	0.161253
GO:0016323	CC	basolateral plasma membrane	0.0225755	0.161253
GO:0005765	CC	lysosomal membrane	0.0229878	0.161318
GO:0016010	CC	dystrophin-associated glycoprotein complex	0.0254775	0.175707
GO:0030658	CC	transport vesicle membrane	0.0297629	0.198762
GO:0034365	CC	discoidal high-density lipoprotein particle	0.031137	0.198762
GO:0034753	CC	nuclear aryl hydrocarbon receptor complex	0.031137	0.198762
GO:1990667	CC	PCSK9-AnxA2 complex	0.031137	0.198762
GO:0030027	CC	lamellipodium	0.031305	0.198762
GO:0043034	CC	costamere	0.0318244	0.198902
GO:0030175	CC	filopodium	0.0371535	0.228637
GO:0005794	CC	Golgi apparatus	0.0392858	0.238095
GO:0005942	CC	phosphatidylinositol 3-kinase complex	0.0461254	0.275376
GO:0043235	CC	receptor complex	0.0490015	0.288244
GO:0005515	MF	protein binding	3.89594e-15	2.64924e-12
GO:0042802	MF	identical protein binding	5.15177e-13	1.42583e-10
GO:0008083	MF	growth factor activity	6.29044e-13	1.42583e-10
GO:0004879	MF	RNA polymerase II transcription factor activity, ligand-activated sequence-specific DNA binding	1.39517e-09	2.37179e-07
GO:0004707	MF	MAP kinase activity	3.77297e-09	5.13124e-07
GO:0005179	MF	hormone activity	5.1629e-09	5.85128e-07
GO:0019899	MF	enzyme binding	6.07699e-09	5.90336e-07
GO:0005104	MF	fibroblast growth factor receptor binding	1.59066e-08	1.35206e-06
GO:0020037	MF	heme binding	6.32566e-08	4.77939e-06
GO:0042056	MF	chemoattractant activity	2.42754e-07	1.65073e-05
GO:0008201	MF	heparin binding	4.18927e-07	2.58973e-05
GO:0042803	MF	protein homodimerization activity	4.83728e-07	2.74113e-05
GO:0050661	MF	NADP binding	5.3942e-07	2.82158e-05
GO:0001223	MF	transcription coactivator binding	1.3041e-06	6.3342e-05
GO:0005102	MF	receptor binding	2.31444e-06	0.000104921
GO:0005159	MF	insulin-like growth factor receptor binding	5.07574e-06	0.000215719
GO:0004601	MF	peroxidase activity	9.52227e-06	0.000380891
GO:0016175	MF	superoxide-generating NADPH oxidase activity	1.56826e-05	0.000592454
GO:0019904	MF	protein domain specific binding	2.12317e-05	0.000759872
GO:0002020	MF	protease binding	2.25535e-05	0.000766817
GO:0005125	MF	cytokine activity	2.66311e-05	0.00086234
GO:0005509	MF	calcium ion binding	3.03201e-05	0.000937166
GO:0033558	MF	protein deacetylase activity	5.12869e-05	0.00151631
GO:0042826	MF	histone deacetylase binding	7.03957e-05	0.00199454
GO:0019903	MF	protein phosphatase binding	0.00013379	0.00363908
GO:0043395	MF	heparan sulfate proteoglycan binding	0.000205267	0.00536853
GO:0004407	MF	histone deacetylase activity	0.00025655	0.00646125
GO:0016209	MF	antioxidant activity	0.000316427	0.00768466
GO:0005178	MF	integrin binding	0.000353528	0.00815605
GO:0004252	MF	serine-type endopeptidase activity	0.000359826	0.00815605
GO:0043295	MF	glutathione binding	0.000529632	0.011493
GO:0004602	MF	glutathione peroxidase activity	0.000555604	0.011493
GO:0031490	MF	chromatin DNA binding	0.000557747	0.011493
GO:0002162	MF	dystroglycan binding	0.000719125	0.0143825
GO:0005220	MF	inositol 1,4,5-trisphosphate-sensitive calcium-release channel activity	0.000849257	0.0164998
GO:0070700	MF	BMP receptor binding	0.000946838	0.0178847
GO:0097110	MF	scaffold protein binding	0.00119213	0.0217511
GO:0035259	MF	glucocorticoid receptor binding	0.0012155	0.0217511
GO:0046983	MF	protein dimerization activity	0.00126163	0.0219977
GO:0001618	MF	virus receptor activity	0.00237346	0.039691
GO:0000976	MF	transcription regulatory region sequence-specific DNA binding	0.00239313	0.039691
GO:0034185	MF	apolipoprotein binding	0.00274849	0.0427747
GO:0050664	MF	oxidoreductase activity, acting on NAD(P)H, oxygen as acceptor	0.00276777	0.0427747
GO:0005111	MF	type 2 fibroblast growth factor receptor binding	0.00276777	0.0427747
GO:0046965	MF	retinoid X receptor binding	0.00325713	0.0492189
GO:0019825	MF	oxygen binding	0.00344029	0.0508565
GO:0016491	MF	oxidoreductase activity	0.00364988	0.0528067
GO:0017046	MF	peptide hormone binding	0.00379448	0.0537552
GO:0070324	MF	thyroid hormone binding	0.00410524	0.0559037
GO:0003682	MF	chromatin binding	0.00411057	0.0559037
GO:0061629	MF	RNA polymerase II sequence-specific DNA binding transcription factor binding	0.00439707	0.0586276
GO:0004709	MF	MAP kinase kinase kinase activity	0.00511335	0.0668669
GO:0042169	MF	SH2 domain binding	0.00545755	0.0700214
GO:0008289	MF	lipid binding	0.00577647	0.0727408
GO:0001786	MF	phosphatidylserine binding	0.00628399	0.077693
GO:0050750	MF	low-density lipoprotein particle receptor binding	0.00749577	0.09102
GO:0003700	MF	transcription factor activity, sequence-specific DNA binding	0.00819244	0.0977343
GO:0005262	MF	calcium channel activity	0.00841375	0.098644
GO:0016174	MF	NAD(P)H oxidase activity	0.00952665	0.107969
GO:0015278	MF	calcium-release channel activity	0.00952665	0.107969
GO:0044325	MF	ion channel binding	0.0107006	0.119285
GO:0005251	MF	delayed rectifier potassium channel activity	0.0115439	0.124601
GO:0004364	MF	glutathione transferase activity	0.0115439	0.124601
GO:0015485	MF	cholesterol binding	0.0131689	0.13992
GO:0004674	MF	protein serine/threonine kinase activity	0.0152258	0.157758
GO:0005201	MF	extracellular matrix structural constituent	0.0153118	0.157758
GO:0030170	MF	pyridoxal phosphate binding	0.016766	0.166454
GO:0070679	MF	inositol 1,4,5 trisphosphate binding	0.0168902	0.166454
GO:0017166	MF	vinculin binding	0.0168902	0.166454
GO:0070888	MF	E-box binding	0.017752	0.172448
GO:0005516	MF	calmodulin binding	0.0252104	0.241452
GO:0050660	MF	flavin adenine dinucleotide binding	0.028252	0.259413
GO:0051393	MF	alpha-actinin binding	0.0293747	0.259413
GO:0005344	MF	oxygen transporter activity	0.0293747	0.259413
GO:0046935	MF	1-phosphatidylinositol-3-kinase regulator activity	0.0293747	0.259413
GO:0043548	MF	phosphatidylinositol 3-kinase binding	0.0293747	0.259413
GO:0030021	MF	extracellular matrix structural constituent conferring compression resistance	0.0293747	0.259413
GO:0030331	MF	estrogen receptor binding	0.0319969	0.278869
GO:0030169	MF	low-density lipoprotein particle binding	0.0329248	0.278869
GO:0051087	MF	chaperone binding	0.0331731	0.278869
GO:0015214	MF	pyrimidine nucleoside transmembrane transporter activity	0.0336066	0.278869
GO:0003677	MF	DNA binding	0.0336345	0.278869
GO:0008307	MF	structural constituent of muscle	0.0340384	0.278869
GO:0016922	MF	ligand-dependent nuclear receptor binding	0.0361459	0.289659
GO:0019901	MF	protein kinase binding	0.0365878	0.289659
GO:0098641	MF	cadherin binding involved in cell-cell adhesion	0.0366333	0.289659
GO:0008270	MF	zinc ion binding	0.0495214	0.362801
GO:0015489	MF	putrescine transmembrane transporter activity	0.0499853	0.362801
GO:0004566	MF	beta-glucuronidase activity	0.0499853	0.362801
GO:0070025	MF	carbon monoxide binding	0.0499853	0.362801
GO:0004705	MF	JUN kinase activity	0.0499853	0.362801
GO:0004517	MF	nitric-oxide synthase activity	0.0499853	0.362801
GO:0004096	MF	catalase activity	0.0499853	0.362801
