# Supplementary material for: Investigating the Molecular Mechanisms of Resveratrol in Treating Cardiometabolic Multimorbidity: A Network Pharmacology and Bioinformatics Approach with Molecular Docking Validation
Source: Nutrients. 2024 Jul 31;16(15):2488. doi: 10.3390/nu16152488 (PMC11314475; doi:10.3390/nu16152488)
Supplement: Supplementary file 1 [file nutrients-16-02488-s001.zip › Table S14. The KEGG enrichment analysis.xlsx]

## Sheet: Sheet1
Term	Count	%	PValue	Genes	List Total	Pop Hits	Fold Enrichment	Bonferroni	Benjamini	FDR
hsa04010:MAPK signaling pathway	33	10.1852	4.05438e-10	SRF, FGF1, FGF2, TNF, AREG, EGFR, FGF4, INS, FGF6, PPP3CA, MAPK9, FGF7, MAPK8, FGF8, MAPK7, MAPK1, FGF23, MAP3K7, MAPK3, MAP4K4, FGF21, MAP3K5, MAP3K1, HGF, INSR, VEGFB, VEGFC, MAPK14, NR4A1, MAPK11, FGF16, FGF10, FGFR1	263	301	3.61085	1.17983e-07	1.17983e-07	7.90605e-08
hsa05200:Pathways in cancer	44	13.5802	2.04342e-09	HDAC2, EPO, HDAC1, TCF7, FGF1, PLD1, FGF2, EGFR, FGF4, FGF6, MAPK9, FGF7, MAPK8, FGF8, EDNRB, TERT, STAT4, HMOX1, MAPK1, STAT6, FGF23, MAPK3, FGF21, NCOA1, STAT5A, GSTM3, STAT5B, GSTM1, JUP, HGF, STAT3, VEGFB, VEGFC, ARNT, EPOR, AGT, BMP4, AR, FGF16, BMP2, IFNG, RARA, FGF10, FGFR1	263	531	2.72911	5.94634e-07	2.97317e-07	1.99233e-07
hsa04933:AGE-RAGE signaling pathway in diabetic complications	18	5.55556	6.19874e-09	STAT5A, STAT5B, NOS3, STAT3, VEGFB, VEGFC, MAPK14, TNF, AGT, ICAM1, MAPK11, MAPK9, THBD, MAPK8, NOX4, MAPK1, NOX1, MAPK3	263	100	5.92837	1.80383e-06	6.01278e-07	4.02918e-07
hsa04917:Prolactin signaling pathway	15	4.62963	1.61196e-08	STAT5A, STAT5B, STAT3, PRL, MAPK14, INS, SOCS2, MAPK11, MAPK9, SOCS3, MAPK8, SOCS1, IRF1, MAPK1, MAPK3	263	70	7.05758	4.69079e-06	9.98273e-07	6.68946e-07
hsa04935:Growth hormone synthesis, secretion and action	19	5.8642	1.71525e-08	STAT5A, STAT5B, MAP3K1, IRS1, STAT3, ITPR1, ITPR2, IRS2, ITPR3, MAPK14, GHR, SOCS2, MAPK11, MAPK9, SOCS3, MAPK8, SOCS1, MAPK1, MAPK3	263	120	5.21477	4.99135e-06	9.98273e-07	6.68946e-07
hsa05218:Melanoma	15	4.62963	2.3611e-08	HGF, FGF1, FGF2, EGFR, FGF4, FGF6, FGF16, FGF7, FGF8, MAPK1, FGF23, FGF10, FGF21, FGFR1, MAPK3	263	72	6.86153	6.87077e-06	1.14513e-06	7.67357e-07
hsa04020:Calcium signaling pathway	27	8.33333	4.02609e-08	RYR2, OXTR, ITPR1, ITPR2, ITPR3, FGF1, FGF2, EGFR, FGF4, FGF6, PPP3CA, FGF7, FGF8, CYSLTR2, EDNRB, TBXA2R, NOS1, FGF23, FGF21, NOS3, HGF, SPHK1, VEGFB, VEGFC, FGF16, FGF10, FGFR1	263	253	3.51484	1.17158e-05	1.6737e-06	1.12155e-06
hsa04930:Type II diabetes mellitus	12	3.7037	8.20275e-08	SOCS2, MAPK9, SOCS3, MAPK8, SOCS1, IRS1, INSR, MAPK1, IRS2, TNF, MAPK3, INS	263	46	8.59183	2.38697e-05	2.98375e-06	1.99942e-06
hsa04380:Osteoclast differentiation	18	5.55556	5.81792e-07	ITPR1, ITPR2, ITPR3, MAPK14, TNF, MAPK11, MAPK9, PPP3CA, SOCS3, MAPK8, SOCS1, CALCR, IFNG, CTSK, MAPK1, MAP3K7, NOX1, MAPK3	263	135	4.39138	0.000169287	1.88113e-05	1.26055e-05
hsa05418:Fluid shear stress and atherosclerosis	18	5.55556	8.8487e-07	GSTM3, GSTM1, NOS3, TXN, MAPK14, TNF, ICAM1, BMP4, MAPK11, MAPK9, THBD, MAPK8, MAPK7, IFNG, HMOX1, MAP3K7, NOX1, MAP3K5	263	139	4.26501	0.000257464	2.57497e-05	1.7255e-05
hsa04151:PI3K-Akt signaling pathway	30	9.25926	1.18144e-06	EPO, IRS1, PRL, FGF1, FGF2, AREG, EGFR, FGF4, INS, GHR, FGF6, FGF7, FGF8, MAPK1, FGF23, EIF4E, MAPK3, FGF21, VWF, NOS3, HGF, INSR, VEGFB, VEGFC, G6PC1, EPOR, NR4A1, FGF16, FGF10, FGFR1	263	359	2.75226	0.000343741	3.12545e-05	2.09437e-05
hsa04015:Rap1 signaling pathway	22	6.79012	1.35461e-06	HGF, INSR, VEGFB, VEGFC, FGF1, MAPK14, FGF2, EGFR, FGF4, INS, MAPK11, FGF6, FGF16, FGF7, FGF8, MAPK1, FGF23, RAPGEF3, FGF10, FGF21, FGFR1, MAPK3	263	210	3.45037	0.000394115	3.28493e-05	2.20124e-05
hsa04918:Thyroid hormone synthesis	13	4.01235	2.1841e-06	GPX2, GPX1, GPX3, ITPR1, ITPR2, ITPR3, TTF2, DUOX1, TPO, TTR, TG, ALB, DUOX2	263	75	5.7088	0.000635372	4.88903e-05	3.27615e-05
hsa05207:Chemical carcinogenesis - receptor activation	21	6.48148	5.98261e-06	STAT5A, GSTM3, STAT5B, GSTM1, NR1I3, EPHX1, STAT3, ARNT, AHR, FGF2, EGFR, FGF4, FGF6, AR, FGF16, FGF7, FGF8, MAPK1, PGR, FGF10, MAPK3	263	212	3.26247	0.00173943	0.000124353	8.33292e-05
hsa05224:Breast cancer	17	5.24691	8.68152e-06	NCOA1, TCF7, FGF1, FGF2, EGFR, FGF4, FGF6, FGF16, FGF7, FGF8, MAPK1, PGR, FGF23, FGF10, FGF21, FGFR1, MAPK3	263	147	3.80885	0.00252314	0.000158596	0.000106276
hsa04014:Ras signaling pathway	22	6.79012	8.72004e-06	HGF, INSR, VEGFB, VEGFC, FGF1, PLD1, FGF2, EGFR, FGF4, INS, MAPK9, FGF6, FGF16, FGF7, MAPK8, FGF8, MAPK1, FGF23, FGF10, FGF21, FGFR1, MAPK3	263	236	3.07025	0.00253433	0.000158596	0.000106276
hsa04630:JAK-STAT signaling pathway	18	5.55556	1.03219e-05	STAT5A, STAT5B, EPO, STAT3, PRL, EGFR, EPOR, GFAP, GHR, SOCS2, SOCS3, SOCS1, IFNG, THPO, LEP, LEPR, STAT4, STAT6	263	166	3.5713	0.00299919	0.000166991	0.000111901
hsa05226:Gastric cancer	17	5.24691	1.03293e-05	JUP, HGF, TCF7, FGF1, FGF2, EGFR, FGF4, FGF6, FGF16, FGF7, FGF8, TERT, MAPK1, FGF23, FGF10, FGF21, MAPK3	263	149	3.75773	0.00300134	0.000166991	0.000111901
hsa04810:Regulation of actin cytoskeleton	21	6.48148	1.89088e-05	PPP1R12A, GSN, RDX, LIMK1, FGF1, FGF2, EGFR, FGF4, INS, FGF6, FGF16, FGF7, C5, FGF8, MAPK1, FGF23, VCL, FGF10, FGF21, FGFR1, MAPK3	263	229	3.02027	0.00548741	0.000289604	0.000194064
hsa04659:Th17 cell differentiation	14	4.32099	2.08859e-05	STAT5A, STAT5B, STAT3, AHR, MAPK14, MAPK11, MAPK9, PPP3CA, MAPK8, IFNG, RARA, MAPK1, STAT6, MAPK3	263	108	4.2694	0.00605942	0.00029748	0.000199342
hsa04912:GnRH signaling pathway	13	4.01235	2.14676e-05	MAP3K1, ITPR1, ITPR2, ITPR3, MAPK14, PLD1, EGFR, MAPK11, MAPK9, MAPK8, MAPK7, MAPK1, MAPK3	263	93	4.60387	0.00622767	0.00029748	0.000199342
hsa04066:HIF-1 signaling pathway	14	4.32099	2.30839e-05	EPO, NOS3, INSR, STAT3, ARNT, EGFR, INS, IFNG, PGK1, HMOX1, MAPK1, GAPDH, EIF4E, MAPK3	263	109	4.23023	0.00669498	0.000305337	0.000204607
hsa04610:Complement and coagulation cascades	12	3.7037	5.15033e-05	CFD, C3, THBD, CPB2, C5, F8, CFH, VWF, F13A1, PLG, TFPI, CLU	263	86	4.59563	0.0148761	0.000651628	0.000436658
hsa04910:Insulin signaling pathway	15	4.62963	6.45179e-05	IRS1, INSR, IRS2, G6PC1, INS, SOCS2, MAPK9, SOCS3, MAPK8, SOCS1, PPP1R3B, FASN, MAPK1, EIF4E, MAPK3	263	137	3.60606	0.0186002	0.00078228	0.000524208
hsa05133:Pertussis	11	3.39506	8.86757e-05	C3, MAPK11, MAPK9, C5, MAPK8, IRF1, IRF8, MAPK1, MAPK14, TNF, MAPK3	263	76	4.76696	0.0254757	0.00100194	0.000671403
hsa04350:TGF-beta signaling pathway	13	4.01235	9.60931e-05	HDAC2, HDAC1, FST, BMP7, TNF, DCN, BMP6, BMP4, BMP2, NCOR1, IFNG, MAPK1, MAPK3	263	108	3.96444	0.0275771	0.00100194	0.000671403
hsa04931:Insulin resistance	13	4.01235	9.60931e-05	NOS3, IRS1, INSR, STAT3, IRS2, G6PC1, TNF, AGT, INS, MAPK9, SOCS3, MAPK8, PPP1R3B	263	108	3.96444	0.0275771	0.00100194	0.000671403
hsa04658:Th1 and Th2 cell differentiation	12	3.7037	9.64066e-05	STAT5A, MAPK11, MAPK9, STAT5B, PPP3CA, MAPK8, IFNG, STAT4, MAPK1, STAT6, MAPK14, MAPK3	263	92	4.29592	0.0276658	0.00100194	0.000671403
hsa05208:Chemical carcinogenesis - reactive oxygen species	19	5.8642	0.000138015	GSTM3, GSTM1, HGF, EPHX1, ARNT, AHR, MAPK14, PLD1, EGFR, MAPK11, MAPK9, MAPK8, CAT, NOX4, HMOX1, MAPK1, NOX1, MAP3K5, MAPK3	263	223	2.80615	0.0393693	0.00138491	0.000928034
hsa05205:Proteoglycans in cancer	18	5.55556	0.000152726	PPP1R12A, LUM, HGF, RDX, STAT3, ITPR1, ITPR2, ITPR3, MAPK14, FGF2, TNF, DCN, EGFR, MAPK11, MAPK1, HPSE, FGFR1, MAPK3	263	205	2.89189	0.0434735	0.00147369	0.000987525
hsa04068:FoxO signaling pathway	14	4.32099	0.000158627	IRS1, INSR, STAT3, IRS2, MAPK14, G6PC1, EGFR, INS, MAPK11, MAPK9, MAPK8, CAT, MAPK1, MAPK3	263	131	3.51981	0.0451146	0.00147369	0.000987525
hsa04668:TNF signaling pathway	13	4.01235	0.000162055	VEGFC, MAPK14, TNF, ICAM1, MAPK11, MAPK9, SOCS3, MAPK8, IRF1, MAPK1, MAP3K7, MAP3K5, MAPK3	263	114	3.75579	0.0460671	0.00147369	0.000987525
hsa04210:Apoptosis	14	4.32099	0.000231026	DIABLO, ITPR1, GZMB, ITPR2, ITPR3, TNF, CTSS, MAPK9, MAPK8, CTSK, MAPK1, CTSD, MAP3K5, MAPK3	263	136	3.3904	0.0650257	0.00203722	0.00136515
hsa04920:Adipocytokine signaling pathway	10	3.08642	0.000239041	MAPK9, SOCS3, MAPK8, IRS1, LEP, STAT3, LEPR, IRS2, TNF, G6PC1	263	70	4.70505	0.0672044	0.00204591	0.00137097
hsa05167:Kaposi sarcoma-associated herpesvirus infection	17	5.24691	0.000252791	TCF7, STAT3, ITPR1, ITPR2, ITPR3, MAPK14, FGF2, ICAM1, C3, MAPK11, MAPK9, PPP3CA, MAPK8, MAPK1, MICA, MICB, MAPK3	263	194	2.88609	0.0709303	0.00210178	0.00140841
hsa04625:C-type lectin receptor signaling pathway	12	3.7037	0.000290488	MAPK11, MAPK9, PPP3CA, MAPK8, IRF1, ITPR1, MAPK1, ITPR2, ITPR3, MAPK14, TNF, MAPK3	263	104	3.80023	0.0810692	0.00234811	0.00157348
hsa05161:Hepatitis B	15	4.62963	0.000383401	STAT5A, STAT5B, MAP3K1, PCNA, STAT3, MAPK14, TNF, MAPK11, MAPK9, MAPK8, STAT4, MAPK1, STAT6, MAP3K7, MAPK3	263	162	3.04957	0.10559	0.0030154	0.00202063
hsa05145:Toxoplasmosis	12	3.7037	0.000511547	MAPK11, MAPK9, MAPK8, SOCS1, CD40LG, IFNG, STAT3, MAPK1, MAPK14, TNF, MAP3K7, MAPK3	263	111	3.56058	0.138343	0.00391737	0.00262504
hsa04080:Neuroactive ligand-receptor interaction	24	7.40741	0.000713263	UCN, PRSS1, OXTR, THRB, THRA, GCGR, HTR1D, HTR1B, CCK, PLG, PRL, AGT, APLN, GHR, C3, PYY, C5, CYSLTR2, EDNRB, CALCR, TBXA2R, LEP, LEPR, TSPO	263	367	2.15381	0.187495	0.00532204	0.00356632
hsa05221:Acute myeloid leukemia	9	2.77778	0.000875563	STAT5A, STAT5B, JUP, TCF7, STAT3, RARA, MAPK1, MPO, MAPK3	263	67	4.42415	0.225006	0.00636972	0.00426837
hsa04071:Sphingolipid signaling pathway	12	3.7037	0.00105798	MAPK11, MAPK9, MAPK8, NOS3, SPHK1, MAPK1, MAPK14, PLD1, TNF, CTSD, MAP3K5, MAPK3	263	121	3.26632	0.26511	0.00750907	0.00503185
hsa04936:Alcoholic liver disease	13	4.01235	0.00120801	TCF7, MAPK14, TNF, C3, MAPK11, MAPK9, C5, MAPK8, SCD, FASN, NOX4, MAP3K7, MAP3K5	263	142	3.01521	0.296539	0.00836977	0.00560861
hsa04022:cGMP-PKG signaling pathway	14	4.32099	0.00153988	PPP1R12A, NOS3, IRS1, SRF, INSR, ITPR1, ITPR2, IRS2, ITPR3, INS, PPP3CA, EDNRB, MAPK1, MAPK3	263	166	2.77768	0.361383	0.010421	0.00698317
hsa04926:Relaxin signaling pathway	12	3.7037	0.00178287	MAPK11, MAPK9, MAPK8, EDNRB, NOS3, VEGFB, VEGFC, MAPK1, NOS1, MAPK14, EGFR, MAPK3	263	129	3.06375	0.405049	0.0117912	0.00790133
hsa05170:Human immunodeficiency virus 1 infection	16	4.93827	0.00190653	LIMK1, ITPR1, ITPR2, CGAS, ITPR3, MAPK14, TNF, MAPK11, MAPK9, PPP3CA, MAPK8, MAPK1, CALR, MAP3K7, B2M, MAPK3	263	212	2.48569	0.426118	0.0121927	0.00817034
hsa04613:Neutrophil extracellular trap formation	15	4.62963	0.00192736	HDAC2, HDAC3, VWF, HDAC1, MAPK14, HDAC8, MPO, HDAC9, C3, MAPK11, C5, MAPK1, MAP3K7, CAMP, MAPK3	263	191	2.58655	0.429592	0.0121927	0.00817034
hsa04657:IL-17 signaling pathway	10	3.08642	0.00208282	MAPK11, MAPK9, MAPK8, MAPK7, IFNG, MAPK1, MAPK14, TNF, MAP3K7, MAPK3	263	94	3.50376	0.454871	0.0128958	0.0086415
hsa05417:Lipid and atherosclerosis	16	4.93827	0.00218131	NOS3, STAT3, ITPR1, MAPK14, TNF, ICAM1, MAPK11, MAPK9, PPP3CA, MAPK8, CD40LG, MAPK1, MAP3K7, NOX1, MAP3K5, MAPK3	263	215	2.451	0.470305	0.0132242	0.00886157
hsa04932:Non-alcoholic fatty liver disease	13	4.01235	0.00254722	IRS1, INSR, IRS2, MAPK14, TNF, INS, MAPK11, MAPK9, SOCS3, MAPK8, LEP, LEPR, MAP3K5	263	155	2.76232	0.523928	0.0151274	0.0101369
hsa04915:Estrogen signaling pathway	12	3.7037	0.00287046	NCOA1, NCOA2, NOS3, RARA, ITPR1, MAPK1, ITPR2, PGR, ITPR3, CTSD, EGFR, MAPK3	263	137	2.88485	0.566778	0.0167061	0.0111948
hsa05152:Tuberculosis	14	4.32099	0.00315376	SPHK1, MAPK14, TNF, CTSS, C3, MAPK11, MAPK9, PPP3CA, MAPK8, IFNG, MAPK1, CTSD, CAMP, MAPK3	263	180	2.56164	0.60116	0.0177324	0.0118825
hsa04371:Apelin signaling pathway	12	3.7037	0.00321255	RYR2, NOS3, SPHK1, ITPR1, MAPK1, TFAM, ITPR2, ITPR3, NRF1, NOS1, MAPK3, APLN	263	139	2.84334	0.607947	0.0177324	0.0118825
hsa05169:Epstein-Barr virus infection	15	4.62963	0.00322961	ENTPD1, HDAC2, HDAC1, STAT3, MAPK14, TNF, ICAM1, NCOR2, MAPK11, MAPK9, MAPK8, VIM, CALR, MAP3K7, B2M	263	202	2.4457	0.609895	0.0177324	0.0118825
hsa04660:T cell receptor signaling pathway	11	3.39506	0.00357883	MAPK11, MAPK9, PPP3CA, MAPK8, CD40LG, IFNG, MAPK1, MAPK14, TNF, MAP3K7, MAPK3	263	121	2.99412	0.647713	0.0189116	0.0126727
hsa04919:Thyroid hormone signaling pathway	11	3.39506	0.00357883	NCOA1, BMP4, NCOA2, HDAC2, HDAC3, NCOR1, THRB, THRA, HDAC1, MAPK1, MAPK3	263	121	2.99412	0.647713	0.0189116	0.0126727
hsa05142:Chagas disease	10	3.08642	0.00363934	C3, MAPK11, MAPK9, MAPK8, IFNG, MAPK1, CALR, MAPK14, TNF, MAPK3	263	102	3.22896	0.653884	0.0189116	0.0126727
hsa04979:Cholesterol metabolism	7	2.16049	0.00415837	SCARB1, NPC1, NPC2, TSPO, LPL, PCSK9, APOE	263	51	4.52054	0.702579	0.0209236	0.014021
hsa04621:NOD-like receptor signaling pathway	14	4.32099	0.00417034	ITPR1, ITPR2, ITPR3, TXN, MAPK14, TNF, MAPK11, MAPK9, MAPK8, NAMPT, MAPK1, MAP3K7, CAMP, MAPK3	263	186	2.47901	0.703618	0.0209236	0.014021
hsa04611:Platelet activation	11	3.39506	0.00426579	MAPK11, PPP1R12A, VWF, TBXA2R, NOS3, ITPR1, MAPK1, ITPR2, ITPR3, MAPK14, MAPK3	263	124	2.92169	0.711771	0.0210398	0.0140988
hsa05171:Coronavirus disease - COVID-19	16	4.93827	0.00468259	CFD, VWF, STAT3, F13A1, CGAS, MAPK14, TNF, EGFR, C3, MAPK11, MAPK9, C5, MAPK8, MAPK1, MAP3K7, MAPK3	263	233	2.26166	0.744832	0.0224273	0.0150286
hsa04928:Parathyroid hormone synthesis, secretion and action	10	3.08642	0.00470126	KL, ITPR1, MAPK1, ITPR2, ITPR3, PLD1, FGF23, EGFR, FGFR1, MAPK3	263	106	3.10711	0.746221	0.0224273	0.0150286
hsa05143:African trypanosomiasis	6	1.85185	0.00480997	IFNG, HBB, APOL1, TNF, IDO1, ICAM1	263	37	5.34087	0.754161	0.0225758	0.0151281
hsa04114:Oocyte meiosis	11	3.39506	0.00627495	MAPK11, PPP3CA, AR, ITPR1, MAPK1, ITPR2, PGR, ITPR3, MAPK14, MAPK3, INS	263	131	2.76556	0.839869	0.0289843	0.0194225
hsa04921:Oxytocin signaling pathway	12	3.7037	0.00694999	RYR2, PPP3CA, OXTR, PPP1R12A, MAPK7, NOS3, ITPR1, MAPK1, ITPR2, ITPR3, EGFR, MAPK3	263	154	2.56639	0.8686	0.0316007	0.0211758
hsa04934:Cushing syndrome	12	3.7037	0.00728632	SCARB1, NR4A1, TCF7, ITPR1, ARNT, MAPK1, ITPR2, ITPR3, AHR, EGFR, AGT, MAPK3	263	155	2.54983	0.880934	0.0326203	0.0218589
hsa05166:Human T-cell leukemia virus 1 infection	15	4.62963	0.00740013	STAT5A, STAT5B, MAP3K1, SRF, TNF, ICAM1, MAPK9, PPP3CA, MAPK8, TERT, TSPO, MAPK1, CALR, B2M, MAPK3	263	222	2.22536	0.884841	0.0326278	0.021864
hsa05131:Shigellosis	16	4.93827	0.00792796	ITPR1, ITPR2, CGAS, ITPR3, MAPK14, TNF, EGFR, C3, MAPK11, MAPK9, MAPK8, CAPNS1, MAPK1, MAP3K7, VCL, MAPK3	263	247	2.13346	0.901355	0.0344334	0.0230739
hsa05140:Leishmaniasis	8	2.46914	0.00847374	C3, MAPK11, IFNG, MAPK1, MAPK14, TNF, MAP3K7, MAPK3	263	77	3.42186	0.915952	0.0359153	0.0240669
hsa04370:VEGF signaling pathway	7	2.16049	0.008516	MAPK11, PPP3CA, NOS3, SPHK1, MAPK1, MAPK14, MAPK3	263	59	3.90759	0.916988	0.0359153	0.0240669
hsa05203:Viral carcinogenesis	14	4.32099	0.00890272	STAT5A, STAT5B, HDAC2, HDAC3, GSN, HDAC1, SRF, STAT3, HDAC8, HDAC9, GTF2H4, C3, MAPK1, MAPK3	263	204	2.26027	0.925896	0.0366147	0.0245356
hsa05410:Hypertrophic cardiomyopathy	9	2.77778	0.00893348	RYR2, DES, DAG1, DMD, NOS1, TNF, EMD, AGT, TTN	263	97	3.05586	0.926563	0.0366147	0.0245356
hsa04722:Neurotrophin signaling pathway	10	3.08642	0.00987693	MAPK11, MAPK9, MAPK8, MAP3K1, MAPK7, IRS1, MAPK1, MAPK14, MAP3K5, MAPK3	263	119	2.76768	0.944339	0.0397979	0.0266687
hsa04213:Longevity regulating pathway - multiple species	7	2.16049	0.00998366	HDAC2, IRS1, HDAC1, INSR, CAT, IRS2, INS	263	61	3.77947	0.946058	0.0397979	0.0266687
hsa04152:AMPK signaling pathway	10	3.08642	0.010953	IRS1, SCD, LEP, FASN, INSR, LEPR, IRS2, MAP3K7, G6PC1, INS	263	121	2.72193	0.959437	0.0430718	0.0288625
hsa05010:Alzheimer disease	21	6.48148	0.0123898	IRS1, INSR, ITPR1, LPL, ITPR2, IRS2, ITPR3, KLC1, TNF, INS, MAPK9, PPP3CA, MAPK8, NOX4, MAPK1, NOS1, APOE, GAPDH, NOX1, MAP3K5, MAPK3	263	384	1.80115	0.973429	0.0480723	0.0322134
hsa05414:Dilated cardiomyopathy	9	2.77778	0.0125998	RYR2, DES, DAG1, DMD, NOS1, TNF, EMD, AGT, TTN	263	103	2.87785	0.975024	0.048244	0.0323284
hsa05412:Arrhythmogenic right ventricular cardiomyopathy	8	2.46914	0.013366	RYR2, DES, JUP, TCF7, DAG1, DMD, NOS1, EMD	263	84	3.1367	0.980074	0.0505131	0.033849
hsa04012:ErbB signaling pathway	8	2.46914	0.0142019	STAT5A, MAPK9, STAT5B, MAPK8, MAPK1, AREG, EGFR, MAPK3	263	85	3.0998	0.984429	0.0529839	0.0355046
hsa04720:Long-term potentiation	7	2.16049	0.015455	PPP3CA, ITPR1, MAPK1, ITPR2, ITPR3, RAPGEF3, MAPK3	263	67	3.44101	0.989246	0.056929	0.0381483
hsa04620:Toll-like receptor signaling pathway	9	2.77778	0.0164136	MAPK11, MAPK9, MAPK8, CTSK, MAPK1, MAPK14, TNF, MAP3K7, MAPK3	263	108	2.74461	0.991901	0.0594034	0.0398064
hsa04664:Fc epsilon RI signaling pathway	7	2.16049	0.016535	MAPK11, MAPK9, MAPK8, MAPK1, MAPK14, TNF, MAPK3	263	68	3.3904	0.992186	0.0594034	0.0398064
hsa05144:Malaria	6	1.85185	0.0170313	CD40LG, IFNG, HGF, HBB, TNF, ICAM1	263	50	3.95224	0.993254	0.0604405	0.0405013
hsa05235:PD-L1 expression and PD-1 checkpoint pathway in cancer	8	2.46914	0.0179207	MAPK11, PPP3CA, IFNG, STAT3, MAPK1, MAPK14, EGFR, MAPK3	263	89	2.96048	0.994816	0.0628304	0.0421028
hsa05163:Human cytomegalovirus infection	14	4.32099	0.018948	STAT3, ITPR1, ITPR2, CGAS, ITPR3, MAPK14, TNF, EGFR, MAPK11, PPP3CA, MAPK1, CALR, B2M, MAPK3	263	225	2.04931	0.996177	0.0656413	0.0439865
hsa04148:Efferocytosis	11	3.39506	0.0198476	MAPK11, EPO, SPHK1, ARNT, MAPK1, CALR, MAPK14, HAVCR1, EPOR, HAVCR2, MAPK3	263	156	2.32237	0.997073	0.0675408	0.0452593
hsa04622:RIG-I-like receptor signaling pathway	7	2.16049	0.020085	MAPK11, MAPK9, MAPK8, MAP3K1, MAPK14, TNF, MAP3K7	263	71	3.24715	0.997272	0.0675408	0.0452593
hsa05415:Diabetic cardiomyopathy	13	4.01235	0.0201926	RYR2, NOS3, IRS1, INSR, MAPK14, AGT, INS, MAPK11, MAPK9, MAPK8, REN, GAPDH, CTSD	263	203	2.10916	0.997358	0.0675408	0.0452593
hsa05223:Non-small cell lung cancer	7	2.16049	0.0213751	STAT5A, STAT5B, HGF, STAT3, MAPK1, EGFR, MAPK3	263	72	3.20205	0.998141	0.0706836	0.0473653
hsa04520:Adherens junction	8	2.46914	0.0222775	INSR, TCF7, MAPK1, MAP3K7, EGFR, VCL, FGFR1, MAPK3	263	93	2.83315	0.998579	0.0728399	0.0488103
hsa03030:DNA replication	5	1.54321	0.0225443	RFC4, RNASEH1, RNASEH2A, PCNA, RFC2	263	36	4.57436	0.998687	0.0728934	0.0488461
hsa04960:Aldosterone-regulated sodium reabsorption	5	1.54321	0.024694	IRS1, INSR, MAPK1, MAPK3, INS	263	37	4.45072	0.999308	0.0789664	0.0529157
hsa05212:Pancreatic cancer	7	2.16049	0.0270939	MAPK9, MAPK8, STAT3, MAPK1, PLD1, EGFR, MAPK3	263	76	3.03352	0.999662	0.0856991	0.0574272
hsa04140:Autophagy - animal	11	3.39506	0.0279858	MAPK9, MAPK8, IRS1, ITPR1, MAPK1, IRS2, MAP3K7, CTSD, OPTN, MAPK3, INS	263	165	2.19569	0.999741	0.0869686	0.0582779
hsa00480:Glutathione metabolism	6	1.85185	0.0284196	GSTM3, GPX2, GSTM1, GPX1, GPX3, GSS	263	57	3.46688	0.999773	0.0869686	0.0582779
hsa01522:Endocrine resistance	8	2.46914	0.0286907	MAPK11, MAPK9, MAPK8, NCOR1, MAPK1, MAPK14, EGFR, MAPK3	263	98	2.6886	0.999791	0.0869686	0.0582779
hsa05231:Choline metabolism in cancer	8	2.46914	0.0286907	MAPK9, MAPK8, SLC22A2, SLC22A1, MAPK1, PLD1, EGFR, MAPK3	263	98	2.6886	0.999791	0.0869686	0.0582779
hsa05022:Pathways of neurodegeneration - multiple diseases	23	7.09877	0.0307543	RYR2, GPX2, GPX1, GPX3, SIGMAR1, ITPR1, ITPR2, ITPR3, KLC1, MAPK14, TNF, MAPK11, MAPK9, PPP3CA, MAPK8, CAT, NOX4, MAPK1, NOS1, OPTN, NOX1, MAP3K5, MAPK3	263	476	1.59141	0.999887	0.092263	0.0618257
hsa01521:EGFR tyrosine kinase inhibitor resistance	7	2.16049	0.0319924	HGF, STAT3, MAPK1, FGF2, EIF4E, EGFR, MAPK3	263	79	2.91832	0.999922	0.094998	0.0636584
hsa04730:Long-term depression	6	1.85185	0.0344883	ITPR1, MAPK1, ITPR2, ITPR3, NOS1, MAPK3	263	60	3.29354	0.999963	0.0998172	0.0668878
hsa04914:Progesterone-mediated oocyte maturation	8	2.46914	0.0346444	MAPK11, MAPK9, MAPK8, MAPK1, PGR, MAPK14, MAPK3, INS	263	102	2.58317	0.999965	0.0998172	0.0668878
hsa04972:Pancreatic secretion	8	2.46914	0.0346444	RYR2, CPB2, PRSS1, CA2, ITPR1, ITPR2, CCK, ITPR3	263	102	2.58317	0.999965	0.0998172	0.0668878
hsa04723:Retrograde endocannabinoid signaling	10	3.08642	0.0354135	MAPK11, MAPK9, MAPK8, ITPR1, MAPK1, ITPR2, ITPR3, MAPK14, MGLL, MAPK3	263	148	2.22536	0.999972	0.101033	0.0677023
hsa04060:Cytokine-cytokine receptor interaction	16	4.93827	0.03593	BMP10, EPO, PRL, BMP7, TNF, EPOR, BMP6, GHR, BMP4, BMP2, CD40LG, IFNG, THPO, LEP, LEPR, PF4	263	297	1.7743	0.999976	0.101511	0.0680229
hsa04650:Natural killer cell mediated cytotoxicity	9	2.77778	0.0385286	PPP3CA, IFNG, GZMB, MAPK1, TNF, MICA, MICB, ICAM1, MAPK3	263	127	2.334	0.999989	0.107806	0.0722411
hsa04940:Type I diabetes mellitus	5	1.54321	0.040137	IFNG, CPE, GZMB, TNF, INS	263	43	3.82969	0.999993	0.111237	0.0745401
hsa05210:Colorectal cancer	7	2.16049	0.0455641	MAPK9, MAPK8, TCF7, MAPK1, AREG, EGFR, MAPK3	263	86	2.68079	0.999999	0.125086	0.0838208
hsa04927:Cortisol synthesis and secretion	6	1.85185	0.0462684	SCARB1, NR4A1, ITPR1, ITPR2, ITPR3, AGT	263	65	3.04019	0.999999	0.125833	0.0843209
hsa04540:Gap junction	7	2.16049	0.0500105	MAPK7, ITPR1, MAPK1, ITPR2, ITPR3, EGFR, MAPK3	263	88	2.61986	1	0.13475	0.0902967
hsa04211:Longevity regulating pathway	7	2.16049	0.0523302	KL, IRS1, INSR, CAT, IRS2, EIF4E, INS	263	89	2.59042	1	0.139707	0.0936183
hsa05135:Yersinia infection	9	2.77778	0.0557991	MAPK11, MAPK9, MAPK8, LIMK1, MAPK1, MAPK14, TNF, MAP3K7, MAPK3	263	137	2.16364	1	0.147614	0.0989166
hsa04924:Renin secretion	6	1.85185	0.0572212	PPP3CA, ITPR1, ITPR2, REN, ITPR3, AGT	263	69	2.86394	1	0.150012	0.100524
hsa04726:Serotonergic synapse	8	2.46914	0.059439	HTR1D, ITPR1, HTR1B, MAPK1, ITPR2, ITPR3, RAPGEF3, MAPK3	263	115	2.29116	1	0.154435	0.103488
hsa05020:Prion disease	14	4.32099	0.0681986	RYR2, ITPR1, ITPR2, ITPR3, KLC1, MAPK14, TNF, MAPK11, MAPK9, PPP3CA, C5, MAPK8, MAPK1, MAPK3	263	272	1.6952	1	0.174113	0.116674
hsa04550:Signaling pathways regulating pluripotency of stem cells	9	2.77778	0.0682093	BMP4, MAPK11, TCF7, STAT3, MAPK1, MAPK14, FGF2, FGFR1, MAPK3	263	143	2.07285	1	0.174113	0.116674
hsa05150:Staphylococcus aureus infection	7	2.16049	0.0703863	CFD, C3, C5, CFH, PLG, CAMP, ICAM1	263	96	2.40154	1	0.178108	0.119351
hsa05215:Prostate cancer	7	2.16049	0.073226	AR, TCF7, MAPK1, EGFR, FGFR1, MAPK3, INS	263	97	2.37678	1	0.183696	0.123095
hsa05132:Salmonella infection	13	4.01235	0.0747907	ANXA2, TCF7, TXN, KLC1, MAPK14, TNF, MAPK11, MAPK9, MAPK8, MAPK1, GAPDH, MAP3K7, MAPK3	263	249	1.71952	1	0.186018	0.124651
hsa04750:Inflammatory mediator regulation of TRP channels	7	2.16049	0.0761304	MAPK11, MAPK9, MAPK8, ITPR1, ITPR2, ITPR3, MAPK14	263	98	2.35253	1	0.187745	0.125809
hsa05130:Pathogenic Escherichia coli infection	11	3.39506	0.0774803	MAPK11, MAPK9, OCLN, MAPK8, NCL, MAPK1, MAPK14, TNF, GAPDH, MAP3K7, MAPK3	263	198	1.82974	1	0.189469	0.126963
hsa05220:Chronic myeloid leukemia	6	1.85185	0.0796633	STAT5A, STAT5B, HDAC2, HDAC1, MAPK1, MAPK3	263	76	2.60016	1	0.191805	0.128529
hsa04072:Phospholipase D signaling pathway	9	2.77778	0.0797539	INSR, SPHK1, MAPK1, PLD1, EGFR, AGT, RAPGEF3, MAPK3, INS	263	148	2.00283	1	0.191805	0.128529
hsa04510:Focal adhesion	11	3.39506	0.088002	MAPK9, MAPK8, PPP1R12A, VWF, HGF, VEGFB, VEGFC, MAPK1, EGFR, VCL, MAPK3	263	203	1.78467	1	0.209906	0.140659
hsa00350:Tyrosine metabolism	4	1.23457	0.0941375	TPO, DBH, MIF, TYR	263	36	3.65948	1	0.222716	0.149242
hsa04923:Regulation of lipolysis in adipocytes	5	1.54321	0.0978141	IRS1, INSR, IRS2, MGLL, INS	263	58	2.83926	1	0.229548	0.153821
hsa05213:Endometrial cancer	5	1.61812	0.0892544	TCF7, MAPK1, POLK, EGFR, MAPK3	254	58	1	0.20707	0.136381
hsa05216:Thyroid cancer	4	1.2945	0.0930326	TCF7, MAPK1, POLK, MAPK3	254	37	1	0.214123	0.141026
hsa04217:Necroptosis	9	2.91262	0.0947134	STAT5A, MAPK9, STAT5B, MAPK8, IFNG, STAT3, STAT4, STAT6, TNF	254	159	1	0.216275	0.142443
hsa05330:Allograft rejection	4	1.2945	0.0989281	CD40LG, IFNG, GZMB, TNF	254	38	1	0.223376	0.14712
hsa05412:Arrhythmogenic right ventricular cardiomyopathy	6	1.94175	0.0993637	RYR2, DES, TCF7, DMD, NOS1, EMD	254	84	1	0.223376	0.14712
