# Supplementary material for: Investigating the Molecular Mechanisms of Resveratrol in Treating Cardiometabolic Multimorbidity: A Network Pharmacology and Bioinformatics Approach with Molecular Docking Validation
Source: Nutrients. 2024 Jul 31;16(15):2488. doi: 10.3390/nu16152488 (PMC11314475; doi:10.3390/nu16152488)
Supplement: Supplementary file 1 [file nutrients-16-02488-s001.zip › Table S15. KEGG PATHWAY form Database.xlsx]

## Sheet: kegg通路
PATHWAY	Gene Count
Metabolic pathways	67
Pathways in cancer	44
MAPK signaling pathway	33
PI3K-Akt signaling pathway	30
Calcium signaling pathway	27
Neuroactive ligand-receptor interaction	25
Pathways of neurodegeneration - multiple diseases	24
Rap1 signaling pathway	22
Ras signaling pathway	22
Regulation of actin cytoskeleton	21
Chemical carcinogenesis - receptor activation	21
Alzheimer disease	21
Fluid shear stress and atherosclerosis	19
Growth hormone synthesis, secretion and action	19
Chemical carcinogenesis - reactive oxygen species	19
AGE-RAGE signaling pathway in diabetic complications	18
Osteoclast differentiation	18
Proteoglycans in cancer	18
JAK-STAT signaling pathway	18
Kaposi sarcoma-associated herpesvirus infection	17
Gastric cancer	17
Breast cancer	17
Cytokine-cytokine receptor interaction	16
Shigellosis	16
Coronavirus disease - COVID-19	16
Lipid and atherosclerosis	16
Amyotrophic lateral sclerosis	16
Human immunodeficiency virus 1 infection	16
Human T-cell leukemia virus 1 infection	15
Neutrophil extracellular trap formation	15
FoxO signaling pathway	15
Insulin signaling pathway	15
Hepatitis B	15
Prolactin signaling pathway	15
Epstein-Barr virus infection	15
Melanoma	15
Biosynthesis of amino acids	15
HIF-1 signaling pathway	14
Th17 cell differentiation	14
cGMP-PKG signaling pathway	14
Tuberculosis	14
Viral carcinogenesis	14
Apoptosis	14
NOD-like receptor signaling pathway	14
Human cytomegalovirus infection	14
Prion disease	14
Salmonella infection	13
GnRH signaling pathway	13
Thyroid hormone synthesis	13
Alcoholic liver disease	13
MicroRNAs in cancer	13
Diabetic cardiomyopathy	13
TNF signaling pathway	13
TGF-beta signaling pathway	13
Efferocytosis	13
Arginine biosynthesis	13
Huntington disease	13
Non-alcoholic fatty liver disease	13
Cytoskeleton in muscle cells	13
Insulin resistance	13
Type II diabetes mellitus	12
Apelin signaling pathway	12
Estrogen signaling pathway	12
Toxoplasmosis	12
Cushing syndrome	12
C-type lectin receptor signaling pathway	12
Sphingolipid signaling pathway	12
Relaxin signaling pathway	12
Th1 and Th2 cell differentiation	12
Complement and coagulation cascades	12
Oxytocin signaling pathway	12
Autophagy - animal	11
Thyroid hormone signaling pathway	11
Retrograde endocannabinoid signaling	11
Pathogenic Escherichia coli infection	11
cAMP signaling pathway	11
Platelet activation	11
Oocyte meiosis	11
T cell receptor signaling pathway	11
Pertussis	11
Focal adhesion	11
Human papillomavirus infection	10
Chagas disease	10
Adipocytokine signaling pathway	10
Phospholipase D signaling pathway	10
IL-17 signaling pathway	10
AMPK signaling pathway	10
Parathyroid hormone synthesis, secretion and action	10
Neurotrophin signaling pathway	10
Signaling pathways regulating pluripotency of stem cells	9
Toll-like receptor signaling pathway	9
Acute myeloid leukemia	9
Cellular senescence	9
Hypertrophic cardiomyopathy	9
Hepatitis C	9
Necroptosis	9
Biosynthesis of cofactors	9
Hepatocellular carcinoma	9
Yersinia infection	9
Dilated cardiomyopathy	9
Herpes simplex virus 1 infection	9
Natural killer cell mediated cytotoxicity	9
ErbB signaling pathway	8
Alcoholism	8
Choline metabolism in cancer	8
Parkinson disease	8
Progesterone-mediated oocyte maturation	8
Long-term potentiation	8
Arrhythmogenic right ventricular cardiomyopathy	8
Serotonergic synapse	8
Gap junction	8
Glutamatergic synapse	8
Adherens junction	8
Dopaminergic synapse	8
Transcriptional misregulation in cancer	8
Leishmaniasis	8
Spinocerebellar ataxia	8
Glutathione metabolism	8
Pancreatic secretion	8
Influenza A	8
PD-L1 expression and PD-1 checkpoint pathway in cancer	8
Endocrine resistance	8
Lysosome	8
Staphylococcus aureus infection	7
Carbon metabolism	7
Adrenergic signaling in cardiomyocytes	7
Tight junction	7
mTOR signaling pathway	7
Pancreatic cancer	7
Vascular smooth muscle contraction	7
Longevity regulating pathway - multiple species	7
Purine metabolism	7
RIG-I-like receptor signaling pathway	7
Prostate cancer	7
EGFR tyrosine kinase inhibitor resistance	7
Colorectal cancer	7
Long-term depression	7
Epithelial cell signaling in Helicobacter pylori infection	7
Longevity regulating pathway	7
Inflammatory mediator regulation of TRP channels	7
Non-small cell lung cancer	7
Cholesterol metabolism	7
Circadian entrainment	7
VEGF signaling pathway	7
Hippo signaling pathway	7
Fc epsilon RI signaling pathway	7
Chronic myeloid leukemia	6
Phagosome	6
Leukocyte transendothelial migration	6
Cortisol synthesis and secretion	6
Chemokine signaling pathway	6
Aldosterone synthesis and secretion	6
Fc gamma R-mediated phagocytosis	6
Arginine and proline metabolism	6
Malaria	6
Measles	6
Protein digestion and absorption	6
Thermogenesis	6
Glucagon signaling pathway	6
Cholinergic synapse	6
Renin secretion	6
African trypanosomiasis	6
Alanine, aspartate and glutamate metabolism	6
Systemic lupus erythematosus	5
Type I diabetes mellitus	5
Antigen processing and presentation	5
GnRH secretion	5
Central carbon metabolism in cancer	5
DNA replication	5
Nucleotide metabolism	5
Regulation of lipolysis in adipocytes	5
Platinum drug resistance	5
Salivary secretion	5
Viral myocarditis	5
Axon guidance	5
Wnt signaling pathway	5
Inflammatory bowel disease	5
Aldosterone-regulated sodium reabsorption	5
Melanogenesis	5
Nitrogen metabolism	5
Bile secretion	5
Gastric acid secretion	5
Insulin secretion	4
ECM-receptor interaction	4
Proximal tubule bicarbonate reclamation	4
NF-kappa B signaling pathway	4
Ovarian steroidogenesis	4
Allograft rejection	4
Cell adhesion molecules	4
Rheumatoid arthritis	4
2-Oxocarboxylic acid metabolism	4
Autoimmune thyroid disease	4
Nucleotide excision repair	4
D-Amino acid metabolism	4
Cell cycle	4
Amoebiasis	4
Renal cell carcinoma	4
Amphetamine addiction	4
Cysteine and methionine metabolism	4
Protein processing in endoplasmic reticulum	4
Glycine, serine and threonine metabolism	4
Ferroptosis	4
Tyrosine metabolism	4
Drug metabolism - other enzymes	4
Taste transduction	4
Ubiquitin mediated proteolysis	4
Porphyrin metabolism	4
Hematopoietic cell lineage	4
Endometrial cancer	4
ABC transporters	3
PPAR signaling pathway	3
Chemical carcinogenesis - DNA adducts	3
Mismatch repair	3
Renin-angiotensin system	3
Spliceosome	3
Fatty acid metabolism	3
Glioma	3
Apoptosis - multiple species	3
Glycosaminoglycan degradation	3
Pyrimidine metabolism	3
Glyoxylate and dicarboxylate metabolism	3
Graft-versus-host disease	3
Primary immunodeficiency	3
Metabolism of xenobiotics by cytochrome P450	3
Tryptophan metabolism	3
Bladder cancer	3
Glycerolipid metabolism	3
Thyroid cancer	3
Endocytosis	3
Base excision repair	3
Glycolysis / Gluconeogenesis	3
Basal cell carcinoma	3
Notch signaling pathway	3
Peroxisome	3
Phosphatidylinositol signaling system	3
Arachidonic acid metabolism	3
Mitophagy - animal	3
B cell receptor signaling pathway	3
Folate biosynthesis	2
Galactose metabolism	2
Intestinal immune network for IgA production	2
Viral protein interaction with cytokine and cytokine receptor	2
Polycomb repressive complex	2
Collecting duct acid secretion	2
Glycerophospholipid metabolism	2
ATP-dependent chromatin remodeling	2
Mineral absorption	2
GABAergic synapse	2
Drug metabolism - cytochrome P450	2
Nicotinate and nicotinamide metabolism	2
Asthma	2
Antifolate resistance	2
Starch and sucrose metabolism	2
Carbohydrate digestion and absorption	2
Legionellosis	2
Fat digestion and absorption	1
Endocrine and other factor-regulated calcium reabsorption	1
Morphine addiction	1
Steroid biosynthesis	1
Butanoate metabolism	1
Circadian rhythm	1
Selenocompound metabolism	1
Histidine metabolism	1
Pentose and glucuronate interconversions	1
Basal transcription factors	1
Fatty acid biosynthesis	1
Cardiac muscle contraction	1
Lipoic acid metabolism	1
Synaptic vesicle cycle	1
Homologous recombination	1
Vitamin digestion and absorption	1
Nicotine addiction	1
Sphingolipid metabolism	1
Phototransduction	1
Taurine and hypotaurine metabolism	1
Biosynthesis of unsaturated fatty acids	1
Aminoacyl-tRNA biosynthesis	1
Pantothenate and CoA biosynthesis	1
Other types of O-glycan biosynthesis	1
Glycosaminoglycan biosynthesis - heparan sulfate / heparin	1
Ether lipid metabolism	1
Proteasome	1
Cytosolic DNA-sensing pathway	1
Mucin type O-glycan biosynthesis	1
One carbon pool by folate	1
RNA degradation	1
Glycosaminoglycan biosynthesis - chondroitin sulfate / dermatan sulfate	1
Pentose phosphate pathway	1
Ubiquinone and other terpenoid-quinone biosynthesis	1
Maturity onset diabetes of the young	1
beta-Alanine metabolism	1
Ascorbate and aldarate metabolism	1
Virion - Flavivirus	1
Bacterial invasion of epithelial cells	1
Virion - Ebolavirus and Lyssavirus	1
Vibrio cholerae infection	1
Terpenoid backbone biosynthesis	1
Motor proteins	1
Cocaine addiction	1
Non-homologous end-joining	1
Neomycin, kanamycin and gentamicin biosynthesis	1
SNARE interactions in vesicular transport	1
Phenylalanine metabolism	1
Biotin metabolism	1
Fatty acid elongation	1

## Sheet: metabolism
PATHWAY	Gene Count
Metabolic pathways	67
Biosynthesis of amino acids	15
Arginine biosynthesis	13
Biosynthesis of cofactors	9
Glutathione metabolism	8
Carbon metabolism	7
Purine metabolism	7
Arginine and proline metabolism	6
Alanine, aspartate and glutamate metabolism	6
Nucleotide metabolism	5
Nitrogen metabolism	5
2-Oxocarboxylic acid metabolism	4
D-Amino acid metabolism	4
Cysteine and methionine metabolism	4
Glycine, serine and threonine metabolism	4
Tyrosine metabolism	4
Drug metabolism - other enzymes	4
Porphyrin metabolism	4
Fatty acid metabolism	3
Glycosaminoglycan degradation	3
Pyrimidine metabolism	3
Glyoxylate and dicarboxylate metabolism	3
Metabolism of xenobiotics by cytochrome P450	3
Tryptophan metabolism	3
Glycerolipid metabolism	3
Glycolysis / Gluconeogenesis	3
Arachidonic acid metabolism	3
Folate biosynthesis	2
Galactose metabolism	2
Glycerophospholipid metabolism	2
Drug metabolism - cytochrome P450	2
Nicotinate and nicotinamide metabolism	2
Starch and sucrose metabolism	2
Steroid biosynthesis	1
Butanoate metabolism	1
Selenocompound metabolism	1
Histidine metabolism	1
Pentose and glucuronate interconversions	1
Fatty acid biosynthesis	1
Lipoic acid metabolism	1
Sphingolipid metabolism	1
Taurine and hypotaurine metabolism	1
Biosynthesis of unsaturated fatty acids	1
Pantothenate and CoA biosynthesis	1
Other types of O-glycan biosynthesis	1
Glycosaminoglycan biosynthesis - heparan sulfate / heparin	1
Ether lipid metabolism	1
Mucin type O-glycan biosynthesis	1
One carbon pool by folate	1
Glycosaminoglycan biosynthesis - chondroitin sulfate / dermatan sulfate	1
Pentose phosphate pathway	1
Ubiquinone and other terpenoid-quinone biosynthesis	1
beta-Alanine metabolism	1
Ascorbate and aldarate metabolism	1
Terpenoid backbone biosynthesis	1
Neomycin, kanamycin and gentamicin biosynthesis	1
Phenylalanine metabolism	1
Biotin metabolism	1
Fatty acid elongation	1

## Sheet: Environmental Information Proce
PATHWAY	Gene Count
MAPK signaling pathway	33
PI3K-Akt signaling pathway	30
Calcium signaling pathway	27
Neuroactive ligand-receptor interaction	25
Rap1 signaling pathway	22
Ras signaling pathway	22
JAK-STAT signaling pathway	18
Cytokine-cytokine receptor interaction	16
FoxO signaling pathway	15
HIF-1 signaling pathway	14
cGMP-PKG signaling pathway	14
TNF signaling pathway	13
TGF-beta signaling pathway	13
Apelin signaling pathway	12
Sphingolipid signaling pathway	12
cAMP signaling pathway	11
Phospholipase D signaling pathway	10
AMPK signaling pathway	10
ErbB signaling pathway	8
mTOR signaling pathway	7
VEGF signaling pathway	7
Hippo signaling pathway	7
Wnt signaling pathway	5
ECM-receptor interaction	4
NF-kappa B signaling pathway	4
Cell adhesion molecules	4
ABC transporters	3
Notch signaling pathway	3
Phosphatidylinositol signaling system	3
Viral protein interaction with cytokine and cytokine receptor	2

## Sheet:  Cellular Processes
PATHWAY	Gene Count
Regulation of actin cytoskeleton	21
Apoptosis	14
Autophagy - animal	11
Oocyte meiosis	11
Focal adhesion	11
Signaling pathways regulating pluripotency of stem cells	9
Cellular senescence	9
Necroptosis	9
Gap junction	8
Adherens junction	8
Lysosome	8
Tight junction	7
Phagosome	6
Cell cycle	4
Ferroptosis	4
Apoptosis - multiple species	3
Endocytosis	3
Peroxisome	3
Mitophagy - animal	3
Motor proteins	1

## Sheet: Organismal Systems
PATHWAY	Gene Count
Growth hormone synthesis, secretion and action	19
Osteoclast differentiation	18
Neutrophil extracellular trap formation	15
Insulin signaling pathway	15
Prolactin signaling pathway	15
Th17 cell differentiation	14
NOD-like receptor signaling pathway	14
GnRH signaling pathway	13
Thyroid hormone synthesis	13
Estrogen signaling pathway	12
C-type lectin receptor signaling pathway	12
Relaxin signaling pathway	12
Th1 and Th2 cell differentiation	12
Complement and coagulation cascades	12
Oxytocin signaling pathway	12
Thyroid hormone signaling pathway	11
Retrograde endocannabinoid signaling	11
Platelet activation	11
T cell receptor signaling pathway	11
Adipocytokine signaling pathway	10
IL-17 signaling pathway	10
Parathyroid hormone synthesis, secretion and action	10
Neurotrophin signaling pathway	10
Toll-like receptor signaling pathway	9
Natural killer cell mediated cytotoxicity	9
Progesterone-mediated oocyte maturation	8
Long-term potentiation	8
Serotonergic synapse	8
Glutamatergic synapse	8
Dopaminergic synapse	8
Pancreatic secretion	8
Adrenergic signaling in cardiomyocytes	7
Vascular smooth muscle contraction	7
Longevity regulating pathway - multiple species	7
RIG-I-like receptor signaling pathway	7
Long-term depression	7
Longevity regulating pathway	7
Inflammatory mediator regulation of TRP channels	7
Cholesterol metabolism	7
Circadian entrainment	7
Fc epsilon RI signaling pathway	7
Leukocyte transendothelial migration	6
Cortisol synthesis and secretion	6
Chemokine signaling pathway	6
Aldosterone synthesis and secretion	6
Fc gamma R-mediated phagocytosis	6
Protein digestion and absorption	6
Thermogenesis	6
Glucagon signaling pathway	6
Cholinergic synapse	6
Renin secretion	6
Antigen processing and presentation	5
GnRH secretion	5
Regulation of lipolysis in adipocytes	5
Salivary secretion	5
Axon guidance	5
Aldosterone-regulated sodium reabsorption	5
Melanogenesis	5
Bile secretion	5
Gastric acid secretion	5
Insulin secretion	4
Proximal tubule bicarbonate reclamation	4
Ovarian steroidogenesis	4
Taste transduction	4
Hematopoietic cell lineage	4
PPAR signaling pathway	3
Renin-angiotensin system	3
B cell receptor signaling pathway	3
Intestinal immune network for IgA production	2
Collecting duct acid secretion	2
Mineral absorption	2
GABAergic synapse	2
Carbohydrate digestion and absorption	2
Fat digestion and absorption	1
Endocrine and other factor-regulated calcium reabsorption	1
Circadian rhythm	1
Cardiac muscle contraction	1
Synaptic vesicle cycle	1
Vitamin digestion and absorption	1
Phototransduction	1
Cytosolic DNA-sensing pathway	1

## Sheet: Human Diseases
PATHWAY	Gene Count
Pathways in cancer	44
Pathways of neurodegeneration - multiple diseases	24
Chemical carcinogenesis - receptor activation	21
Alzheimer disease	21
Fluid shear stress and atherosclerosis	19
Chemical carcinogenesis - reactive oxygen species	19
AGE-RAGE signaling pathway in diabetic complications	18
Proteoglycans in cancer	18
Kaposi sarcoma-associated herpesvirus infection	17
Gastric cancer	17
Breast cancer	17
Shigellosis	16
Coronavirus disease - COVID-19	16
Lipid and atherosclerosis	16
Amyotrophic lateral sclerosis	16
Human immunodeficiency virus 1 infection	16
Human T-cell leukemia virus 1 infection	15
Hepatitis B	15
Epstein-Barr virus infection	15
Melanoma	15
Tuberculosis	14
Viral carcinogenesis	14
Human cytomegalovirus infection	14
Prion disease	14
Salmonella infection	13
Alcoholic liver disease	13
MicroRNAs in cancer	13
Diabetic cardiomyopathy	13
Huntington disease	13
Non-alcoholic fatty liver disease	13
Insulin resistance	13
Type II diabetes mellitus	12
Toxoplasmosis	12
Cushing syndrome	12
Pathogenic Escherichia coli infection	11
Pertussis	11
Human papillomavirus infection	10
Chagas disease	10
Acute myeloid leukemia	9
Hypertrophic cardiomyopathy	9
Hepatitis C	9
Hepatocellular carcinoma	9
Yersinia infection	9
Dilated cardiomyopathy	9
Herpes simplex virus 1 infection	9
Alcoholism	8
Choline metabolism in cancer	8
Parkinson disease	8
Arrhythmogenic right ventricular cardiomyopathy	8
Transcriptional misregulation in cancer	8
Leishmaniasis	8
Spinocerebellar ataxia	8
Influenza A	8
PD-L1 expression and PD-1 checkpoint pathway in cancer	8
Endocrine resistance	8
Staphylococcus aureus infection	7
Pancreatic cancer	7
Prostate cancer	7
EGFR tyrosine kinase inhibitor resistance	7
Colorectal cancer	7
Epithelial cell signaling in Helicobacter pylori infection	7
Non-small cell lung cancer	7
Chronic myeloid leukemia	6
Malaria	6
Measles	6
African trypanosomiasis	6
Systemic lupus erythematosus	5
Type I diabetes mellitus	5
Central carbon metabolism in cancer	5
Platinum drug resistance	5
Viral myocarditis	5
Inflammatory bowel disease	5
Allograft rejection	4
Rheumatoid arthritis	4
Autoimmune thyroid disease	4
Amoebiasis	4
Renal cell carcinoma	4
Amphetamine addiction	4
Endometrial cancer	4
Chemical carcinogenesis - DNA adducts	3
Glioma	3
Graft-versus-host disease	3
Primary immunodeficiency	3
Bladder cancer	3
Thyroid cancer	3
Basal cell carcinoma	3
Asthma	2
Antifolate resistance	2
Legionellosis	2
Morphine addiction	1
Nicotine addiction	1
Maturity onset diabetes of the young	1
Bacterial invasion of epithelial cells	1
Vibrio cholerae infection	1
Cocaine addiction	1
