# Supplementary material for: Investigating the Molecular Mechanisms of Resveratrol in Treating Cardiometabolic Multimorbidity: A Network Pharmacology and Bioinformatics Approach with Molecular Docking Validation
Source: Nutrients. 2024 Jul 31;16(15):2488. doi: 10.3390/nu16152488 (PMC11314475; doi:10.3390/nu16152488)
Supplement: Supplementary file 1 [file nutrients-16-02488-s001.zip › Table S17. The putative targets of GSE140275íóGSE12288 and GSE29221.xlsx]

## Sheet: Sheet1
gene name
CD3G
CDC42
IDUA
ELMO3
SOX4
B3GALT4
DOCK10
GZMB
SLC25A4
COL4A2
RECK
MS4A3
PDLIM5
KCNC3
PPP1R16B
PTP4A1
PKIA
MFHAS1
ROBO3
CTH
TSPAN4
PIBF1
USP6NL
HNMT
RIC8B
PPP2R3A
PCOLCE
FGF2
PGAP1
NPDC1
PTPRF
ANKRD2
EMP1
TP53I11
PLSCR4
VEGFA
GAS1
KDELR3
CA12
ESM1
WDHD1
CDC37L1
