# Supplementary material for: Investigating the Molecular Mechanisms of Resveratrol in Treating Cardiometabolic Multimorbidity: A Network Pharmacology and Bioinformatics Approach with Molecular Docking Validation
Source: Nutrients. 2024 Jul 31;16(15):2488. doi: 10.3390/nu16152488 (PMC11314475; doi:10.3390/nu16152488)
Supplement: Supplementary file 1 [file nutrients-16-02488-s001.zip › Table S18. The putative targets of resveratrol against DEGs.xlsx]

## Sheet: Sheet1
gene name
FGF2
VEGFA
CDC42
SLC25A4
SOX4
CTH
GAS1
GZMB
HNMT
KDELR3
NPDC1
PTPRF
RECK
RIC8B
ROBO3
TP53I11
USP6NL
WDHD1
