# Supplementary material for: Investigating the Molecular Mechanisms of Resveratrol in Treating Cardiometabolic Multimorbidity: A Network Pharmacology and Bioinformatics Approach with Molecular Docking Validation
Source: Nutrients. 2024 Jul 31;16(15):2488. doi: 10.3390/nu16152488 (PMC11314475; doi:10.3390/nu16152488)
Supplement: Supplementary file 1 [file nutrients-16-02488-s001.zip › Table S2. Coronary heart disease related targets.xlsx]

## Sheet: full name
target name
Alzheimer disease neuronal thread protein
Inflammatory bowel disease 7
Pleckstrin homology domain- and RhoGEF domain-containing protein G5
Oncogene DJ-1
Arginine-glutamic acid dipeptide repeats
Kinesin family member 1B
Methylenetetrahydrofolate reductase
Mitofusin 2
Gallbladder disease 2
PTEN-induced putative kinase 1
Endothelin converting enzyme 1
Rhesus system D polypeptide
Rhesus system C and E polypeptides
Tyrosyl-tRNA synthetase 1
Gallbladder disease 3
Parkinson disease 10
Peripheral arterial occlusive disease 1
Forkhead box D3
DNAJ heat shock protein family (Hsp40) member C6
Interleukin 23 receptor
TNNI3-interacting kinase
ATP-binding transporter, retina-specific
Amylo-1,6-glucosidase, 4-alpha-glucanotransferase (glycogen debranching enzyme)
Dihydrolipoamide branched chain transacylase (E2 component of branched chain keto acid dehydrogenase complex)
ATPase, Na+K+ transporting, alpha-1 polypeptide
Alzheimer disease-13
Neuroblastoma, susceptibility to, 6
NOTCH2 N-terminal-like protein C
Extracellular matrix protein-1
Zinc finger protein 687
Mucin 1, cell surface associated
Glucosidase, acid beta
Lamin A/C
Cell adhesion molecule 3
Coatomer protein complex, subunit alpha
Myelin protein zero
Alzheimer disease 14
Neutrophil cytosolic factor-2, 65kD
Celiac disease, susceptibility to, 7
Inflammatory bowel disease 23
Parkinson disease 16
Progressive familial heart block, type II
Innate immunity activator
Renin
Interleukin-10
Rippling muscle disease 1
Toll-like receptor-5
Presenilin 2
ADAM metallopeptidase domain 17
Mitochondrial inner membrane protein MPV17
ATP-binding cassette, subfamily G, member 8
WD repeat-containing planar cell polarity effector
Parkinson disease 3
HTRA serine peptidase 2
Celiac disease, susceptibility to, 8
Pulmonary disease, chronic obstructive, severe early-onset
Zeta-chain associated protein kinase, 70kD (syk-related tyrosine kinase)
Interleukin 37
Coronary heart disease, susceptibility to, 2
Homeobox D10
Phosphodiesterase 11A
Bone morphogenetic receptor, type II
Cytotoxic T-lymphocyte-associated serine esterase-4
Phenylalanine-tRNA synthetase-like, beta subunit
Insulin receptor substrate-1
Solute carrier family 19 (folate transporter), member 3
SP110 nuclear body protein (interferon-induced protein 41, 30kD; interferon-induced protein 75, 52kD)
GRB10-interacting GYF protein 2
Autophagy related 16 like 1
S-antigen; retina and pineal gland (arrestin)
Programmed cell death 1
Inflammatory bowel disease 9
Moyamoya disease
Caveolin-3
Sodium channel, voltage-gated, type V, alpha polypeptide
Chemokine (C-X3-C) receptor 1 (G protein-coupled receptor-13)
Celiac disease, susceptibility to, 9
Hirschsprung disease, susceptibility to, 6
Inflammatory bowel disease 12
Transketolase
Glycogen branching enzyme
Coronary heart disease, susceptibility to, 5
CAS-BR-M murine ecotropic retroviral transforming sequence B
Protein O-glucosyltransferase 1
Heart development protein with EGF-like domains 1
SEC61 translocon, alpha-1 subunit
Ras-associated protein RAB7
Alzheimer disease 15
Parkinson disease 21
Plexin D1
ATPase, Ca(2+)-sequestering
DAZ-interacting zinc finger protein 1-like
Glycogenin 1
Celiac disease, susceptibility to, 10
Membrane metallo-endopeptidase (common acute lymphocytic leukemia antigen)
Guanine nucleotide-binding protein, beta-4
Eukaryotic translation initiation factor 4 gamma, 1
DNAJ/HSP40 homolog, subfamily B, member 11
Celiac disease, susceptibility to, 11
Huntingtin
Adrenergic, alpha-2C-, receptor
Huntington disease-like 3
Prominin 1
Ubiquitin C-terminal esterase L1
Paired mesoderm homeobox 2B
Autoimmune disease, susceptibility to, 4
17-beta-hydroxysteroid dehydrogenase XIII
Polycystin-2
Protein phosphatase, PP2C domain-containing, 1K
Synuclein, alpha (non A4 component of amyloid precursor)
Alcohol dehydrogenase IC (class I), gamma polypeptide
Celiac disease, susceptibility to, 6
Hirschsprung disease, susceptibility to, 9
Tripartite motif-containing protein 2
Heart- and neural crest derivative-expressed 2
Glial cell line derived neurotrophic factor
Inflammatory bowel disease 18
Hexosaminidase B, beta polypeptide
Phosphodiesterase 8B
APC regulator of WNT signaling pathway
Autoimmune thyroid disease, susceptibility to, 2
Celiac disease, susceptibility to, 2
Inflammatory bowel disease 5
Paget disease of bone 4
Sar1a, S. cerevisiae, homolog 2
Histidyl-tRNA synthetase 1
SH3 domain and tetratricopeptide repeat domain 2
Immunity-related GTPase family, M
Heart- and neural crest derivatives-expressed 1
NK2 homeobox-5 gene
Sequestosome 1
fms-related tyrosine kinase-4 (vascular endothelial growth factor receptor 3)
Inflammatory bowel disease 3
Vitiligo-associated multiple autoimmune disease susceptibility 6
DEAH-box helicase 16
Major histocompatibility complex, class II, DQ alpha-1
Major histocompatibility complex, class II, DQ beta-1
Major histocompatibility complex, class II, DP beta-1
Inositol 1,4,5-triphosphate receptor, type 3
Alzheimer disease 17
PKHD1 ciliary IPT domain containing fibrocystin/polyductin
Autoimmune thyroid disease, susceptibility to, 1
Solute carrier family 17 (sodium phosphate), member 5
Elongation of very long chain fatty acids 4
Branched chain keto acid dehydrogenase E1, beta polypeptide
SEC63 homolog, protein translocation regulator
FIG4 phosphoinositide 5-phosphatase
Ectonucleotide pyrophosphatase/phosphodiesterase 1 (Ly-41 antigen, mouse, homolog of)
Tak1 (MAP3K7) binding protein 2
Celiac disease, susceptibility to, 12
Apolipoprotein Lp(a)
Parkin RBR E3 ubiquitin protein ligase
TATA box binding protein
Interleukin-6 (interferon, beta-2)
Heterogeneous nuclear ribonucleoprotein A2/B1
Glycyl-tRNA synthetase 1
Secreted frizzled-related protein 4
Cyclin-dependent kinase 13
Phosphoglycerate mutase, muscle form
Epidermal growth factor receptor
Coiled-coil-helix-coiled-coil-helix domain-containing protein 2
Neutrophil cytosolic factor-1, 47kD
Heat-shock 27kD protein-1
CD36 antigen (collagen type I)
ATP-binding cassette, subfamily B, member 4 (P-glycoprotein-3/multiple drug resistance-3)
ATP-binding cassette, subfamily B, member 1 (P-glycoprotein-1/multiple drug resistance-1)
Paraoxonase-1
Paraoxonase-2
Inflammatory bowel disease 11
Actin-related protein 2/3 complex, subunit 1B
Interferon regulatory factor 5
Alzheimer disease-10
Nitric oxide synthase 3, endothelial cell
Protein kinase, AMP-activated, noncatalytic, gamma-2
Autoimmune disease, susceptibility to, 2
GATA-binding protein-4
Coronary heart disease, susceptibility to, 9
NK2, Drosophila, homolog of, 6
Neurofilament, light polypeptide
Alzheimer disease 12
LYN protooncogene, SRC family tyrosine kinase
Charcot-Marie-Tooth disease, axonal, type 2H
Junctophilin 1
Ganglioside-induced differentiation-associated protein 1
Peripheral myelin protein-2
Moyamoya disease 3
Tumor necrosis factor receptor superfamily, member 11B (osteoprotegerin)
Thyroglobulin
N-myc downstream-regulated gene 1
Zinc finger gene in autoimmune thyroid disease 1
Secreted LY6/uPAR-related protein 1
Autoimmune disease, susceptibility to, 3
Alzheimer disease 11
Coronary heart disease, susceptibility to, 8
Focadhesin
Valosin-containing protein
Congenital heart defects, multiple types, 3
Hirschsprung disease, susceptibility to, 5
ATP-binding cassette 1
Inflammatory bowel disease 16, susceptibility to
apolipoprotein E
low density lipoprotein receptor
apolipoprotein B
lipoprotein(a)
phospholipase A2 group VII
HNF1 homeobox A
transcription factor 7 like 2
zinc finger C3HC-type containing 1
ATP binding cassette subfamily G member 5
dynein axonemal heavy chain 11
lipoprotein lipase
C-X3-C motif chemokine receptor 1
paraoxonase 1
angiotensin I converting enzyme
muscle RAS oncogene homolog
CD36 molecule
matrix metallopeptidase 3
insulin receptor substrate 1
vitamin K epoxide reductase complex subunit 1
coiled-coil domain containing 92
estrogen receptor 2
plasminogen activator, urokinase
endothelin 1
C-C motif chemokine ligand 2
macoilin 1
miR-17-92a-1 cluster host gene
matrix metallopeptidase 9
C-C motif chemokine receptor 5 (gene/pseudogene)
CD40 ligand
Sodium Voltage-Gated Channel Alpha Subunit 5
NK2 Homeobox 5
Protein Kinase AMP-Activated Non-Catalytic Subunit Gamma 2
NPC Intracellular Cholesterol Transporter 1
Von Willebrand Factor
Polycystin 1, Transient Receptor Potential Channel Interacting
Alpha Glucosidase
ATP Binding Cassette Subfamily A Member 1
Amylo-Alpha-1, 6-Glucosidase, 4-Alpha-Glucanotransferase
Interleukin 6
Tumor Necrosis Factor
GATA Binding Protein 4
Presenilin 1
T-Box Transcription Factor 5
Glucosylceramidase Beta 1
Nitric Oxide Synthase 3
Glycogen Synthase 1
Amyloid Beta Precursor Protein
CDKN2B Antisense RNA 1
Myosin Heavy Chain 7
Interleukin 10
H19 Imprinted Maternally Expressed Transcript
C-Reactive Protein
Nucleotide Binding Oligomerization Domain Containing 2
Titin
Transient Receptor Potential Cation Channel Subfamily M Member 4
Notch Receptor 1
Galactosidase Alpha
Apolipoprotein A1
1,4-Alpha-Glucan Branching Enzyme 1
Sphingomyelin Phosphodiesterase 1
Transforming Growth Factor Beta 1
Alanyl-TRNA Synthetase 1
Myosin Binding Protein C3
Jagged Canonical Notch Ligand 1
Apolipoprotein C3
Natriuretic Peptide B
Fibrillin 1
Troponin T2, Cardiac Type
Collagen Type I Alpha 1 Chain
GATA Binding Protein 6
Myosin Heavy Chain 6
MicroRNA 21
Gap Junction Protein Alpha 1
N-Acetyl-Alpha-Glucosaminidase
Interleukin 1 Beta
Solute Carrier Family 17 Member 5
Endoglin
Telomerase Reverse Transcriptase
Desmoplakin
Angiotensinogen
Phosphatase And Tensin Homolog
GBA Recombination Region
ATP Binding Cassette Subfamily A Member 4
Natriuretic Peptide A
Interferon Gamma
Potassium Voltage-Gated Channel Subfamily Q Member 1
Myosin Light Chain 2
Troponin I3, Cardiac Type
Insulin
SET Binding Factor 2
Glucose-6-Phosphatase Catalytic Subunit 1
Neurofilament Light Chain
ATP Binding Cassette Subfamily G Member 8
Ryanodine Receptor 2
Dynamin 2
RPL36A-HNRNPH2 Readthrough
Cytochrome B-245 Alpha Chain
Cystathionine Beta-Synthase
Valosin Containing Protein
Microtubule Associated Protein Tau
Cyclin Dependent Kinase Inhibitor 2A
Cytochrome B-245 Beta Chain
Angiotensin II Receptor Type 1
Mediator Complex Subunit 25
Ryanodine Receptor 1
MicroRNA 17
Glycogen Phosphorylase, Muscle Associated
Tumor Protein P53
Peroxisome Proliferator Activated Receptor Gamma
Serpin Family E Member 1
Major Histocompatibility Complex, Class II, DR Beta 1
Junction Plakoglobin
BSCL2 Lipid Droplet Biogenesis Associated, Seipin
Lysosomal Associated Membrane Protein 2
Homeostatic Iron Regulator
Galactosylceramidase
Cholesteryl Ester Transfer Protein
Transthyretin
Peripheral Myelin Protein 22
MicroRNA 126
Toll Like Receptor 4
MicroRNA 155
Adiponectin, C1Q And Collagen Domain Containing
Myeloperoxidase
Bone Morphogenetic Protein Receptor Type 2
Myocyte Enhancer Factor 2A
T-Box Transcription Factor 20
Proprotein Convertase Subtilisin/Kexin Type 9
Albumin
Desmin
TGF-Beta Activated Kinase 1 (MAP3K7) Binding Protein 2
Coagulation Factor II, Thrombin
PTEN Induced Kinase 1
MicroRNA 145
Lipase A, Lysosomal Acid Type
BDNF Antisense RNA
Lipase C, Hepatic Type
Coronary Heart Disease, Susceptibility To, 1
Calcium Voltage-Gated Channel Subunit Alpha1 C
Cyclin Dependent Kinase Inhibitor 2B
Actin Alpha 2, Smooth Muscle
Hemoglobin Subunit Beta
Signal Transducer And Activator Of Transcription 3
Growth Arrest Specific 5
Prosaposin
Dystrophin
Elastin
ATPase Copper Transporting Alpha
TTN Antisense RNA 1
Actin Alpha Cardiac Muscle 1
Potassium Voltage-Gated Channel Subfamily H Member 2
Superoxide Dismutase 1
SMAD Family Member 2
Estrogen Receptor 1
Heart And Neural Crest Derivatives Expressed 2
TNF Receptor Superfamily Member 11b
Protein Tyrosine Phosphatase Non-Receptor Type 11
Collagen Type I Alpha 2 Chain
B-Raf Proto-Oncogene, Serine/Threonine Kinase
Intercellular Adhesion Molecule 1
ATPase Sarcoplasmic/Endoplasmic Reticulum Ca2+ Transporting 2
C-X-C Motif Chemokine Ligand 8
MicroRNA 210
Endothelin Receptor Type B
Heat Shock Protein Family B (Small) Member 1
Solute Carrier Family 37 Member 4
LDL Receptor Related Protein 5
Phosphatidylinositol-4,5-Bisphosphate 3-Kinase Catalytic Subunit Alpha
Plakophilin 2
T-Box Transcription Factor 1
Adrenoceptor Beta 1
Vascular Endothelial Growth Factor A
Selectin E
Transient Receptor Potential Cation Channel Subfamily V Member 4
Selectin P
Cytotoxic T-Lymphocyte Associated Protein 4
Coagulation Factor VII
Nitric Oxide Synthase 2
Coronary Heart Disease, Susceptibility To, 3
Parkinsonism Associated Deglycase
Integrin Subunit Beta 3
Coagulation Factor VIII
SMAD Family Member 6
Myosin Heavy Chain Associated RNA Transcript
Heme Oxygenase 1
LDL Receptor Related Protein 6
Chloride Voltage-Gated Channel 1
TNF Receptor Superfamily Member 1A
MicroRNA 146a
Heart And Neural Crest Derivatives Expressed 1
Methionyl-TRNA Synthetase 1
MicroRNA 140
Coronary Heart Disease, Susceptibility To, 4
VISTA Enhancer Hs2177
Matrix Metallopeptidase 1
Major Histocompatibility Complex, Class II, DQ Beta 1
HNRNPUL2-BSCL2 Readthrough (NMD Candidate)
Ectonucleotide Pyrophosphatase/Phosphodiesterase 1
Lecithin-Cholesterol Acyltransferase
Neutrophil Cytosolic Factor 2
3-Hydroxy-3-Methylglutaryl-CoA Reductase
Filamin A
SMAD Family Member 3
Coronary Heart Disease, Suscpetibility To, 9
ATP Binding Cassette Subfamily C Member 8
Interleukin 18
ABL Proto-Oncogene 1, Non-Receptor Tyrosine Kinase
Gap Junction Protein Alpha 5
Major Histocompatibility Complex, Class I, B
Complement Factor H
Interleukin 1 Alpha
Peroxisomal Biogenesis Factor 6
Filamin C
Zic Family Member 3
Phosphorylase Kinase Regulatory Subunit Alpha 2
Nuclear Receptor Subfamily 2 Group F Member 2
Collagen Type IV Alpha 1 Chain
NPC Intracellular Cholesterol Transporter 2
Tropomyosin 1
Interleukin 1 Receptor Antagonist
Plasminogen Activator, Tissue Type
MicroRNA 221
Membrane Metalloendopeptidase
MicroRNA 222
Toll Like Receptor 2
Collagen Type II Alpha 1 Chain
Coagulation Factor IX
Interleukin 4
MicroRNA 214
Coagulation Factor X
Serpin Family A Member 1
Syntaxin Binding Protein 2
ATP Binding Cassette Subfamily C Member 9
Potassium Inwardly Rectifying Channel Subfamily J Member 5
SMAD Family Member 4
Von Hippel-Lindau Tumor Suppressor
Patatin Like Phospholipase Domain Containing 2
ATP Binding Cassette Subfamily C Member 6
MicroRNA 208a
Transforming Growth Factor Beta Receptor 2
Catenin Beta 1
Maternally Expressed 3
Metastasis Associated Lung Adenocarcinoma Transcript 1
Collagen Type III Alpha 1 Chain
MED14-Independent Group 3 Enhancer GRCh37_chr1:156099693-156100892
NK2 Homeobox 6
Adrenoceptor Beta 2
MicroRNA 320a
Coagulation Factor III, Tissue Factor
Transforming Growth Factor Beta 2
Cytochrome P450 Family 27 Subfamily A Member 1
ATP Binding Cassette Subfamily A Member 3
TSC Complex Subunit 2
Fas Cell Surface Death Receptor
Apolipoprotein A5
DNA Polymerase Gamma, Catalytic Subunit
Coagulation Factor V
Cystatin C
MEFV Innate Immunity Regulator, Pyrin
Suppressor Of Cytokine Signaling 1
GATA Binding Protein 5
Chloride Voltage-Gated Channel 5
Myosin Heavy Chain 11
Insulin Like Growth Factor 1
CF Transmembrane Conductance Regulator
Mitogen-Activated Protein Kinase 1
Mitochondrially Encoded NADH:Ubiquinone Oxidoreductase Core Subunit 1
Paraoxonase 2
Potassium Voltage-Gated Channel Subfamily E Regulatory Subunit 1
MicroRNA 195
Leptin
MicroRNA 133b
Matrix Metallopeptidase 2
Desmoglein 2
Thrombomodulin
Apolipoprotein A2
Chymotrypsin Like Elastase 2A
Vascular Cell Adhesion Molecule 1
Brain Derived Neurotrophic Factor
Caveolin 3
Emerin
Kininogen 1
Interleukin 2
MicroRNA 499a
Androgen Receptor
Myocardial Infarction Associated Transcript
Fatty Acid Binding Protein 3
Neutrophil Cytosolic Factor 1
LDLR Antisense RNA 1
Serpin Family C Member 1
Interleukin 17A
Glial Cell Derived Neurotrophic Factor
Protein Tyrosine Phosphatase Non-Receptor Type 22
Kinase Insert Domain Receptor
Glucosamine (UDP-N-Acetyl)-2-Epimerase/N-Acetylmannosamine Kinase
C-C Motif Chemokine Receptor 5
KIT Proto-Oncogene, Receptor Tyrosine Kinase
Endothelin 3
HOXA Distal Transcript Antisense RNA
AKT Serine/Threonine Kinase 1
Lymphotoxin Alpha
T-Box Transcription Factor 4
MicroRNA 34a
Growth Differentiation Factor 1
Lipopolysaccharide Induced TNF Factor
Fc Gamma Receptor IIa
MicroRNA 22
Hyperpolarization Activated Cyclic Nucleotide Gated Potassium Channel 4
Mannose Binding Lectin 2
Uromodulin
LIM Domain Binding 3
Glycogen Phosphorylase L
Hypoxia Inducible Factor 1 Subunit Alpha
MicroRNA 223
Phospholamban
Haptoglobin
Glial Fibrillary Acidic Protein
MicroRNA 125a
Mitochondrially Encoded ATP Synthase Membrane Subunit 6
GATA Binding Protein 3
TNF Receptor Superfamily Member 11a
MicroRNA 182
Neurofibromin 1
Zinc Finger Protein, FOG Family Member 2
Glutamic--Pyruvic Transaminase
MicroRNA 23a
Platelet And Endothelial Cell Adhesion Molecule 1
ATAC-STARR-Seq Lymphoblastoid Silent Region 1421
Oxidized Low Density Lipoprotein Receptor 1
Myosin Heavy Chain 9
MicroRNA 92b
MicroRNA 143
Peroxisome Proliferator Activated Receptor Alpha
NLR Family Pyrin Domain Containing 3
Bone Morphogenetic Protein 2
KRAS Proto-Oncogene, GTPase
HOX Transcript Antisense RNA
Protein O-Linked Mannose N-Acetylglucosaminyltransferase 1 (Beta 1,2-)
Prostaglandin-Endoperoxide Synthase 2
Sodium Voltage-Gated Channel Beta Subunit 1
Fibroblast Growth Factor 23
Taurine Up-Regulated 1
Kalirin RhoGEF Kinase
Itchy E3 Ubiquitin Protein Ligase
Raf-1 Proto-Oncogene, Serine/Threonine Kinase
SWI/SNF Related, Matrix Associated, Actin Dependent Regulator Of Chromatin, Subfamily A, Member 4
SOS Ras/Rac Guanine Nucleotide Exchange Factor 1
Actin Alpha 1, Skeletal Muscle
Fibronectin 1
ALF Transcription Elongation Factor 4
Dynein Cytoplasmic 2 Heavy Chain 1
Angiotensin Converting Enzyme 2
Glycoprotein Ib Platelet Subunit Alpha
MicroRNA 494
MicroRNA 29a
5-Methyltetrahydrofolate-Homocysteine Methyltransferase
Calsequestrin 2
Myoglobin
Neutrophil Cytosolic Factor 4
Potassium Inwardly Rectifying Channel Subfamily J Member 2
Endothelin Receptor Type A
Fms Related Receptor Tyrosine Kinase 4
Ataxin 3
Caveolin 1
ADAM Metallopeptidase With Thrombospondin Type 1 Motif 13
RNA Binding Motif Protein 20
Protein Kinase C Substrate 80K-H
BAG Cochaperone 3
Transforming Growth Factor Beta Receptor 1
Advanced Glycosylation End-Product Specific Receptor
Resistin
Secreted Phosphoprotein 1
Major Histocompatibility Complex, Class II, DQ Alpha 1
ATM Serine/Threonine Kinase
Caspase 3
Ring Finger Protein 213
WD Repeat Containing Planar Cell Polarity Effector
Janus Kinase 2
CLN3 Lysosomal/Endosomal Transmembrane Protein, Battenin
WT1 Transcription Factor
MicroRNA 196a-2
Phytanoyl-CoA 2-Hydroxylase
Dystrobrevin Alpha
TAR DNA Binding Protein
Nodal Growth Differentiation Factor
MicroRNA 132
Fibrillin 2
SPG11 Vesicle Trafficking Associated, Spatacsin
CD40 Molecule
Ankyrin 2
Tripartite Motif Containing 2
Sarcoglycan Delta
Erythropoietin
Sortilin Related Receptor 1
HRas Proto-Oncogene, GTPase
Transferrin
Potassium Voltage-Gated Channel Subfamily E Regulatory Subunit 2
C-X-C Motif Chemokine Ligand 12
Alpha-N-Acetylgalactosaminidase
ATP Binding Cassette Subfamily B Member 1
SOD2 Overlapping Transcript 1
Heat Shock Protein Family B (Small) Member 8
Paired Like Homeobox 2B
Nuclear Factor Kappa B Subunit 1
Superoxide Dismutase 2
Metabolism Of Cobalamin Associated C
Catechol-O-Methyltransferase
Galactosidase Beta 1
Actinin Alpha 2
Paired Like Homeodomain 2
Adrenomedullin
Transmembrane Protein 43
SURF1 Cytochrome C Oxidase Assembly Factor
Competing Endogenous LncRNA 3 For MiR-645
MicroRNA 30a
Mitochondrially Encoded NADH:Ubiquinone Oxidoreductase Core Subunit 5
Vinculin
Alpha-L-Iduronidase
Potassium Voltage-Gated Channel Subfamily A Member 5
Hemoglobin Subunit Alpha 1
SBF2 Antisense RNA 1
Ubiquitin C-Terminal Hydrolase L1
Methyl-CpG Binding Protein 2
Mitochondrially Encoded TRNA-Leu (UUA/G) 1
Guanylate Cyclase 1 Soluble Subunit Alpha 1
Collagen Type V Alpha 1 Chain
MicroRNA 142
Heparan Sulfate-Glucosamine 3-Sulfotransferase 1
Long Intergenic Non-Protein Coding RNA 1672
IGF2 Antisense RNA
Surfactant Protein C
Phospholipase A2 Group VI
Nuclear Receptor Subfamily 4 Group A Member 2
Glucose-6-Phosphate Dehydrogenase
Aldehyde Dehydrogenase 2 Family Member
Heat Shock Protein Family D (Hsp60) Member 1
Complement C3
Myopalladin
Inositol-Trisphosphate 3-Kinase C
ALMS1 Centrosome And Basal Body Associated Protein
C-X-C Motif Chemokine Receptor 4
Retinol Binding Protein 4
Erb-B2 Receptor Tyrosine Kinase 2
Coagulation Factor XIII A Chain
G Protein Subunit Beta 3
BRCA2 DNA Repair Associated
Bone Morphogenetic Protein 6
GNAS Complex Locus
KCNQ1 Opposite Strand/Antisense Transcript 1
CD4 Molecule
TMX2-CTNND1 Readthrough (NMD Candidate)
Purinergic Receptor P2Y12
Collagen Type IV Alpha 4 Chain
BCL2 Apoptosis Regulator
Solute Carrier Family 25 Member 4
HNF1 Homeobox B
Plasminogen
Ataxin 2
Fibroblast Growth Factor 2
Norrin Cystine Knot Growth Factor NDP
Cytochrome P450 Family 2 Subfamily C Member 19
Component Of Oligomeric Golgi Complex 2
TIMP Metallopeptidase Inhibitor 1
Microsomal Triglyceride Transfer Protein
Synthesis Of Cytochrome C Oxidase 2
Collagen Type IV Alpha 2 Chain
Tafazzin, Phospholipid-Lysophospholipid Transacylase
FLNC Antisense RNA 1
Transforming Growth Factor Beta 3
Patched 1
TSC Complex Subunit 1
Myocyte Enhancer Factor 2C
Laminin Subunit Alpha 2
Protein Kinase CAMP-Dependent Type I Regulatory Subunit Alpha
Solute Carrier Family 22 Member 5
MicroRNA 122
Mitogen-Activated Protein Kinase 14
Mitochondrially Encoded Cytochrome B
Fibrinogen Alpha Chain
Potassium Inwardly Rectifying Channel Subfamily J Member 11
Interleukin 2 Receptor Subunit Alpha
BRCA1 DNA Repair Associated
Mitogen-Activated Protein Kinase Kinase 1
Ceruloplasmin
Clusterin
GJD2 Divergent Transcript
C-C Motif Chemokine Ligand 5
Catalase
Bone Morphogenetic Protein 4
Succinate Dehydrogenase Complex Iron Sulfur Subunit B
Neuropeptide Y
Lysyl Oxidase
Phosphatidylinositol-4-Phosphate 3-Kinase Catalytic Subunit Type 2 Alpha
Heparan Sulfate Proteoglycan 2
Low Density Lipoprotein Receptor Adaptor Protein 1
Integrin Subunit Alpha M
Cysteine And Glycine Rich Protein 3
NRAS Proto-Oncogene, GTPase
5-Hydroxytryptamine Receptor 2A
Vitamin D Receptor
Activin A Receptor Like Type 1
MicroRNA 146b
MicroRNA 150
Titin-Cap
Fibroblast Growth Factor Receptor 1
BRD4-Independent Group 4 Enhancer GRCh37_chr6:149699707-149700906
Signal Transducer And Activator Of Transcription 1
Coagulation Factor XI
Angiopoietin 2
NHL Repeat Containing E3 Ubiquitin Protein Ligase 1
Elastase, Neutrophil Expressed
Myosin VB
Interleukin 13
Intraflagellar Transport 140
Mitochondrially Encoded Cytochrome C Oxidase I
Nuclear Receptor Subfamily 3 Group C Member 2
Interleukin 1 Receptor Type 1
Coagulation Factor XII
BRD4-Independent Group 4 Enhancer GRCh37_chr14:23893609-23894808
Ankyrin Repeat Domain 1
Protein Kinase CGMP-Dependent 1
MicroRNA 486-1
Mechanistic Target Of Rapamycin Kinase
Fms Related Receptor Tyrosine Kinase 1
Forkhead Box P3
POLG Alternative Reading Frame
Peroxisomal Biogenesis Factor 7
Galectin 3
Major Histocompatibility Complex, Class I, A
Complement C4A (Chido/Rodgers Blood Group)
Interleukin 12B
PPARG Coactivator 1 Alpha
PGR Antisense RNA 1
Dedicator Of Cytokinesis 6
Nipsnap Homolog 3B
MicroRNA 144
Solute Carrier Family 2 Member 1
Colony Stimulating Factor 3
Solute Carrier Family 6 Member 4
Macrophage Migration Inhibitory Factor
Interleukin 1 Receptor Associated Kinase 4
Xanthine Dehydrogenase
Mitochondrially Encoded NADH:Ubiquinone Oxidoreductase Core Subunit 6
Peroxisomal Biogenesis Factor 1
SHOC2 Leucine Rich Repeat Scaffold Protein
BACE1 Antisense RNA
Cadherin Related 23
Inhibitor Of Nuclear Factor Kappa B Kinase Regulatory Subunit Gamma
Carnitine Palmitoyltransferase 2
Glutathione S-Transferase Mu 1
Neuregulin 1
5-Methyltetrahydrofolate-Homocysteine Methyltransferase Reductase
Fukutin
Hemoglobin Subunit Alpha 2
Nuclear Receptor Subfamily 3 Group C Member 1
Myosin Light Chain Kinase
Apelin
Peroxisomal Biogenesis Factor 16
Nuclear Paraspeckle Assembly Transcript 1
Mitochondrially Encoded NADH:Ubiquinone Oxidoreductase Core Subunit 2
Myosin Light Chain 3
Phosphodiesterase 5A
TNNI3 Interacting Kinase
Interleukin 6 Receptor
Integrin Subunit Alpha 2b
Granulin Precursor
Cathepsin D
ATP Binding Cassette Subfamily B Member 4
PR/SET Domain 8
WAP Four-Disulfide Core Domain 21, Pseudogene
CD14 Molecule
X-Linked Inhibitor Of Apoptosis
Cellular Communication Network Factor 2
Phosphorylase Kinase Catalytic Subunit Gamma 2
Succinate Dehydrogenase Complex Flavoprotein Subunit A
Lipocalin 2
Sonic Hedgehog Signaling Molecule
Cytochrome P450 Family 11 Subfamily B Member 2
High Mobility Group Box 1
Adenosine Deaminase
Crystallin Alpha B
Sterol Regulatory Element Binding Transcription Factor 1
Long Intergenic Non-Protein Coding RNA 2605
Scavenger Receptor Class B Member 1
Collagen Type V Alpha 2 Chain
Ghrelin And Obestatin Prepropeptide
Epoxide Hydrolase 2
MYD88 Innate Immune Signal Transduction Adaptor
A-Kinase Anchoring Protein 9
Beta-2-Microglobulin
Caspase Recruitment Domain Family Member 9
Ferritin Light Chain
Growth Differentiation Factor 15
SMAD5 Antisense RNA 1
Interferon Induced With Helicase C Domain 1
Fukutin Related Protein
Fibroblast Growth Factor 8
SET Binding Protein 1
MKKS Centrosomal Shuttling Protein
Apolipoprotein A4
Tet Methylcytosine Dioxygenase 2
MicroRNA 208b
Angiotensin II Receptor Type 2
ISL LIM Homeobox 1
Superoxide Dismutase 3
Platelet Factor 4
Matrix Gla Protein
Myelin Regulatory Factor
T-Box Transcription Factor 18
Calcium Voltage-Gated Channel Auxiliary Subunit Beta 2
TNF Receptor Superfamily Member 1B
Protein Kinase D1
Insulin Receptor
NFE2 Like BZIP Transcription Factor 2
Apoptosis Inducing Factor Mitochondria Associated 1
Protein Kinase CAMP-Activated Catalytic Subunit Alpha
Fibrinogen Beta Chain
Notch Receptor 3
Tyrosine Hydroxylase
Desmocollin 2
LDL Receptor Related Protein 1
Placental Growth Factor
Solute Carrier Family 8 Member A1
Cysteine Rich With EGF Like Domains 1
MicroRNA 328
Cbp/P300 Interacting Transactivator With Glu/Asp Rich Carboxy-Terminal Domain 2
Proopiomelanocortin
Potassium Voltage-Gated Channel Subfamily D Member 3
MicroRNA 199a-1
Arginine Vasopressin
Zinc Finger E-Box Binding Homeobox 2
Cytochrome P450 Family 2 Subfamily C Member 9
Twinkle MtDNA Helicase
Selectin L
Major Histocompatibility Complex, Class I, C
Solute Carrier Family 2 Member 2
Cytochrome P450 Family 3 Subfamily A Member 4
Calcitonin Related Polypeptide Alpha
SRY-Box Transcription Factor 9
MicroRNA 27a
Mitochondrially Encoded NADH:Ubiquinone Oxidoreductase Core Subunit 4
Hepcidin Antimicrobial Peptide
Hydroxysteroid 17-Beta Dehydrogenase 10
Mitochondrially Encoded Cytochrome C Oxidase III
Adenosine Deaminase 2
Corin, Serine Peptidase
Erb-B2 Receptor Tyrosine Kinase 4
Interferon Gamma Receptor 1
Testis Expressed Transcript, Y-Linked 10
Iduronate 2-Sulfatase
Signal Transducer And Activator Of Transcription 4
Pvt1 Oncogene
Platelet Derived Growth Factor Receptor Alpha
Growth Hormone Receptor
N-Acetylglucosamine-1-Phosphate Transferase Subunits Alpha And Beta
Mitogen-Activated Protein Kinase Kinase 2
MicroRNA 423
MutS Homolog 6
MicroRNA Let-7c
NPHS2 Stomatin Family Member, Podocin
Klotho
Adenosine Monophosphate Deaminase 1
Leptin Receptor
Fc Gamma Receptor IIIb
TNF Superfamily Member 11
EPH Receptor B4
SMAD Family Member 9
Nexilin F-Actin Binding Protein
ADAM Metallopeptidase Domain 10
MicroRNA 342
E1A Binding Protein P300
Platelet Derived Growth Factor Receptor Beta
Arachidonate 5-Lipoxygenase
ATPase Na+/K+ Transporting Subunit Alpha 1
Interleukin 6 Cytokine Family Signal Transducer
Spectrin Repeat Containing Nuclear Envelope Protein 1
Cyclin D1
C-C Motif Chemokine Receptor 2
MicroRNA 130a
Heterogeneous Nuclear Ribonucleoprotein A1
Arylsulfatase B
Potassium Inwardly Rectifying Channel Subfamily J Member 8
Hepatocyte Nuclear Factor 4 Alpha
Calreticulin
Fas Ligand
C9orf72-SMCR8 Complex Subunit
Hes Related Family BHLH Transcription Factor With YRPW Motif 2
Angiopoietin 1
ATP Binding Cassette Subfamily A Member 7
Fibroblast Growth Factor Receptor 2
Collagen Type XI Alpha 2 Chain
Cytochrome C Oxidase Assembly Factor Heme A:Farnesyltransferase COX10
MicroRNA 451a
Catenin Alpha 3
Filamin B
TNF Superfamily Member 4
TEK Receptor Tyrosine Kinase
Paired Box 2
Apolipoprotein C1
Erb-B2 Receptor Tyrosine Kinase 3
Arylsulfatase A
Leucine Zipper Like Post Translational Regulator 1
Protein Tyrosine Phosphatase Receptor Type C
S100 Calcium Binding Protein B
Ceramide Synthase 1
C-X-C Motif Chemokine Ligand 10
Galactosamine (N-Acetyl)-6-Sulfatase
SH2 Domain Containing 1A
Glutamate-Cysteine Ligase Catalytic Subunit
HtrA Serine Peptidase 1
PR/SET Domain 16
Acetylcholinesterase (Yt Blood Group)
Centrosomal Protein 85 Like
MicroRNA 29b-1
Triggering Receptor Expressed On Myeloid Cells 2
Bone Morphogenetic Protein Receptor Type 1A
C-C Motif Chemokine Ligand 11
Butyrylcholinesterase
Uncoupling Protein 2
Nitric Oxide Synthase 1
Vacuolar Protein Sorting 13 Homolog C
Cytochrome C, Somatic
Oxytocin Receptor
Pro-Platelet Basic Protein
Forkhead Box C2
Urotensin 2
Hydroxyacyl-CoA Dehydrogenase Trifunctional Multienzyme Complex Subunit Alpha
Frataxin
TNF Alpha Induced Protein 3
Mitochondrially Encoded Cytochrome C Oxidase II
Collagen Type XVIII Alpha 1 Chain
OFD1 Centriole And Centriolar Satellite Protein
Mitochondrially Encoded NADH:Ubiquinone Oxidoreductase Core Subunit 3
Notch Receptor 2
Mitochondrially Encoded Long Non-Coding Cardiac Associated RNA
Troponin C1, Slow Skeletal And Cardiac Type
Wolframin ER Transmembrane Glycoprotein
GRB10 Interacting GYF Protein 2
ADAM Metallopeptidase With Thrombospondin Type 1 Motif 7
Dysferlin
Fibulin 5
Roundabout Guidance Receptor 4
Mucin 5B, Oligomeric Mucus/Gel-Forming
Paraoxonase 3
N-Sulfoglucosamine Sulfohydrolase
Patatin Like Phospholipase Domain Containing 3
Triadin
TANK Binding Kinase 1
Calcium Sensing Receptor
Family With Sequence Similarity 13 Member A
Dynamin 1 Like
Natriuretic Peptide C
Major Histocompatibility Complex, Class II, DP Beta 1
DNA Methyltransferase 3 Alpha
Plectin
NADH:Ubiquinone Oxidoreductase Subunit S4
Alkaline Phosphatase, Biomineralization Associated
SH2B Adaptor Protein 3
Receptor Interacting Serine/Threonine Kinase 1
Solute Carrier Family 29 Member 3
Glucuronidase Beta
Jun Proto-Oncogene, AP-1 Transcription Factor Subunit
MYC Proto-Oncogene, BHLH Transcription Factor
CD34 Molecule
Ts Translation Elongation Factor, Mitochondrial
Coronary Artery Disease Region Linked MFGE8 Regulatory LncRNA
Glutathione S-Transferase Pi 1
Abhydrolase Domain Containing 5, Lysophosphatidic Acid Acyltransferase
Galectin 2
Integrin Subunit Alpha 3
Caspase 1
ATRX Chromatin Remodeler
Inositol Polyphosphate-5-Phosphatase E
GATA Zinc Finger Domain Containing 1
MicroRNA 378a
Succinate Dehydrogenase Complex Subunit D
GATA Binding Protein 1
Bardet-Biedl Syndrome 2
MicroRNA 15a
Cell Division Cycle 42
Mitochondrially Encoded TRNA-Lys (AAA/G)
Calmodulin 3
Fos Proto-Oncogene, AP-1 Transcription Factor Subunit
Toll Like Receptor 5
Mitochondrially Encoded ATP Synthase Membrane Subunit 8
Desmoglein 1
LIM Homeobox Transcription Factor 1 Beta
Ribonucleotide Reductase Regulatory TP53 Inducible Subunit M2B
Modulator Of VRAC Current 1
Sodium Voltage-Gated Channel Alpha Subunit 10
Ficolin 3
Somatostatin
Myotilin
MLX Interacting Protein Like
Mediator Complex Subunit 13L
OPA1 Mitochondrial Dynamin Like GTPase
Cadherin 2
Bone Gamma-Carboxyglutamate Protein
Serum Amyloid A1
TERT 5' Regulatory Region
X Inactive Specific Transcript
Alcohol Dehydrogenase 1C (Class I), Gamma Polypeptide
Dynein Cytoplasmic 2 Light Intermediate Chain 1
RUNX Family Transcription Factor 1
Fc Gamma Receptor IIIa
Nuclear Factor Of Activated T Cells 5
RELA Proto-Oncogene, NF-KB Subunit
MicroRNA 29c
Telomerase RNA Component
Phenylalanine Hydroxylase
APOA1 Antisense RNA
Tolloid Like 1
Hepatocyte Growth Factor
RAS P21 Protein Activator 1
RANBP2-Type And C3HC4-Type Zinc Finger Containing 1
Epidermal Growth Factor
Platelet Derived Growth Factor Subunit B
NPC1 Like Intracellular Cholesterol Transporter 1
Complement C5
Ras Homolog Family Member A
Four And A Half LIM Domains 1
Junctophilin 2
Calcium Voltage-Gated Channel Subunit Alpha1 A
Nicotinamide Phosphoribosyltransferase
Lamin B Receptor
Heat Shock Protein Family A (Hsp70) Member 4
MicroRNA 106b
DSG2 Antisense RNA 1
Sirtuin 1
EYA Transcriptional Coactivator And Phosphatase 4
Toll Like Receptor 7
Procollagen-Lysine,2-Oxoglutarate 5-Dioxygenase 1
Integrin Subunit Alpha 2
Optineurin
Lysine Acetyltransferase 6B
Glucagon
Glutathione S-Transferase Theta 1
Interleukin 7 Receptor
Lamin B1
Menin 1
Macrophage Scavenger Receptor 1
Forkhead Box C1
EvC Ciliary Complex Subunit 2
Histone Deacetylase 8
Solute Carrier Family 12 Member 3
Williams-Beuren Syndrome Medial Block B Recombination Region
C-C Motif Chemokine Ligand 3
Arachidonate 5-Lipoxygenase Activating Protein
Barttin CLCNK Type Accessory Subunit Beta
Neuraminidase 1
Interleukin 5
Gap Junction Protein Gamma 2
Phospholipase A2 Group IIA
Intraflagellar Transport 172
Glycogen Synthase Kinase 3 Beta
Nuclear Receptor Subfamily 1 Group H Member 4
Insulin Like Growth Factor 2
MicroRNA 26b
Gamma-Glutamyltransferase 1
Cryptic, EGF-CFC Family Member 1
MicroRNA 20a
Insulin Like Growth Factor Binding Protein 3
Nerve Growth Factor
Cytochrome P450 Family 2 Subfamily D Member 6
MicroRNA 93
Myosin Light Chain 4
Interleukin 12A
NADH:Ubiquinone Oxidoreductase Core Subunit V1
Glycoprotein VI Platelet
MicroRNA Let-7b
Choline O-Acetyltransferase
TIMP Metallopeptidase Inhibitor 2
G Protein-Coupled Receptor Kinase 2
NPHS1 Adhesion Molecule, Nephrin
Insulin Like Growth Factor 1 Receptor
RUNX Family Transcription Factor 2
Apolipoprotein H
Bone Morphogenetic Protein 7
Sarcoglycan Beta
Phospholipid Transfer Protein
Solute Carrier Family 11 Member 1
Nebulette
Acyl-CoA Dehydrogenase Very Long Chain
Adducin 1
Dynein Axonemal Heavy Chain 5
Hemojuvelin BMP Co-Receptor
Glutathione-Disulfide Reductase
Fibroblast Growth Factor 10
FUS RNA Binding Protein
Proteasome 20S Subunit Alpha 6
ATP Binding Cassette Subfamily B Member 11
LDL Receptor Related Protein 2
F-Box Protein 7
Phosphomannomutase 2
Caspase 8
PMS1 Homolog 2, Mismatch Repair System Component
Solute Carrier Family 6 Member 2
Interferon Alpha 1
Apolipoprotein C2
Glucokinase
DS Cell Adhesion Molecule
Prostaglandin-Endoperoxide Synthase 1
Periostin
UDP Glucuronosyltransferase Family 1 Member A1
Tyrosinase
Colony Stimulating Factor 1 Receptor
Syntaxin 1A
Pappalysin 1
BLK Proto-Oncogene, Src Family Tyrosine Kinase
Thioredoxin
Cadherin 13
Cytochrome P450 Family 19 Subfamily A Member 1
Pentraxin 3
Keratin 5
DAZ Interacting Zinc Finger Protein 1 Like
LDL Receptor Related Protein 8
Myocardin
Alpha-2-Macroglobulin
NLR Family Pyrin Domain Containing 1
Thrombospondin 1
BCS1 Homolog, Ubiquinol-Cytochrome C Reductase Complex Chaperone
Neurotrophic Receptor Tyrosine Kinase 1
MicroRNA 133a-1
Sodium Voltage-Gated Channel Beta Subunit 3
Cadherin 1
Mediator Complex Subunit 12
MicroRNA 33a
Matrix Metallopeptidase 8
CD46 Molecule
TUB Like Protein 1
Chromogranin A
MicroRNA 204
DnaJ Heat Shock Protein Family (Hsp40) Member C13
ERCC Excision Repair 2, TFIIH Core Complex Helicase Subunit
Mitochondrially Encoded TRNA-Ser (UCN) 1
Transglutaminase 2
Thrombospondin 4
Solute Carrier Family 2 Member 10
Surfactant Protein B
RPGRIP1 Like
MicroRNA 483
Peroxisomal Biogenesis Factor 12
Heparan-Alpha-Glucosaminide N-Acetyltransferase
Thyroid Stimulating Hormone Receptor
Prolactin
Cathepsin B
Cyclin Dependent Kinase Inhibitor 1A
Adrenoceptor Beta 3
Major Histocompatibility Complex, Class I, G
Solute Carrier Family 34 Member 1
Mitochondrially Encoded TRNA-Ile (AUU/C)
FAST Kinase Domains 2
Integrin Subunit Beta 1
Kinesin Family Member 6
Glyceraldehyde-3-Phosphate Dehydrogenase
Protein Kinase C Alpha
Zinc Metallopeptidase STE24
Lactate Dehydrogenase A
Glutamate-Cysteine Ligase Modifier Subunit
Potassium Inwardly Rectifying Channel Subfamily J Member 1
Serpin Family F Member 1
Cytochrome P450 Family 3 Subfamily A Member 5
Cyclin Dependent Kinase 8
Cyclin Dependent Kinase Inhibitor 1C
Interleukin 7
Phosphatase And Actin Regulator 1
Sodium Voltage-Gated Channel Beta Subunit 4
NFKB Inhibitor Alpha
Colony Stimulating Factor 2
CD28 Molecule
Anoctamin 5
Phosphoribosyl Pyrophosphate Synthetase 1
Lactotransferrin
Hemoglobin Subunit Gamma 2
Latent Transforming Growth Factor Beta Binding Protein 1
Leucine Rich Repeat Containing 56
WRN RecQ Like Helicase
Collagen Type XVII Alpha 1 Chain
Syntrophin Alpha 1
Regulator Of Telomere Elongation Helicase 1
CD79a Molecule
MicroRNA 98
Complement C3b/C4b Receptor 1 (Knops Blood Group)
VPS33A Core Subunit Of CORVET And HOPS Complexes
FTO Alpha-Ketoglutarate Dependent Dioxygenase
Thrombospondin 2
Xylosyltransferase 2
SPG7 Matrix AAA Peptidase Subunit, Paraplegin
NudE Neurodevelopment Protein 1
Eukaryotic Translation Initiation Factor 2 Alpha Kinase 3
Calmodulin 1
Serpin Family A Member 3
Alpha 2-HS Glycoprotein
Structural Maintenance Of Chromosomes 1A
MicroRNA 197
CYLD Antisense RNA 1
Calcium Voltage-Gated Channel Subunit Alpha1 D
Hydroxyacyl-CoA Dehydrogenase Trifunctional Multienzyme Complex Subunit Beta
BRD4-Independent Group 4 Enhancer GRCh37_chr14:23884455-23885654
C-C Motif Chemokine Receptor 1
Sodium Voltage-Gated Channel Alpha Subunit 1
Cytochrome P450 Family 17 Subfamily A Member 1
Integrin Subunit Beta 2
Calcium Voltage-Gated Channel Auxiliary Subunit Alpha2delta 1
Sodium Channel Epithelial 1 Subunit Alpha
Cytochrome P450 Family 7 Subfamily A Member 1
NIPBL Cohesin Loading Factor
DM1 Protein Kinase
Sex Hormone Binding Globulin
FPGT-TNNI3K Readthrough
Peroxisomal Biogenesis Factor 2
Forkhead Box F1
MIR7-3 Host Gene
Very Low Density Lipoprotein Receptor
NPHP3-ACAD11 Readthrough (NMD Candidate)
Phosphatidylinositol-4,5-Bisphosphate 3-Kinase Catalytic Subunit Gamma
Cytochrome C Oxidase Subunit 5A
Butyrophilin Like 2
Autoimmune Regulator
Nuclear Receptor Binding SET Domain Protein 1
Three Prime Repair Exonuclease 1
Rac Family Small GTPase 1
Glycerol-3-Phosphate Dehydrogenase 1 Like
Mitogen-Activated Protein Kinase 8
Nebulin
Adenosine A2a Receptor
Translocase Of Outer Mitochondrial Membrane 40
MutS Homolog 2
S100 Calcium Binding Protein A9
SRC Proto-Oncogene, Non-Receptor Tyrosine Kinase
Heat Shock Protein Family A (Hsp70) Member 8
Nuclear Factor Of Activated T Cells 1
ATXN8 Opposite Strand LncRNA
YY1 Associated Protein 1
MIB E3 Ubiquitin Protein Ligase 1
Solute Carrier Family 22 Member 4
Protein Phosphatase, Mg2+/Mn2+ Dependent 1K
Sortilin 1
Interleukin 33
Interleukin 15
Acyl-CoA Dehydrogenase Medium Chain
CD8 Subunit Alpha
Dipeptidyl Peptidase 4
DNA Methyltransferase 1
Enolase 2
Laminin Subunit Beta 2
Mitogen-Activated Protein Kinase 3
Carbamoyl-Phosphate Synthase 1
Heat Shock Protein 90 Alpha Family Class A Member 1
Coagulation Factor II Thrombin Receptor
Monoamine Oxidase A
Retinitis Pigmentosa GTPase Regulator
Hepatocellular Carcinoma Up-Regulated Long Non-Coding RNA
Coiled-Coil Domain Containing 65
Perforin 1
Sodium Voltage-Gated Channel Beta Subunit 2
Thymopoietin
T-Box Transcription Factor 2
Steroid Receptor RNA Activator 1
Matrix Metallopeptidase 13
Eukaryotic Translation Initiation Factor 2B Subunit Beta
Latent Transforming Growth Factor Beta Binding Protein 4
Apolipoprotein L1
Collagen Type VII Alpha 1 Chain
Calpain 3
CD163 Molecule
Surfactant Associated 3
Myosin VIIA
MicroRNA 34c
Toll Like Receptor 3
Kinesin Family Member 1A
Latent Transforming Growth Factor Beta Binding Protein 2
Histone Deacetylase 4
Eyes Shut Homolog
Recombination Signal Binding Protein For Immunoglobulin Kappa J Region
Fibroblast Growth Factor 1
Fatty Acid Binding Protein 4
ATP Binding Cassette Subfamily C Member 2
Cytochrome P450 Family 2 Subfamily E Member 1
Dopamine Beta-Hydroxylase
Interleukin 2 Receptor Subunit Beta
Deoxyribonuclease 1
Cytochrome P450 Family 1 Subfamily A Member 1
Monoamine Oxidase B
Annexin A5
MicroRNA 200c
Decorin
C-X-C Motif Chemokine Receptor 3
Colony Stimulating Factor 1
Lipase G, Endothelial Type
Fibroblast Growth Factor 20
BCL2 Associated X, Apoptosis Regulator
Dopamine Receptor D2
Chitinase 1
Cardiotrophin 1
Tenascin XB
Nitric Oxide Synthase 1 Adaptor Protein
Isocitrate Dehydrogenase (NADP(+)) 2
Cytochrome P450 Family 46 Subfamily A Member 1
Paired Box 6
Mitochondrially Encoded TRNA-Pro (CCN)
Chitinase 3 Like 1
MicroRNA 335
Adenosine A1 Receptor
Potassium Voltage-Gated Channel Subfamily E Regulatory Subunit 3
NADH:Ubiquinone Oxidoreductase Core Subunit S2
Adenylate Cyclase 10
Mevalonate Kinase
Transferrin Receptor 2
Inositol 1,4,5-Trisphosphate Receptor Type 3
Heat Shock Protein Family A (Hsp70) Member 1A
Creatine Kinase, M-Type
Ferritin Heavy Chain 1
Chymase 1
Alpha Hemoglobin Stabilizing Protein
MDM2 Proto-Oncogene
Insulin Like Growth Factor Binding Protein 1
Fc Gamma Receptor IIb
Spleen Associated Tyrosine Kinase
WD Repeat Domain 35
Four And A Half LIM Domains 2
Cbl Proto-Oncogene
Ribosomal Protein S27a
Thyroid Peroxidase
Alpha-L-Fucosidase 1
Coiled-Coil Domain Containing 40
Class II Major Histocompatibility Complex Transactivator
RB Transcriptional Corepressor 1
Caspase 9
Matrix Metallopeptidase 14
Carbohydrate Sulfotransferase 3
Matrix Metallopeptidase 12
Rhodopsin
Wnt Family Member 9B
Protein O-Mannosyltransferase 1
NIMA Related Kinase 9
RNF213 Antisense RNA 1
Protein Kinase CAMP-Activated Catalytic Subunit Beta
Endothelial PAS Domain Protein 1
Kinesin Family Member 5B
ABO, Alpha 1-3-N-Acetylgalactosaminyltransferase And Alpha 1-3-Galactosyltransferase
Interferon Beta 1
Glucosamine (N-Acetyl)-6-Sulfatase
ALK Receptor Tyrosine Kinase
S100 Calcium Binding Protein A8
Sodium Voltage-Gated Channel Alpha Subunit 9
Vascular Endothelial Growth Factor C
Non-SMC Condensin II Complex Subunit H2
Dickkopf WNT Signaling Pathway Inhibitor 1
Interleukin 21
Solute Carrier Family 34 Member 3
Bromodomain Adjacent To Zinc Finger Domain 1B
Signaling Receptor And Transporter Of Retinol STRA6
Histone Deacetylase 9
Dual Specificity Tyrosine Phosphorylation Regulated Kinase 1A
Dihydrolipoamide Dehydrogenase
MicroRNA Let-7d
Mitochondrially Encoded 12S RRNA
Phospholipase C Epsilon 1
E2F1 MRNA Stabilizing LncRNA
Actin Beta
Poly(ADP-Ribose) Polymerase 1
Glutathione Peroxidase 3
Interferon Regulatory Factor 4
Solute Carrier Family 26 Member 4
MicroRNA 30e
Folliculin
MicroRNA 10a
Gelsolin
Cytochrome P450 Family 2 Subfamily J Member 2
Parathyroid Hormone
ATPase Na+/K+ Transporting Subunit Alpha 2
MicroRNA 15b
Vimentin
MPL Proto-Oncogene, Thrombopoietin Receptor
Growth Differentiation Factor 2
Apelin Receptor
Ras Like Without CAAX 1
Complement Factor I
MicroRNA 18a
Prostaglandin I2 Synthase
General Transcription Factor IIi
Interferon Gamma Receptor 2
Transmembrane Protein 260
Transcriptional Repressor GATA Binding 1
Toll Like Receptor 9
Cyclin Dependent Kinase Inhibitor 1B
Twist Family BHLH Transcription Factor 1
TNF And HNRNPL Related Immunoregulatory Long Non-Coding RNA
Melanocortin 4 Receptor
Protein O-Mannosyltransferase 2
Inter-Alpha-Trypsin Inhibitor Heavy Chain 4
ERCC Excision Repair 8, CSA Ubiquitin Ligase Complex Subunit
CAMP Responsive Element Binding Protein 1
Ornithine Transcarbamylase
Long Intergenic Non-Protein Coding RNA, Regulator Of Reprogramming
LARGE Xylosyl- And Glucuronyltransferase 1
Peroxisomal Biogenesis Factor 5
Solute Carrier Family 19 Member 1
MicroRNA 590
GTP Cyclohydrolase 1
Transmembrane Protein 216
Dymeclin
Partner And Localizer Of BRCA2
MicroRNA 30d
Citrate Synthase
Heparin Binding EGF Like Growth Factor
Peptidylprolyl Isomerase G
NADPH Oxidase 4
MicroRNA 24-1
Laminin Subunit Alpha 4
Collagen Type VI Alpha 2 Chain
Eukaryotic Translation Initiation Factor 2B Subunit Delta
Coenzyme Q2, Polyprenyltransferase
Protein Phosphatase 1 Catalytic Subunit Beta
Coenzyme Q8B
T-Box Transcription Factor 3
Peroxisome Proliferator Activated Receptor Delta
Transducin Beta Like 2
Phosphodiesterase 4D
Mitochondrially Encoded TRNA-Glu (GAA/G)
Dickkopf WNT Signaling Pathway Inhibitor 3
Semaphorin 3A
Serum Response Factor
S100 Calcium Binding Protein A12
G Protein-Coupled Receptor Kinase 1
Interleukin 12 Receptor Subunit Beta 1
Transgelin
Mitochondrially Encoded TRNA-Ser (AGU/C) 2
MicroRNA 27b
Integrin Subunit Alpha 4
NIMA Related Kinase 8
Growth Hormone 1
Solute Carrier Family 4 Member 1 (Diego Blood Group)
Acyl-CoA Dehydrogenase Family Member 9
Gap Junction Protein Alpha 4
Biglycan
Myosin IXB
Solute Carrier Family 2 Member 4
NADH:Ubiquinone Oxidoreductase Complex Assembly Factor 5
Cytochrome P450 Family 1 Subfamily B Member 1
Retinaldehyde Binding Protein 1
MicroRNA 200b
Phosphoinositide-3-Kinase Regulatory Subunit 1
MicroRNA 185
Ciliogenesis And Planar Polarity Effector Complex Subunit 1
Integrin Subunit Alpha L
Dystroglycan 1
Corticotropin Releasing Hormone
Smoothened, Frizzled Class Receptor
G Protein Subunit Alpha Q
Lysine Demethylase 6A
Endoplasmic Reticulum Aminopeptidase 1
MicroRNA 30b
Bruton Tyrosine Kinase
MicroRNA 127
Heat Shock Protein Family B (Small) Member 3
Sclerostin
MicroRNA 181a-1
Phosphoglycerate Kinase 1
Dynein Axonemal Heavy Chain 8
Cytochrome P450 Family 27 Subfamily B Member 1
MicroRNA 31
Cubilin
Tropomyosin 2
ETS Proto-Oncogene 1, Transcription Factor
Solute Carrier Family 9 Member A1
MicroRNA 148a
MicroRNA 107
Tissue Factor Pathway Inhibitor
Arginine Vasopressin Receptor 2
Fragile X Messenger Ribonucleoprotein 1
GATA Binding Protein 2
Myozenin 2
Thioredoxin Reductase 2
Peroxisomal Biogenesis Factor 10
MicroRNA 200a
Isocitrate Dehydrogenase (NADP(+)) 1
STN1 Subunit Of CST Complex
Complement C4B (Chido/Rodgers Blood Group)
TIMP Metallopeptidase Inhibitor 3
Fatty Acid Binding Protein 2
MicroRNA Let-7i
Euchromatic Histone Lysine Methyltransferase 1
Pancreatic And Duodenal Homeobox 1
Interleukin 1 Receptor Accessory Protein Like 2
Nuclear Receptor Subfamily 2 Group E Member 3
Chloride Voltage-Gated Channel 7
Leiomodin 2
Cathepsin K
Serpin Family H Member 1
Matrix Metallopeptidase 7
Transcription Factor 21
Interleukin 4 Receptor
CD55 Molecule (Cromer Blood Group)
RNA Component Of Mitochondrial RNA Processing Endoribonuclease
SWI/SNF Related, Matrix Associated, Actin Dependent Regulator Of Chromatin, Subfamily A Like 1
Renalase, FAD Dependent Amine Oxidase
AP4B1 Antisense RNA 1
Interleukin 1 Receptor Associated Kinase 1
Castor Zinc Finger 1
Secreted Protein Acidic And Cysteine Rich
ASXL Transcriptional Regulator 1
Spalt Like Transcription Factor 1
Tripartite Motif Containing 32
Interleukin 22
SOX2 Overlapping Transcript
Choline Kinase Beta
C-X3-C Motif Chemokine Ligand 1
Fli-1 Proto-Oncogene, ETS Transcription Factor
Transcription Factor A, Mitochondrial
N-Acetyltransferase 2
Interleukin 19
DNA Methyltransferase 3 Beta
Rho GTPase Activating Protein 31
MicroRNA 124-1
Fraser Extracellular Matrix Complex Subunit 1
Potassium Two Pore Domain Channel Subfamily K Member 3
Replication Factor C Subunit 1
Ankyrin Repeat Domain Containing 11
CD68 Molecule
Neuregulin 3
Epoxide Hydrolase 1
Cathepsin A
Ankyrin 3
Angiogenin
WASH Complex Subunit 5
DiGeorge Syndrome Critical Region Gene 5
Signal Transducing Adaptor Family Member 1
Sp1 Transcription Factor
TATA-Box Binding Protein Associated Factor 1
MicroRNA 149
Signal Transducer And Activator Of Transcription 6
BicC Family RNA Binding Protein 1
NAD(P)H Quinone Dehydrogenase 1
Cyclin Dependent Kinase 5
AKT Serine/Threonine Kinase 2
SET Domain Containing 2, Histone Lysine Methyltransferase
Nuclear Receptor Subfamily 1 Group H Member 3
Surfactant Protein D
Myosin Light Chain Kinase 2
Cell Division Cycle 25A
MicroRNA 1-2
CDK7 Strongly-Dependent Group 2 Enhancer GRCh37_chr2:179443309-179444508
Forkhead Box E3
RNA Polymerase I And III Subunit C
RAD51 Paralog C
Semaphorin 3C
Bone Morphogenetic Protein 1
ATPase Na+/K+ Transporting Subunit Alpha 3
Inositol 1,4,5-Trisphosphate Receptor Type 1
Fibroblast Growth Factor 9
Cytochrome C Oxidase Assembly Homolog COX15
Xylosyltransferase 1
MicroRNA 199b
C-X-C Motif Chemokine Receptor 2
KIAA0586
SRY-Box Transcription Factor 17
MHC Class I Polypeptide-Related Sequence A
DnaJ Heat Shock Protein Family (Hsp40) Member C30
Cystinosin, Lysosomal Cystine Transporter
Erythropoietin Receptor
Immunity Related GTPase M
Furin, Paired Basic Amino Acid Cleaving Enzyme
Serpin Family F Member 2
Forkhead Box H1
Acylglycerol Kinase
Exostosin Glycosyltransferase 2
Axin 2
Cytochrome P450 Family 2 Subfamily R Member 1
ATPase Plasma Membrane Ca2+ Transporting 1
Phosphofurin Acidic Cluster Sorting Protein 1
Thymidine Phosphorylase
Cannabinoid Receptor 1
Cytochrome P450 Family 21 Subfamily A Member 2
5'-Nucleotidase Ecto
Laminin Subunit Gamma 2
AT-Hook DNA Binding Motif Containing 1
MicroRNA 191
LIM Domain Kinase 1
Ribosomal Protein L3 Like
Activity Dependent Neuroprotector Homeobox
Fibroblast Growth Factor 16
Autophagy Related 7
Myomesin 1
Component Of Inhibitor Of Nuclear Factor Kappa B Kinase Complex
Neural Cell Adhesion Molecule 1
SHH Signaling And Ciliogenesis Regulator SDCCAG8
ERCC Excision Repair 6, Chromatin Remodeling Factor
Thrombospondin Type 1 Domain Containing 4
MicroRNA 33b
Eukaryotic Translation Initiation Factor 2 Alpha Kinase 2
Mitochondrially Encoded TRNA-Trp (UGA/G)
Intraflagellar Transport 88
Myosin Heavy Chain 7B
KLF Transcription Factor 4
Hepatitis A Virus Cellular Receptor 1
CD274 Molecule
MicroRNA 10b
Chloride Voltage-Gated Channel 6
ACTA2 Antisense RNA 1
Complement C1s
Small Nucleolar RNA, C/D Box 15A
Ataxin 1
Sulfatase Modifying Factor 1
Nibrin
EvC Ciliary Complex Subunit 1
ADAMTS Like 1
MIA SH3 Domain ER Export Factor 3
Peroxisomal Biogenesis Factor 13
AKT Serine/Threonine Kinase 3
Potassium Inwardly Rectifying Channel Subfamily J Member 3
Transmembrane Protein 126B
Cilia And Flagella Associated Protein 53
MER Proto-Oncogene, Tyrosine Kinase
Neurotrophic Receptor Tyrosine Kinase 2
Protein S
Peroxisomal Biogenesis Factor 26
Ribonuclease H2 Subunit C
Cholinergic Receptor Muscarinic 2
Solute Carrier Family 40 Member 1
Ubiquitin Conjugating Enzyme E2 L3
S100 Calcium Binding Protein A1
Annexin A11
Neurturin
MicroRNA Let-7e
MicroRNA 92a-1
Heat Shock Protein Family A (Hsp70) Member 5
GDP-Mannose Pyrophosphorylase B
Acid Phosphatase 5, Tartrate Resistant
Small Nucleolar RNA Host Gene 1
Enhancer Of Zeste 2 Polycomb Repressive Complex 2 Subunit
Interleukin 1 Receptor Like 1
Toll Like Receptor 1
LIF Receptor Subunit Alpha
Myocilin
Leiomodin 1
Unc-5 Netrin Receptor C
MicroRNA 99a
Blood Vessel Epicardial Substance
Forkhead Box P1
GTF2I Repeat Domain Containing 1
Glypican 3
Troponin T1, Slow Skeletal Type
ERCC Excision Repair 4, Endonuclease Catalytic Subunit
Prader Willi/Angelman Region RNA 1
Tropomyosin 3
Granzyme B
Latent Transforming Growth Factor Beta Binding Protein 3
Junctophilin 3
Protein C Receptor
Proteasome 26S Subunit, ATPase 3
GTF2I Repeat Domain Containing 2
Intraflagellar Transport 56
Secreted Frizzled Related Protein 4
FA Complementation Group A
BAF Chromatin Remodeling Complex Subunit BCL7B
EYA Transcriptional Coactivator And Phosphatase 1
WW Domain Containing Oxidoreductase
Retinoic Acid Induced 1
Methylenetetrahydrofolate Dehydrogenase, Cyclohydrolase And Formyltetrahydrofolate Synthetase 1
Glycoprotein Ib Platelet Subunit Beta
Inhibitor Of Nuclear Factor Kappa B Kinase Subunit Beta
Isoamyl Acetate Hydrolyzing Esterase 1 (Putative)
CD44 Molecule (Indian Blood Group)
FA Complementation Group I
Tenascin C
X-Ray Repair Cross Complementing 1
Complement Factor B
Delta Like Canonical Notch Ligand 4
Urothelial Cancer Associated 1
Biotinidase
Natriuretic Peptide Receptor 2
Cystatin B
Solute Carrier Family 12 Member 4
Wnt Family Member 1
Cyclin Dependent Kinase Like 5
Intelectin 1
Natriuretic Peptide Receptor 3
Activin A Receptor Type 1
C-C Motif Chemokine Ligand 4
CD59 Molecule (CD59 Blood Group)
Proteasome 20S Subunit Beta 8
RNA, U4atac Small Nuclear
KCNQ1 Antisense RNA 1
Brain Cytoplasmic RNA 1
Basigin (Ok Blood Group)
ANKH Inorganic Pyrophosphate Transport Regulator
CD80 Molecule
MicroRNA 361
Mitochondrially Encoded TRNA-Phe (UUU/C)
Potassium Voltage-Gated Channel Subfamily E Regulatory Subunit 5
Dihydrofolate Reductase
NUBP Iron-Sulfur Cluster Assembly Factor, Mitochondrial
CD27 Molecule
Mitochondrial Intermediate Peptidase
Spermatogenesis Associated 7
Mitochondrially Encoded TRNA-Val (GUN)
Enolase 1
ERCC Excision Repair 1, Endonuclease Non-Catalytic Subunit
KIT Ligand
1-Acylglycerol-3-Phosphate O-Acyltransferase 2
Matrin 3
SOS Ras/Rho Guanine Nucleotide Exchange Factor 2
Collagen Type VI Alpha 1 Chain
Sodium Channel Epithelial 1 Subunit Beta
GC Vitamin D Binding Protein
Actinin Alpha 4
BRD4-Independent Group 4 Enhancer GRCh37_chr2:179471933-179473132
Tachykinin Precursor 1
Hypocretin Neuropeptide Precursor
Adenosine Deaminase RNA Specific
Ribosomal Protein S19
Peroxisomal Biogenesis Factor 3
TGFB Induced Factor Homeobox 1
Hydroxyacyl-CoA Dehydrogenase
Coenzyme Q4
Lysine Methyltransferase 2A
Ribonuclease A Family Member 3
Proprotein Convertase Subtilisin/Kexin Type 1
Neuropilin 1
FKBP Prolyl Isomerase Family Member 6 (Inactive)
Palladin, Cytoskeletal Associated Protein
Centrosomal Protein 19
Fibroblast Growth Factor 4
Interleukin 17F
Angiopoietin Like 3
Signal Transducer And Activator Of Transcription 5B
ADAM Metallopeptidase With Thrombospondin Type 1 Motif 4
Rac Family Small GTPase 2
Mitochondrially Encoded TRNA-His (CAU/C)
NADH:Ubiquinone Oxidoreductase Complex Assembly Factor 6
Replication Factor C Subunit 2
Calpain 10
MicroRNA 141
BRCA1 Interacting Helicase 1
RNA Sensor RIG-I
Rho Guanine Nucleotide Exchange Factor 10
Cholinergic Receptor Nicotinic Alpha 3 Subunit
Notch Receptor 4
Vasoactive Intestinal Peptide
Sterol Regulatory Element Binding Transcription Factor 2
Melanocyte Inducing Transcription Factor
ATP Synthase F1 Subunit Alpha
Phosphodiesterase 4A
X-Linked Kx Blood Group Antigen, Kell And VPS13A Binding Protein
FA Complementation Group D2
Required For Meiotic Nuclear Division 1 Homolog
C-C Motif Chemokine Receptor 3
Elastin Microfibril Interfacer 1
Fibroblast Growth Factor 7
Interleukin 3
Collagen Type XII Alpha 1 Chain
Complement C2
Membrane Metalloendopeptidase Like 1
Myostatin
Vitronectin
Calcium Voltage-Gated Channel Subunit Alpha1 H
Fibroblast Growth Factor 5
MicroRNA 193a
CD86 Molecule
MicroRNA 379
Protein Kinase C Theta
Aggrecan
Histidine Triad Nucleotide Binding Protein 1
NADH:Ubiquinone Oxidoreductase Core Subunit V2
Mitochondrially Encoded TRNA-Thr (ACN)
MicroRNA 139
MicroRNA 25
Nucleotide Binding Oligomerization Domain Containing 1
Potassium Voltage-Gated Channel Interacting Protein 2
ATP Binding Cassette Subfamily G Member 1
Polycystin 2 Like 1, Transient Receptor Potential Cation Channel
FKBP Prolyl Isomerase 10
Tyrosine 3-Monooxygenase/Tryptophan 5-Monooxygenase Activation Protein Theta
MicroRNA 181c
Protein Tyrosine Kinase 2
Piezo Type Mechanosensitive Ion Channel Component 1 (Er Blood Group)
MRE11 Homolog, Double Strand Break Repair Nuclease
FAD Dependent Oxidoreductase Domain Containing 1
Small Nucleolar RNA, C/D Box 118
Cadherin EGF LAG Seven-Pass G-Type Receptor 2
Caveolae Associated Protein 1
Interferon Regulatory Factor 1
5-Hydroxytryptamine Receptor 1B
Calpastatin
Upstream Transcription Factor 1
Neurotrophic Receptor Tyrosine Kinase 3
Glutathione Peroxidase 1
NF2, Moesin-Ezrin-Radixin Like (MERLIN) Tumor Suppressor
Dynein Axonemal Intermediate Chain 1
SKI2 Subunit Of Superkiller Complex
Peroxisomal Biogenesis Factor 11 Beta
Forkhead Box O1
ATP Binding Cassette Subfamily A Member 12
Amine Oxidase Copper Containing 3
MicroRNA 433
Solute Carrier Family 25 Member 20
Thrombopoietin
Coiled-Coil Domain Containing 39
Sarcoglycan Alpha
Bradykinin Receptor B2
Protein Kinase C Beta
Ankyrin 1
Fatty Acid Desaturase 1
G Protein Subunit Beta 2
MicroRNA 296
ATPase Na+/K+ Transporting Subunit Beta 1
Tyrosyl-TRNA Synthetase 2
7-Dehydrocholesterol Reductase
BUD23 RRNA Methyltransferase And Ribosome Maturation Factor
MicroRNA 130b
Alcohol Dehydrogenase 1B (Class I), Beta Polypeptide
MicroRNA 19a
MicroRNA 6886
Potassium Calcium-Activated Channel Subfamily M Alpha 1
Versican
Proteasome 20S Subunit Beta 9
Cartilage Oligomeric Matrix Protein
Nuclear Receptor Subfamily 1 Group H Member 2
HYDIN Axonemal Central Pair Apparatus Protein
MET Proto-Oncogene, Receptor Tyrosine Kinase
Cytochrome C Oxidase Subunit 6B1
Plasminogen Activator, Urokinase Receptor
Lipase E, Hormone Sensitive Type
Glucokinase Regulator
Solute Carrier Organic Anion Transporter Family Member 1B1
KAT8 Regulatory NSL Complex Subunit 1
CAP-Gly Domain Containing Linker Protein 2
Calcium/Calmodulin Dependent Protein Kinase II Delta
Myomesin 2
Solute Carrier Family 26 Member 1
MicroRNA 324
NADH:Ubiquinone Oxidoreductase Complex Assembly Factor 8
Interferon Alpha 2
MicroRNA 125b-1
MicroRNA 134
G Protein Subunit Alpha I2
Dicer 1, Ribonuclease III
FA Complementation Group C
Mucin 16, Cell Surface Associated
Methylmalonyl-CoA Mutase
Purinergic Receptor P2X 7
Transcription Factor AP-2 Beta
Junctional Cadherin 5 Associated
TNF Superfamily Member 15
Interleukin 17 Receptor A
ATP Binding Cassette Subfamily G Member 2 (JR Blood Group)
Selectin P Ligand
Retinoid X Receptor Alpha
MicroRNA 424
Semaphorin 3D
MicroRNA 381
Dual Oxidase 2
NADH:Ubiquinone Oxidoreductase Core Subunit S1
Cadherin 5
Leucine Rich Repeat Containing 37 Member A2
Activin A Receptor Type 2B
Formin Homology 2 Domain Containing 3
Peroxisomal Biogenesis Factor 19
Torsin Family 1 Member A
Yes1 Associated Transcriptional Regulator
Keratin 18
A-Kinase Anchoring Protein 10
Serum Amyloid A4, Constitutive
Interleukin 18 Receptor 1
Sprouty Related EVH1 Domain Containing 1
Uncharacterized LOC101927055
CD209 Molecule
Suppressor Of Cytokine Signaling 3
Caspase Recruitment Domain Family Member 8
Mitochondrially Encoded TRNA-Asn (AAU/C)
Progesterone Receptor
Protein Kinase C Delta
Profilin 1
Fibroblast Growth Factor 3
Calcium/Calmodulin Dependent Protein Kinase II Gamma
Aldehyde Dehydrogenase 7 Family Member A1
PKD2L2 Divergent Transcript
C-C Motif Chemokine Ligand 26
Poly(U) Binding Splicing Factor 60
Ubiquitin Specific Peptidase 8
C-X-C Motif Chemokine Ligand 9
NPPA Antisense RNA 1
Ribonuclease H2 Subunit B
Protein Phosphatase 1 Regulatory Subunit 13 Like
Mitogen-Activated Protein Kinase Kinase Kinase 7
NADH:Ubiquinone Oxidoreductase Complex Assembly Factor 2
Eukaryotic Translation Initiation Factor 4H
Intraflagellar Transport 74
Protein Tyrosine Phosphatase Non-Receptor Type 1
Phosphodiesterase 3A
G Protein Subunit Alpha 11
Vacuolar Protein Sorting 13 Homolog A
Fibrinogen Gamma Chain
Creatine Kinase B
LDL Receptor Related Protein 12
Bone Morphogenetic Protein Receptor Type 1B
Sigma Non-Opioid Intracellular Receptor 1
Dynein Axonemal Assembly Factor 11
Uncoupling Protein 3
Alpha Kinase 3
Serine/Threonine Kinase 11
Beclin 1
Cathepsin S
Vascular Endothelial Growth Factor B
CHKB-CPT1B Readthrough (NMD Candidate)
Multiple C2 And Transmembrane Domain Containing 2
Dual Specificity Tyrosine Phosphorylation Regulated Kinase 1B
Adrenoceptor Alpha 2B
MicroRNA 192
BCL2 Like 1
Interleukin 16
NADH:Ubiquinone Oxidoreductase Core Subunit S3
Natriuretic Peptide Receptor 1
BCR Activator Of RhoGEF And GTPase
MicroRNA 106a
Rho Associated Coiled-Coil Containing Protein Kinase 1
EGF Containing Fibulin Extracellular Matrix Protein 2
SRY-Box Transcription Factor 4
Proline And Serine Rich Coiled-Coil 1
Homogentisate 1,2-Dioxygenase
MAF BZIP Transcription Factor
Protein Phosphatase 2 Phosphatase Activator
Dolichol Kinase
ETS2 Repressor Factor
Neurexin 1
Proliferating Cell Nuclear Antigen
Solute Carrier Family 2 Member 3
MicroRNA 151a
VPS37D Subunit Of ESCRT-I
CDK5 Regulatory Subunit Associated Protein 1 Like 1
AT-Rich Interaction Domain 1B
Solute Carrier Family 39 Member 8
C-X-C Motif Chemokine Receptor 1
BRD4-Independent Group 4 Enhancer GRCh37_chr2:179440205-179441404
Multiple EGF Like Domains 8
Cathepsin G
CD2 Associated Protein
Mannosidase Alpha Class 2B Member 1
Interleukin 9
T-Box Transcription Factor 21
B9 Domain Containing 2
Glucose-6-Phosphatase Catalytic Subunit 3
Cyclin Dependent Kinase Inhibitor 3
Ornithine Aminotransferase
Choline Kinase Alpha
Immunoglobulin Heavy Constant Epsilon
Kallikrein Related Peptidase 3
G Protein-Coupled Receptor Kinase 5
Peroxisomal Biogenesis Factor 14
SHC Adaptor Protein 1
Thymidine Kinase 2
BLM RecQ Like Helicase
Insulin Like Growth Factor Binding Protein 7
Protein C, Inactivator Of Coagulation Factors Va And VIIIa
Centrosomal Protein 120
Aldehyde Dehydrogenase 1 Family Member A2
Electron Transfer Flavoprotein Dehydrogenase
Serpin Family G Member 1
Fumarylacetoacetate Hydrolase
MicroRNA 212
Propionyl-CoA Carboxylase Subunit Beta
Enoyl-CoA Hydratase, Short Chain 1
TLX1 Neighbor
TIMP Metallopeptidase Inhibitor 4
MicroRNA 128-1
FOXF1 Adjacent Non-Coding Developmental Regulatory RNA
MicroRNA 19b-1
MicroRNA 183
Semaphorin 3E
Endothelin 2
Age-Related Maculopathy Susceptibility 2
Sirtuin 6
Marker Of Proliferation Ki-67
MicroRNA 6511b-1
BRCA1 Associated RING Domain 1
Allograft Inflammatory Factor 1
Protocadherin Related 15
MicroRNA 9-1
Peroxidasin
Malonyl-CoA Decarboxylase
Gap Junction Protein Gamma 1
MicroRNA 23b
TNF Receptor Associated Factor 6
NADH:Ubiquinone Oxidoreductase Core Subunit S7
3-Hydroxy-3-Methylglutaryl-CoA Lyase
VRK Serine/Threonine Kinase 1
Transient Receptor Potential Cation Channel Subfamily M Member 7
Solute Carrier Family 19 Member 2
NADH:Ubiquinone Oxidoreductase Subunit B11
Aryl Hydrocarbon Receptor Interacting Protein
ADAM Metallopeptidase With Thrombospondin Type 1 Motif 9
NADH:Ubiquinone Oxidoreductase Core Subunit S8
MicroRNA 409
SUFU Negative Regulator Of Hedgehog Signaling
Platelet Derived Growth Factor Subunit A
Leucine Rich Pentatricopeptide Repeat Containing
Spectrin Repeat Containing Nuclear Envelope Protein 2
[truncated: 2,836 more rows]

## Sheet: OMIM
target name
Alzheimer disease neuronal thread protein
Inflammatory bowel disease 7
Pleckstrin homology domain- and RhoGEF domain-containing protein G5
Pleckstrin homology domain- and RhoGEF domain-containing protein G5
Oncogene DJ-1
Arginine-glutamic acid dipeptide repeats
Kinesin family member 1B
Kinesin family member 1B
Methylenetetrahydrofolate reductase
Methylenetetrahydrofolate reductase
Methylenetetrahydrofolate reductase
Methylenetetrahydrofolate reductase
Methylenetetrahydrofolate reductase
Mitofusin 2
Mitofusin 2
Mitofusin 2
Mitofusin 2
Gallbladder disease 2
PTEN-induced putative kinase 1
Endothelin converting enzyme 1
Endothelin converting enzyme 1
Rhesus system D polypeptide
Rhesus system D polypeptide
Rhesus system C and E polypeptides
Tyrosyl-tRNA synthetase 1
Tyrosyl-tRNA synthetase 1
Gallbladder disease 3
Parkinson disease 10
Peripheral arterial occlusive disease 1
Forkhead box D3
DNAJ heat shock protein family (Hsp40) member C6
DNAJ heat shock protein family (Hsp40) member C6
Interleukin 23 receptor
Interleukin 23 receptor
TNNI3-interacting kinase
ATP-binding transporter, retina-specific
ATP-binding transporter, retina-specific
ATP-binding transporter, retina-specific
ATP-binding transporter, retina-specific
ATP-binding transporter, retina-specific
ATP-binding transporter, retina-specific
Amylo-1,6-glucosidase, 4-alpha-glucanotransferase (glycogen debranching enzyme)
Amylo-1,6-glucosidase, 4-alpha-glucanotransferase (glycogen debranching enzyme)
Dihydrolipoamide branched chain transacylase (E2 component of branched chain keto acid dehydrogenase complex)
ATPase, Na+K+ transporting, alpha-1 polypeptide
ATPase, Na+K+ transporting, alpha-1 polypeptide
Alzheimer disease-13
Neuroblastoma, susceptibility to, 6
NOTCH2 N-terminal-like protein C
NOTCH2 N-terminal-like protein C
NOTCH2 N-terminal-like protein C
Extracellular matrix protein-1
Zinc finger protein 687
Mucin 1, cell surface associated
Glucosidase, acid beta
Glucosidase, acid beta
Glucosidase, acid beta
Glucosidase, acid beta
Glucosidase, acid beta
Glucosidase, acid beta
Glucosidase, acid beta
Lamin A/C
Lamin A/C
Lamin A/C
Lamin A/C
Lamin A/C
Lamin A/C
Lamin A/C
Lamin A/C
Lamin A/C
Lamin A/C
Lamin A/C
Cell adhesion molecule 3
Coatomer protein complex, subunit alpha
Myelin protein zero
Myelin protein zero
Myelin protein zero
Myelin protein zero
Myelin protein zero
Myelin protein zero
Myelin protein zero
Alzheimer disease 14
Neutrophil cytosolic factor-2, 65kD
Celiac disease, susceptibility to, 7
Inflammatory bowel disease 23
Parkinson disease 16
Progressive familial heart block, type II
Innate immunity activator
Renin
Renin
Renin
Interleukin-10
Interleukin-10
Interleukin-10
Rippling muscle disease 1
Toll-like receptor-5
Toll-like receptor-5
Toll-like receptor-5
Toll-like receptor-5
Presenilin 2
Presenilin 2
ADAM metallopeptidase domain 17
Mitochondrial inner membrane protein MPV17
Mitochondrial inner membrane protein MPV17
ATP-binding cassette, subfamily G, member 8
ATP-binding cassette, subfamily G, member 8
WD repeat-containing planar cell polarity effector
WD repeat-containing planar cell polarity effector
Parkinson disease 3
HTRA serine peptidase 2
HTRA serine peptidase 2
Celiac disease, susceptibility to, 8
Pulmonary disease, chronic obstructive, severe early-onset
Zeta-chain associated protein kinase, 70kD (syk-related tyrosine kinase)
Zeta-chain associated protein kinase, 70kD (syk-related tyrosine kinase)
Interleukin 37
Coronary heart disease, susceptibility to, 2
Homeobox D10
Homeobox D10
Phosphodiesterase 11A
Bone morphogenetic receptor, type II
Bone morphogenetic receptor, type II
Bone morphogenetic receptor, type II
Cytotoxic T-lymphocyte-associated serine esterase-4
Cytotoxic T-lymphocyte-associated serine esterase-4
Cytotoxic T-lymphocyte-associated serine esterase-4
Cytotoxic T-lymphocyte-associated serine esterase-4
Cytotoxic T-lymphocyte-associated serine esterase-4
Phenylalanine-tRNA synthetase-like, beta subunit
Insulin receptor substrate-1
Insulin receptor substrate-1
Solute carrier family 19 (folate transporter), member 3
SP110 nuclear body protein (interferon-induced protein 41, 30kD; interferon-induced protein 75, 52kD)
SP110 nuclear body protein (interferon-induced protein 41, 30kD; interferon-induced protein 75, 52kD)
GRB10-interacting GYF protein 2
Autophagy related 16 like 1
S-antigen; retina and pineal gland (arrestin)
S-antigen; retina and pineal gland (arrestin)
S-antigen; retina and pineal gland (arrestin)
Programmed cell death 1
Programmed cell death 1
Inflammatory bowel disease 9
Moyamoya disease
Caveolin-3
Caveolin-3
Caveolin-3
Caveolin-3
Caveolin-3
Sodium channel, voltage-gated, type V, alpha polypeptide
Sodium channel, voltage-gated, type V, alpha polypeptide
Sodium channel, voltage-gated, type V, alpha polypeptide
Sodium channel, voltage-gated, type V, alpha polypeptide
Sodium channel, voltage-gated, type V, alpha polypeptide
Sodium channel, voltage-gated, type V, alpha polypeptide
Sodium channel, voltage-gated, type V, alpha polypeptide
Sodium channel, voltage-gated, type V, alpha polypeptide
Sodium channel, voltage-gated, type V, alpha polypeptide
Chemokine (C-X3-C) receptor 1 (G protein-coupled receptor-13)
Chemokine (C-X3-C) receptor 1 (G protein-coupled receptor-13)
Chemokine (C-X3-C) receptor 1 (G protein-coupled receptor-13)
Celiac disease, susceptibility to, 9
Hirschsprung disease, susceptibility to, 6
Inflammatory bowel disease 12
Chemokine (C-C) receptor 2
Chemokine (C-C) receptor 2
Transketolase
Glycogen branching enzyme
Glycogen branching enzyme
Coronary heart disease, susceptibility to, 5
CAS-BR-M murine ecotropic retroviral transforming sequence B
Protein O-glucosyltransferase 1
Protein O-glucosyltransferase 1
Heart development protein with EGF-like domains 1
SEC61 translocon, alpha-1 subunit
SEC61 translocon, alpha-1 subunit
SEC61 translocon, alpha-1 subunit
Ras-associated protein RAB7
Alzheimer disease 15
Parkinson disease 21
Plexin D1
ATPase, Ca(2+)-sequestering
DAZ-interacting zinc finger protein 1-like
Glycogenin 1
Glycogenin 1
Celiac disease, susceptibility to, 10
Membrane metallo-endopeptidase (common acute lymphocytic leukemia antigen)
Membrane metallo-endopeptidase (common acute lymphocytic leukemia antigen)
Guanine nucleotide-binding protein, beta-4
Eukaryotic translation initiation factor 4 gamma, 1
DNAJ/HSP40 homolog, subfamily B, member 11
Celiac disease, susceptibility to, 11
Huntingtin
Huntingtin
Adrenergic, alpha-2C-, receptor
Huntington disease-like 3
Prominin 1
Prominin 1
Prominin 1
Prominin 1
Ubiquitin C-terminal esterase L1
Ubiquitin C-terminal esterase L1
Ubiquitin C-terminal esterase L1
Paired mesoderm homeobox 2B
Paired mesoderm homeobox 2B
Paired mesoderm homeobox 2B
Autoimmune disease, susceptibility to, 4
17-beta-hydroxysteroid dehydrogenase XIII
Polycystin-2
Protein phosphatase, PP2C domain-containing, 1K
Synuclein, alpha (non A4 component of amyloid precursor)
Synuclein, alpha (non A4 component of amyloid precursor)
Synuclein, alpha (non A4 component of amyloid precursor)
Alcohol dehydrogenase IC (class I), gamma polypeptide
Alcohol dehydrogenase IC (class I), gamma polypeptide
Celiac disease, susceptibility to, 6
Celiac disease, susceptibility to, 6
Hirschsprung disease, susceptibility to, 9
Tripartite motif-containing protein 2
Heart- and neural crest derivative-expressed 2
Glial cell line derived neurotrophic factor
Inflammatory bowel disease 18
Hexosaminidase B, beta polypeptide
Phosphodiesterase 8B
Phosphodiesterase 8B
APC regulator of WNT signaling pathway
APC regulator of WNT signaling pathway
APC regulator of WNT signaling pathway
APC regulator of WNT signaling pathway
APC regulator of WNT signaling pathway
APC regulator of WNT signaling pathway
APC regulator of WNT signaling pathway
APC regulator of WNT signaling pathway
APC regulator of WNT signaling pathway
Autoimmune thyroid disease, susceptibility to, 2
Celiac disease, susceptibility to, 2
Inflammatory bowel disease 5
Paget disease of bone 4
Sar1a, S. cerevisiae, homolog 2
Histidyl-tRNA synthetase 1
Histidyl-tRNA synthetase 1
SH3 domain and tetratricopeptide repeat domain 2
SH3 domain and tetratricopeptide repeat domain 2
Immunity-related GTPase family, M
Immunity-related GTPase family, M
Heart- and neural crest derivatives-expressed 1
NK2 homeobox-5 gene
NK2 homeobox-5 gene
NK2 homeobox-5 gene
NK2 homeobox-5 gene
NK2 homeobox-5 gene
NK2 homeobox-5 gene
Sequestosome 1
Sequestosome 1
Sequestosome 1
Sequestosome 1
fms-related tyrosine kinase-4 (vascular endothelial growth factor receptor 3)
fms-related tyrosine kinase-4 (vascular endothelial growth factor receptor 3)
fms-related tyrosine kinase-4 (vascular endothelial growth factor receptor 3)
Inflammatory bowel disease 3
Vitiligo-associated multiple autoimmune disease susceptibility 6
DEAH-box helicase 16
Major histocompatibility complex, class II, DQ alpha-1
Major histocompatibility complex, class II, DQ beta-1
Major histocompatibility complex, class II, DQ beta-1
Major histocompatibility complex, class II, DQ beta-1
Major histocompatibility complex, class II, DP beta-1
Inositol 1,4,5-triphosphate receptor, type 3
Inositol 1,4,5-triphosphate receptor, type 3
Alzheimer disease 17
PKHD1 ciliary IPT domain containing fibrocystin/polyductin
Autoimmune thyroid disease, susceptibility to, 1
Solute carrier family 17 (sodium phosphate), member 5
Solute carrier family 17 (sodium phosphate), member 5
Elongation of very long chain fatty acids 4
Elongation of very long chain fatty acids 4
Elongation of very long chain fatty acids 4
Branched chain keto acid dehydrogenase E1, beta polypeptide
SEC63 homolog, protein translocation regulator
FIG4 phosphoinositide 5-phosphatase
FIG4 phosphoinositide 5-phosphatase
FIG4 phosphoinositide 5-phosphatase
FIG4 phosphoinositide 5-phosphatase
Ectonucleotide pyrophosphatase/phosphodiesterase 1 (Ly-41 antigen, mouse, homolog of)
Ectonucleotide pyrophosphatase/phosphodiesterase 1 (Ly-41 antigen, mouse, homolog of)
Ectonucleotide pyrophosphatase/phosphodiesterase 1 (Ly-41 antigen, mouse, homolog of)
Ectonucleotide pyrophosphatase/phosphodiesterase 1 (Ly-41 antigen, mouse, homolog of)
Ectonucleotide pyrophosphatase/phosphodiesterase 1 (Ly-41 antigen, mouse, homolog of)
Tak1 (MAP3K7) binding protein 2
Celiac disease, susceptibility to, 12
Apolipoprotein Lp(a)
Apolipoprotein Lp(a)
Parkin RBR E3 ubiquitin protein ligase
Parkin RBR E3 ubiquitin protein ligase
Parkin RBR E3 ubiquitin protein ligase
TATA box binding protein
TATA box binding protein
Interleukin-6 (interferon, beta-2)
Interleukin-6 (interferon, beta-2)
Interleukin-6 (interferon, beta-2)
Interleukin-6 (interferon, beta-2)
Interleukin-6 (interferon, beta-2)
Interleukin-6 (interferon, beta-2)
Heterogeneous nuclear ribonucleoprotein A2/B1
Heterogeneous nuclear ribonucleoprotein A2/B1
Glycyl-tRNA synthetase 1
Glycyl-tRNA synthetase 1
Glycyl-tRNA synthetase 1
Secreted frizzled-related protein 4
Cyclin-dependent kinase 13
Phosphoglycerate mutase, muscle form
Epidermal growth factor receptor
Epidermal growth factor receptor
Epidermal growth factor receptor
Epidermal growth factor receptor
Coiled-coil-helix-coiled-coil-helix domain-containing protein 2
Neutrophil cytosolic factor-1, 47kD
Heat-shock 27kD protein-1
Heat-shock 27kD protein-1
CD36 antigen (collagen type I)
CD36 antigen (collagen type I)
CD36 antigen (collagen type I)
CD36 antigen (collagen type I)
ATP-binding cassette, subfamily B, member 4 (P-glycoprotein-3/multiple drug resistance-3)
ATP-binding cassette, subfamily B, member 4 (P-glycoprotein-3/multiple drug resistance-3)
ATP-binding cassette, subfamily B, member 4 (P-glycoprotein-3/multiple drug resistance-3)
ATP-binding cassette, subfamily B, member 1 (P-glycoprotein-1/multiple drug resistance-1)
ATP-binding cassette, subfamily B, member 1 (P-glycoprotein-1/multiple drug resistance-1)
Paraoxonase-1
Paraoxonase-1
Paraoxonase-1
Paraoxonase-1
Paraoxonase-2
Inflammatory bowel disease 11
Actin-related protein 2/3 complex, subunit 1B
Interferon regulatory factor 5
Interferon regulatory factor 5
Alzheimer disease-10
Nitric oxide synthase 3, endothelial cell
Nitric oxide synthase 3, endothelial cell
Nitric oxide synthase 3, endothelial cell
Nitric oxide synthase 3, endothelial cell
Nitric oxide synthase 3, endothelial cell
Nitric oxide synthase 3, endothelial cell
Protein kinase, AMP-activated, noncatalytic, gamma-2
Protein kinase, AMP-activated, noncatalytic, gamma-2
Protein kinase, AMP-activated, noncatalytic, gamma-2
Autoimmune disease, susceptibility to, 2
GATA-binding protein-4
GATA-binding protein-4
GATA-binding protein-4
GATA-binding protein-4
GATA-binding protein-4
Coronary heart disease, susceptibility to, 9
NK2, Drosophila, homolog of, 6
NK2, Drosophila, homolog of, 6
Neurofilament, light polypeptide
Neurofilament, light polypeptide
Neurofilament, light polypeptide
Alzheimer disease 12
LYN protooncogene, SRC family tyrosine kinase
Charcot-Marie-Tooth disease, axonal, type 2H
Junctophilin 1
Ganglioside-induced differentiation-associated protein 1
Ganglioside-induced differentiation-associated protein 1
Ganglioside-induced differentiation-associated protein 1
Ganglioside-induced differentiation-associated protein 1
Peripheral myelin protein-2
Moyamoya disease 3
Tumor necrosis factor receptor superfamily, member 11B (osteoprotegerin)
Thyroglobulin
Thyroglobulin
N-myc downstream-regulated gene 1
Zinc finger gene in autoimmune thyroid disease 1
Secreted LY6/uPAR-related protein 1
Autoimmune disease, susceptibility to, 3
Alzheimer disease 11
Coronary heart disease, susceptibility to, 8
Focadhesin
Valosin-containing protein
Valosin-containing protein
Valosin-containing protein
Congenital heart defects, multiple types, 3
Hirschsprung disease, susceptibility to, 5
ATP-binding cassette 1
ATP-binding cassette 1

## Sheet: Gencards
target name
Lamin A/C
Apolipoprotein E
PKHD1 Ciliary IPT Domain Containing Fibrocystin/Polyductin
Sodium Voltage-Gated Channel Alpha Subunit 5
Angiotensin I Converting Enzyme
NK2 Homeobox 5
Protein Kinase AMP-Activated Non-Catalytic Subunit Gamma 2
NPC Intracellular Cholesterol Transporter 1
Apolipoprotein B
Von Willebrand Factor
Polycystin 1, Transient Receptor Potential Channel Interacting
Alpha Glucosidase
ATP Binding Cassette Subfamily A Member 1
Amylo-Alpha-1, 6-Glucosidase, 4-Alpha-Glucanotransferase
Interleukin 6
Tumor Necrosis Factor
Low Density Lipoprotein Receptor
GATA Binding Protein 4
Lipoprotein Lipase
Presenilin 1
Paraoxonase 1
T-Box Transcription Factor 5
Glucosylceramidase Beta 1
Nitric Oxide Synthase 3
Glycogen Synthase 1
Amyloid Beta Precursor Protein
Mitofusin 2
CDKN2B Antisense RNA 1
Myosin Heavy Chain 7
Interleukin 10
H19 Imprinted Maternally Expressed Transcript
C-Reactive Protein
Nucleotide Binding Oligomerization Domain Containing 2
Titin
Transient Receptor Potential Cation Channel Subfamily M Member 4
Notch Receptor 1
Galactosidase Alpha
Apolipoprotein A1
1,4-Alpha-Glucan Branching Enzyme 1
Sphingomyelin Phosphodiesterase 1
Transforming Growth Factor Beta 1
Alanyl-TRNA Synthetase 1
Myosin Binding Protein C3
Jagged Canonical Notch Ligand 1
Apolipoprotein C3
Natriuretic Peptide B
Fibrillin 1
Troponin T2, Cardiac Type
Lipoprotein(A)
Collagen Type I Alpha 1 Chain
GATA Binding Protein 6
CD36 Molecule
Myosin Heavy Chain 6
MicroRNA 21
Gap Junction Protein Alpha 1
N-Acetyl-Alpha-Glucosaminidase
Sequestosome 1
Interleukin 1 Beta
Solute Carrier Family 17 Member 5
Methylenetetrahydrofolate Reductase
Endoglin
Matrix Metallopeptidase 3
Telomerase Reverse Transcriptase
Desmoplakin
Angiotensinogen
Phosphatase And Tensin Homolog
GBA Recombination Region
ATP Binding Cassette Subfamily A Member 4
Parkin RBR E3 Ubiquitin Protein Ligase
Natriuretic Peptide A
Interferon Gamma
Potassium Voltage-Gated Channel Subfamily Q Member 1
Myosin Light Chain 2
Troponin I3, Cardiac Type
Insulin
SET Binding Factor 2
Glucose-6-Phosphatase Catalytic Subunit 1
Neurofilament Light Chain
ATP Binding Cassette Subfamily G Member 8
Ryanodine Receptor 2
ATP Binding Cassette Subfamily G Member 5
Dynamin 2
RPL36A-HNRNPH2 Readthrough
Cytochrome B-245 Alpha Chain
Cystathionine Beta-Synthase
Valosin Containing Protein
Endothelin 1
Microtubule Associated Protein Tau
FIG4 Phosphoinositide 5-Phosphatase
Cyclin Dependent Kinase Inhibitor 2A
Cytochrome B-245 Beta Chain
Presenilin 2
Angiotensin II Receptor Type 1
Mediator Complex Subunit 25
Ryanodine Receptor 1
MicroRNA 17
Glycogen Phosphorylase, Muscle Associated
Tumor Protein P53
Peroxisome Proliferator Activated Receptor Gamma
Serpin Family E Member 1
Major Histocompatibility Complex, Class II, DR Beta 1
Junction Plakoglobin
BSCL2 Lipid Droplet Biogenesis Associated, Seipin
Lysosomal Associated Membrane Protein 2
Homeostatic Iron Regulator
Galactosylceramidase
Cholesteryl Ester Transfer Protein
Transthyretin
Peripheral Myelin Protein 22
MicroRNA 126
Matrix Metallopeptidase 9
Toll Like Receptor 4
MicroRNA 155
Adiponectin, C1Q And Collagen Domain Containing
Myeloperoxidase
C-C Motif Chemokine Ligand 2
Bone Morphogenetic Protein Receptor Type 2
C-X3-C Motif Chemokine Receptor 1
Myocyte Enhancer Factor 2A
T-Box Transcription Factor 20
Proprotein Convertase Subtilisin/Kexin Type 9
Albumin
Desmin
TGF-Beta Activated Kinase 1 (MAP3K7) Binding Protein 2
Coagulation Factor II, Thrombin
PTEN Induced Kinase 1
MicroRNA 145
Lipase A, Lysosomal Acid Type
BDNF Antisense RNA
Lipase C, Hepatic Type
Coronary Heart Disease, Susceptibility To, 1
Calcium Voltage-Gated Channel Subunit Alpha1 C
Cyclin Dependent Kinase Inhibitor 2B
Actin Alpha 2, Smooth Muscle
Hemoglobin Subunit Beta
Signal Transducer And Activator Of Transcription 3
Growth Arrest Specific 5
Prosaposin
Dystrophin
Elastin
Renin
ATPase Copper Transporting Alpha
TTN Antisense RNA 1
Actin Alpha Cardiac Muscle 1
Potassium Voltage-Gated Channel Subfamily H Member 2
Superoxide Dismutase 1
SMAD Family Member 2
Estrogen Receptor 1
Heart And Neural Crest Derivatives Expressed 2
TNF Receptor Superfamily Member 11b
Protein Tyrosine Phosphatase Non-Receptor Type 11
Collagen Type I Alpha 2 Chain
B-Raf Proto-Oncogene, Serine/Threonine Kinase
Intercellular Adhesion Molecule 1
ATPase Sarcoplasmic/Endoplasmic Reticulum Ca2+ Transporting 2
C-X-C Motif Chemokine Ligand 8
MicroRNA 210
Endothelin Receptor Type B
Heat Shock Protein Family B (Small) Member 1
Solute Carrier Family 37 Member 4
LDL Receptor Related Protein 5
Phosphatidylinositol-4,5-Bisphosphate 3-Kinase Catalytic Subunit Alpha
Plakophilin 2
T-Box Transcription Factor 1
Coronary Heart Disease, Susceptibility To, 8
Adrenoceptor Beta 1
Vascular Endothelial Growth Factor A
Selectin E
Transient Receptor Potential Cation Channel Subfamily V Member 4
Selectin P
Cytotoxic T-Lymphocyte Associated Protein 4
Coagulation Factor VII
Nitric Oxide Synthase 2
Coronary Heart Disease, Susceptibility To, 3
Coronary Heart Disease, Susceptibility To, 2
Parkinsonism Associated Deglycase
Integrin Subunit Beta 3
Coagulation Factor VIII
SMAD Family Member 6
Insulin Receptor Substrate 1
Myosin Heavy Chain Associated RNA Transcript
Heme Oxygenase 1
LDL Receptor Related Protein 6
Chloride Voltage-Gated Channel 1
TNF Receptor Superfamily Member 1A
MicroRNA 146a
Heart And Neural Crest Derivatives Expressed 1
Methionyl-TRNA Synthetase 1
MicroRNA 140
Coronary Heart Disease, Susceptibility To, 4
VISTA Enhancer Hs2177
Matrix Metallopeptidase 1
Major Histocompatibility Complex, Class II, DQ Beta 1
HNRNPUL2-BSCL2 Readthrough (NMD Candidate)
Ectonucleotide Pyrophosphatase/Phosphodiesterase 1
Lecithin-Cholesterol Acyltransferase
Neutrophil Cytosolic Factor 2
3-Hydroxy-3-Methylglutaryl-CoA Reductase
Filamin A
SMAD Family Member 3
Coronary Heart Disease, Suscpetibility To, 9
ATP Binding Cassette Subfamily C Member 8
Interleukin 18
ABL Proto-Oncogene 1, Non-Receptor Tyrosine Kinase
Gap Junction Protein Alpha 5
Major Histocompatibility Complex, Class I, B
Complement Factor H
Interleukin 1 Alpha
Peroxisomal Biogenesis Factor 6
Filamin C
Zic Family Member 3
Phosphorylase Kinase Regulatory Subunit Alpha 2
Nuclear Receptor Subfamily 2 Group F Member 2
Collagen Type IV Alpha 1 Chain
NPC Intracellular Cholesterol Transporter 2
Tropomyosin 1
Interleukin 1 Receptor Antagonist
Plasminogen Activator, Tissue Type
MicroRNA 221
Membrane Metalloendopeptidase
MicroRNA 222
Toll Like Receptor 2
Collagen Type II Alpha 1 Chain
Coagulation Factor IX
Interleukin 4
MicroRNA 214
Coagulation Factor X
Serpin Family A Member 1
Syntaxin Binding Protein 2
ATP Binding Cassette Subfamily C Member 9
Potassium Inwardly Rectifying Channel Subfamily J Member 5
SMAD Family Member 4
Von Hippel-Lindau Tumor Suppressor
Patatin Like Phospholipase Domain Containing 2
ATP Binding Cassette Subfamily C Member 6
MicroRNA 208a
Transforming Growth Factor Beta Receptor 2
Catenin Beta 1
Maternally Expressed 3
Metastasis Associated Lung Adenocarcinoma Transcript 1
Collagen Type III Alpha 1 Chain
MED14-Independent Group 3 Enhancer GRCh37_chr1:156099693-156100892
NK2 Homeobox 6
Adrenoceptor Beta 2
MicroRNA 320a
Coagulation Factor III, Tissue Factor
Transforming Growth Factor Beta 2
Cytochrome P450 Family 27 Subfamily A Member 1
ATP Binding Cassette Subfamily A Member 3
TSC Complex Subunit 2
Fas Cell Surface Death Receptor
Apolipoprotein A5
DNA Polymerase Gamma, Catalytic Subunit
Coagulation Factor V
Cystatin C
MEFV Innate Immunity Regulator, Pyrin
Suppressor Of Cytokine Signaling 1
GATA Binding Protein 5
Chloride Voltage-Gated Channel 5
Myosin Heavy Chain 11
Insulin Like Growth Factor 1
CF Transmembrane Conductance Regulator
Mitogen-Activated Protein Kinase 1
Mitochondrially Encoded NADH:Ubiquinone Oxidoreductase Core Subunit 1
Paraoxonase 2
Potassium Voltage-Gated Channel Subfamily E Regulatory Subunit 1
MicroRNA 195
Leptin
MicroRNA 133b
Matrix Metallopeptidase 2
Desmoglein 2
Thrombomodulin
Apolipoprotein A2
Chymotrypsin Like Elastase 2A
Vascular Cell Adhesion Molecule 1
Brain Derived Neurotrophic Factor
Caveolin 3
Emerin
Kininogen 1
Interleukin 2
MicroRNA 499a
Androgen Receptor
ADAM Metallopeptidase Domain 17
Myocardial Infarction Associated Transcript
Fatty Acid Binding Protein 3
Neutrophil Cytosolic Factor 1
Epidermal Growth Factor Receptor
LDLR Antisense RNA 1
Serpin Family C Member 1
Interleukin 17A
Glial Cell Derived Neurotrophic Factor
Protein Tyrosine Phosphatase Non-Receptor Type 22
Kinase Insert Domain Receptor
Glucosamine (UDP-N-Acetyl)-2-Epimerase/N-Acetylmannosamine Kinase
C-C Motif Chemokine Receptor 5
Huntingtin
KIT Proto-Oncogene, Receptor Tyrosine Kinase
Endothelin 3
HOXA Distal Transcript Antisense RNA
AKT Serine/Threonine Kinase 1
Lymphotoxin Alpha
T-Box Transcription Factor 4
MicroRNA 34a
Growth Differentiation Factor 1
Lipopolysaccharide Induced TNF Factor
Fc Gamma Receptor IIa
MicroRNA 22
Hyperpolarization Activated Cyclic Nucleotide Gated Potassium Channel 4
Mannose Binding Lectin 2
Uromodulin
Endothelin Converting Enzyme 1
LIM Domain Binding 3
Glycogen Phosphorylase L
Hypoxia Inducible Factor 1 Subunit Alpha
MicroRNA 223
Phospholamban
Haptoglobin
Glial Fibrillary Acidic Protein
MicroRNA 125a
Mitochondrially Encoded ATP Synthase Membrane Subunit 6
GATA Binding Protein 3
TNF Receptor Superfamily Member 11a
MicroRNA 182
Neurofibromin 1
Zinc Finger Protein, FOG Family Member 2
Glutamic--Pyruvic Transaminase
MicroRNA 23a
Platelet And Endothelial Cell Adhesion Molecule 1
ATAC-STARR-Seq Lymphoblastoid Silent Region 1421
Oxidized Low Density Lipoprotein Receptor 1
Myosin Heavy Chain 9
MicroRNA 92b
MicroRNA 143
Peroxisome Proliferator Activated Receptor Alpha
NLR Family Pyrin Domain Containing 3
Bone Morphogenetic Protein 2
KRAS Proto-Oncogene, GTPase
HOX Transcript Antisense RNA
Protein O-Linked Mannose N-Acetylglucosaminyltransferase 1 (Beta 1,2-)
Prostaglandin-Endoperoxide Synthase 2
SEC63 Homolog, Protein Translocation Regulator
Sodium Voltage-Gated Channel Beta Subunit 1
Fibroblast Growth Factor 23
CD40 Ligand
Taurine Up-Regulated 1
Kalirin RhoGEF Kinase
Itchy E3 Ubiquitin Protein Ligase
Raf-1 Proto-Oncogene, Serine/Threonine Kinase
SWI/SNF Related, Matrix Associated, Actin Dependent Regulator Of Chromatin, Subfamily A, Member 4
SOS Ras/Rac Guanine Nucleotide Exchange Factor 1
Actin Alpha 1, Skeletal Muscle
Fibronectin 1
ALF Transcription Elongation Factor 4
Dynein Cytoplasmic 2 Heavy Chain 1
Angiotensin Converting Enzyme 2
Glycoprotein Ib Platelet Subunit Alpha
MicroRNA 494
MicroRNA 29a
5-Methyltetrahydrofolate-Homocysteine Methyltransferase
Calsequestrin 2
Myoglobin
Neutrophil Cytosolic Factor 4
Potassium Inwardly Rectifying Channel Subfamily J Member 2
Endothelin Receptor Type A
Fms Related Receptor Tyrosine Kinase 4
Ataxin 3
Caveolin 1
ADAM Metallopeptidase With Thrombospondin Type 1 Motif 13
RNA Binding Motif Protein 20
Protein Kinase C Substrate 80K-H
BAG Cochaperone 3
Transforming Growth Factor Beta Receptor 1
Advanced Glycosylation End-Product Specific Receptor
Resistin
Interleukin 23 Receptor
Secreted Phosphoprotein 1
Major Histocompatibility Complex, Class II, DQ Alpha 1
ATM Serine/Threonine Kinase
Caspase 3
Ring Finger Protein 213
WD Repeat Containing Planar Cell Polarity Effector
Janus Kinase 2
CLN3 Lysosomal/Endosomal Transmembrane Protein, Battenin
WT1 Transcription Factor
MicroRNA 196a-2
Phytanoyl-CoA 2-Hydroxylase
Dystrobrevin Alpha
TAR DNA Binding Protein
Nodal Growth Differentiation Factor
MicroRNA 132
Fibrillin 2
SPG11 Vesicle Trafficking Associated, Spatacsin
CD40 Molecule
Ankyrin 2
Tripartite Motif Containing 2
Sarcoglycan Delta
Erythropoietin
Sortilin Related Receptor 1
HRas Proto-Oncogene, GTPase
Transferrin
Potassium Voltage-Gated Channel Subfamily E Regulatory Subunit 2
C-X-C Motif Chemokine Ligand 12
Alpha-N-Acetylgalactosaminidase
ATP Binding Cassette Subfamily B Member 1
SOD2 Overlapping Transcript 1
Heat Shock Protein Family B (Small) Member 8
Paired Like Homeobox 2B
Nuclear Factor Kappa B Subunit 1
Superoxide Dismutase 2
Metabolism Of Cobalamin Associated C
Catechol-O-Methyltransferase
Galactosidase Beta 1
Actinin Alpha 2
Paired Like Homeodomain 2
Adrenomedullin
Transmembrane Protein 43
SURF1 Cytochrome C Oxidase Assembly Factor
Competing Endogenous LncRNA 3 For MiR-645
MicroRNA 30a
Mitochondrially Encoded NADH:Ubiquinone Oxidoreductase Core Subunit 5
Vinculin
Alpha-L-Iduronidase
Potassium Voltage-Gated Channel Subfamily A Member 5
Hemoglobin Subunit Alpha 1
SBF2 Antisense RNA 1
Ubiquitin C-Terminal Hydrolase L1
Methyl-CpG Binding Protein 2
Mitochondrially Encoded TRNA-Leu (UUA/G) 1
Phospholipase A2 Group VII
Guanylate Cyclase 1 Soluble Subunit Alpha 1
Collagen Type V Alpha 1 Chain
MicroRNA 142
Heparan Sulfate-Glucosamine 3-Sulfotransferase 1
Long Intergenic Non-Protein Coding RNA 1672
IGF2 Antisense RNA
Surfactant Protein C
Phospholipase A2 Group VI
Nuclear Receptor Subfamily 4 Group A Member 2
Prominin 1
Glucose-6-Phosphate Dehydrogenase
Aldehyde Dehydrogenase 2 Family Member
Heat Shock Protein Family D (Hsp60) Member 1
Complement C3
Myopalladin
Inositol-Trisphosphate 3-Kinase C
ALMS1 Centrosome And Basal Body Associated Protein
C-X-C Motif Chemokine Receptor 4
Retinol Binding Protein 4
Erb-B2 Receptor Tyrosine Kinase 2
Coagulation Factor XIII A Chain
G Protein Subunit Beta 3
BRCA2 DNA Repair Associated
Bone Morphogenetic Protein 6
GNAS Complex Locus
KCNQ1 Opposite Strand/Antisense Transcript 1
CD4 Molecule
TMX2-CTNND1 Readthrough (NMD Candidate)
Purinergic Receptor P2Y12
Collagen Type IV Alpha 4 Chain
BCL2 Apoptosis Regulator
Solute Carrier Family 25 Member 4
HNF1 Homeobox B
Plasminogen
Glycogenin 1
Ataxin 2
Fibroblast Growth Factor 2
Thyroglobulin
Norrin Cystine Knot Growth Factor NDP
Cytochrome P450 Family 2 Subfamily C Member 19
Component Of Oligomeric Golgi Complex 2
TIMP Metallopeptidase Inhibitor 1
Microsomal Triglyceride Transfer Protein
Synthesis Of Cytochrome C Oxidase 2
Collagen Type IV Alpha 2 Chain
Tafazzin, Phospholipid-Lysophospholipid Transacylase
FLNC Antisense RNA 1
Transforming Growth Factor Beta 3
Patched 1
TSC Complex Subunit 1
Myocyte Enhancer Factor 2C
Laminin Subunit Alpha 2
Protein Kinase CAMP-Dependent Type I Regulatory Subunit Alpha
Solute Carrier Family 22 Member 5
MicroRNA 122
Mitogen-Activated Protein Kinase 14
Mitochondrially Encoded Cytochrome B
Fibrinogen Alpha Chain
Potassium Inwardly Rectifying Channel Subfamily J Member 11
Interleukin 2 Receptor Subunit Alpha
BRCA1 DNA Repair Associated
Mitogen-Activated Protein Kinase Kinase 1
Ceruloplasmin
Clusterin
GJD2 Divergent Transcript
C-C Motif Chemokine Ligand 5
Catalase
Bone Morphogenetic Protein 4
Arginine-Glutamic Acid Dipeptide Repeats
Succinate Dehydrogenase Complex Iron Sulfur Subunit B
Neuropeptide Y
Lysyl Oxidase
Phosphatidylinositol-4-Phosphate 3-Kinase Catalytic Subunit Type 2 Alpha
Heparan Sulfate Proteoglycan 2
APC Regulator Of WNT Signaling Pathway
Low Density Lipoprotein Receptor Adaptor Protein 1
Integrin Subunit Alpha M
Cysteine And Glycine Rich Protein 3
NRAS Proto-Oncogene, GTPase
5-Hydroxytryptamine Receptor 2A
Vitamin D Receptor
Activin A Receptor Like Type 1
MicroRNA 146b
MicroRNA 150
Plexin D1
Titin-Cap
Fibroblast Growth Factor Receptor 1
BRD4-Independent Group 4 Enhancer GRCh37_chr6:149699707-149700906
Signal Transducer And Activator Of Transcription 1
Coagulation Factor XI
Angiopoietin 2
NHL Repeat Containing E3 Ubiquitin Protein Ligase 1
Elastase, Neutrophil Expressed
Myosin VB
Interleukin 13
Intraflagellar Transport 140
Mitochondrially Encoded Cytochrome C Oxidase I
Nuclear Receptor Subfamily 3 Group C Member 2
Interleukin 1 Receptor Type 1
Coagulation Factor XII
BRD4-Independent Group 4 Enhancer GRCh37_chr14:23893609-23894808
Ankyrin Repeat Domain 1
Protein Kinase CGMP-Dependent 1
MicroRNA 486-1
Mechanistic Target Of Rapamycin Kinase
Fms Related Receptor Tyrosine Kinase 1
Forkhead Box P3
POLG Alternative Reading Frame
Peroxisomal Biogenesis Factor 7
Galectin 3
Major Histocompatibility Complex, Class I, A
Heterogeneous Nuclear Ribonucleoprotein A2/B1
Complement C4A (Chido/Rodgers Blood Group)
Interleukin 12B
PPARG Coactivator 1 Alpha
PGR Antisense RNA 1
Dedicator Of Cytokinesis 6
Nipsnap Homolog 3B
MicroRNA 144
Solute Carrier Family 2 Member 1
Colony Stimulating Factor 3
Solute Carrier Family 6 Member 4
Macrophage Migration Inhibitory Factor
Interleukin 1 Receptor Associated Kinase 4
Xanthine Dehydrogenase
Mitochondrially Encoded NADH:Ubiquinone Oxidoreductase Core Subunit 6
Plasminogen Activator, Urokinase
Peroxisomal Biogenesis Factor 1
SHOC2 Leucine Rich Repeat Scaffold Protein
BACE1 Antisense RNA
Cadherin Related 23
Inhibitor Of Nuclear Factor Kappa B Kinase Regulatory Subunit Gamma
Carnitine Palmitoyltransferase 2
Glutathione S-Transferase Mu 1
Neuregulin 1
5-Methyltetrahydrofolate-Homocysteine Methyltransferase Reductase
Fukutin
Hemoglobin Subunit Alpha 2
Nuclear Receptor Subfamily 3 Group C Member 1
Myosin Light Chain Kinase
Apelin
Peroxisomal Biogenesis Factor 16
Nuclear Paraspeckle Assembly Transcript 1
Mitochondrially Encoded NADH:Ubiquinone Oxidoreductase Core Subunit 2
Mucin 1, Cell Surface Associated
Myosin Light Chain 3
Phosphodiesterase 5A
TNNI3 Interacting Kinase
Interleukin 6 Receptor
Integrin Subunit Alpha 2b
Granulin Precursor
Cathepsin D
ATP Binding Cassette Subfamily B Member 4
PR/SET Domain 8
WAP Four-Disulfide Core Domain 21, Pseudogene
CD14 Molecule
X-Linked Inhibitor Of Apoptosis
Cellular Communication Network Factor 2
Phosphorylase Kinase Catalytic Subunit Gamma 2
Succinate Dehydrogenase Complex Flavoprotein Subunit A
Lipocalin 2
Sonic Hedgehog Signaling Molecule
Cytochrome P450 Family 11 Subfamily B Member 2
High Mobility Group Box 1
Transketolase
Adenosine Deaminase
Crystallin Alpha B
Sterol Regulatory Element Binding Transcription Factor 1
Long Intergenic Non-Protein Coding RNA 2605
Scavenger Receptor Class B Member 1
Collagen Type V Alpha 2 Chain
Ghrelin And Obestatin Prepropeptide
Epoxide Hydrolase 2
MYD88 Innate Immune Signal Transduction Adaptor
A-Kinase Anchoring Protein 9
Beta-2-Microglobulin
Caspase Recruitment Domain Family Member 9
Ferritin Light Chain
Growth Differentiation Factor 15
SMAD5 Antisense RNA 1
Interferon Induced With Helicase C Domain 1
Fukutin Related Protein
Fibroblast Growth Factor 8
SET Binding Protein 1
MKKS Centrosomal Shuttling Protein
Apolipoprotein A4
Tet Methylcytosine Dioxygenase 2
MicroRNA 208b
Angiotensin II Receptor Type 2
ISL LIM Homeobox 1
Superoxide Dismutase 3
Platelet Factor 4
Matrix Gla Protein
Myelin Regulatory Factor
T-Box Transcription Factor 18
Calcium Voltage-Gated Channel Auxiliary Subunit Beta 2
TNF Receptor Superfamily Member 1B
Protein Kinase D1
Insulin Receptor
NFE2 Like BZIP Transcription Factor 2
Apoptosis Inducing Factor Mitochondria Associated 1
Protein Kinase CAMP-Activated Catalytic Subunit Alpha
Fibrinogen Beta Chain
Notch Receptor 3
Tyrosine Hydroxylase
Desmocollin 2
LDL Receptor Related Protein 1
Placental Growth Factor
Solute Carrier Family 8 Member A1
Cysteine Rich With EGF Like Domains 1
MicroRNA 328
Cbp/P300 Interacting Transactivator With Glu/Asp Rich Carboxy-Terminal Domain 2
Proopiomelanocortin
Potassium Voltage-Gated Channel Subfamily D Member 3
MicroRNA 199a-1
Arginine Vasopressin
Zinc Finger E-Box Binding Homeobox 2
Cytochrome P450 Family 2 Subfamily C Member 9
Twinkle MtDNA Helicase
Selectin L
Major Histocompatibility Complex, Class I, C
Solute Carrier Family 2 Member 2
Cytochrome P450 Family 3 Subfamily A Member 4
Calcitonin Related Polypeptide Alpha
SRY-Box Transcription Factor 9
MicroRNA 27a
Mitochondrially Encoded NADH:Ubiquinone Oxidoreductase Core Subunit 4
Hepcidin Antimicrobial Peptide
Hydroxysteroid 17-Beta Dehydrogenase 10
Mitochondrially Encoded Cytochrome C Oxidase III
Adenosine Deaminase 2
Corin, Serine Peptidase
Erb-B2 Receptor Tyrosine Kinase 4
Interferon Gamma Receptor 1
Testis Expressed Transcript, Y-Linked 10
Iduronate 2-Sulfatase
Signal Transducer And Activator Of Transcription 4
Pvt1 Oncogene
Platelet Derived Growth Factor Receptor Alpha
Growth Hormone Receptor
N-Acetylglucosamine-1-Phosphate Transferase Subunits Alpha And Beta
Mitogen-Activated Protein Kinase Kinase 2
MicroRNA 423
MutS Homolog 6
MicroRNA Let-7c
NPHS2 Stomatin Family Member, Podocin
Klotho
Adenosine Monophosphate Deaminase 1
Leptin Receptor
Fc Gamma Receptor IIIb
TNF Superfamily Member 11
EPH Receptor B4
SMAD Family Member 9
Nexilin F-Actin Binding Protein
ADAM Metallopeptidase Domain 10
MicroRNA 342
E1A Binding Protein P300
Platelet Derived Growth Factor Receptor Beta
Arachidonate 5-Lipoxygenase
ATPase Na+/K+ Transporting Subunit Alpha 1
Interleukin 6 Cytokine Family Signal Transducer
Spectrin Repeat Containing Nuclear Envelope Protein 1
Cyclin D1
C-C Motif Chemokine Receptor 2
MicroRNA 130a
Heterogeneous Nuclear Ribonucleoprotein A1
Arylsulfatase B
Potassium Inwardly Rectifying Channel Subfamily J Member 8
Hepatocyte Nuclear Factor 4 Alpha
Calreticulin
Fas Ligand
C9orf72-SMCR8 Complex Subunit
Hes Related Family BHLH Transcription Factor With YRPW Motif 2
Angiopoietin 1
ATP Binding Cassette Subfamily A Member 7
Fibroblast Growth Factor Receptor 2
Collagen Type XI Alpha 2 Chain
Cytochrome C Oxidase Assembly Factor Heme A:Farnesyltransferase COX10
MicroRNA 451a
Catenin Alpha 3
Filamin B
TNF Superfamily Member 4
TEK Receptor Tyrosine Kinase
Paired Box 2
Apolipoprotein C1
Erb-B2 Receptor Tyrosine Kinase 3
Arylsulfatase A
Leucine Zipper Like Post Translational Regulator 1
Protein Tyrosine Phosphatase Receptor Type C
S100 Calcium Binding Protein B
Ceramide Synthase 1
C-X-C Motif Chemokine Ligand 10
Galactosamine (N-Acetyl)-6-Sulfatase
SH2 Domain Containing 1A
Glutamate-Cysteine Ligase Catalytic Subunit
HtrA Serine Peptidase 1
PR/SET Domain 16
Acetylcholinesterase (Yt Blood Group)
HNF1 Homeobox A
Centrosomal Protein 85 Like
MicroRNA 29b-1
Triggering Receptor Expressed On Myeloid Cells 2
Bone Morphogenetic Protein Receptor Type 1A
C-C Motif Chemokine Ligand 11
Butyrylcholinesterase
Uncoupling Protein 2
Nitric Oxide Synthase 1
Vacuolar Protein Sorting 13 Homolog C
Cytochrome C, Somatic
Oxytocin Receptor
Pro-Platelet Basic Protein
Forkhead Box C2
Urotensin 2
Hydroxyacyl-CoA Dehydrogenase Trifunctional Multienzyme Complex Subunit Alpha
Frataxin
TNF Alpha Induced Protein 3
Mitochondrially Encoded Cytochrome C Oxidase II
Collagen Type XVIII Alpha 1 Chain
OFD1 Centriole And Centriolar Satellite Protein
Mitochondrially Encoded NADH:Ubiquinone Oxidoreductase Core Subunit 3
Notch Receptor 2
Mitochondrially Encoded Long Non-Coding Cardiac Associated RNA
Troponin C1, Slow Skeletal And Cardiac Type
Wolframin ER Transmembrane Glycoprotein
GRB10 Interacting GYF Protein 2
ADAM Metallopeptidase With Thrombospondin Type 1 Motif 7
Dysferlin
Fibulin 5
Roundabout Guidance Receptor 4
Mucin 5B, Oligomeric Mucus/Gel-Forming
Paraoxonase 3
N-Sulfoglucosamine Sulfohydrolase
Patatin Like Phospholipase Domain Containing 3
Triadin
TANK Binding Kinase 1
Calcium Sensing Receptor
Family With Sequence Similarity 13 Member A
Dynamin 1 Like
Natriuretic Peptide C
Major Histocompatibility Complex, Class II, DP Beta 1
DNA Methyltransferase 3 Alpha
Plectin
NADH:Ubiquinone Oxidoreductase Subunit S4
Alkaline Phosphatase, Biomineralization Associated
SH2B Adaptor Protein 3
Receptor Interacting Serine/Threonine Kinase 1
Solute Carrier Family 29 Member 3
Glucuronidase Beta
Jun Proto-Oncogene, AP-1 Transcription Factor Subunit
MYC Proto-Oncogene, BHLH Transcription Factor
CD34 Molecule
Ts Translation Elongation Factor, Mitochondrial
Coronary Artery Disease Region Linked MFGE8 Regulatory LncRNA
Glutathione S-Transferase Pi 1
Abhydrolase Domain Containing 5, Lysophosphatidic Acid Acyltransferase
Galectin 2
Integrin Subunit Alpha 3
Caspase 1
ATRX Chromatin Remodeler
Inositol Polyphosphate-5-Phosphatase E
GATA Zinc Finger Domain Containing 1
MicroRNA 378a
Succinate Dehydrogenase Complex Subunit D
GATA Binding Protein 1
Vitamin K Epoxide Reductase Complex Subunit 1
Bardet-Biedl Syndrome 2
MicroRNA 15a
Cell Division Cycle 42
Mitochondrially Encoded TRNA-Lys (AAA/G)
Calmodulin 3
Fos Proto-Oncogene, AP-1 Transcription Factor Subunit
Toll Like Receptor 5
Mitochondrially Encoded ATP Synthase Membrane Subunit 8
Desmoglein 1
LIM Homeobox Transcription Factor 1 Beta
Ribonucleotide Reductase Regulatory TP53 Inducible Subunit M2B
Modulator Of VRAC Current 1
Sodium Voltage-Gated Channel Alpha Subunit 10
Ficolin 3
Somatostatin
Myotilin
MLX Interacting Protein Like
Mediator Complex Subunit 13L
OPA1 Mitochondrial Dynamin Like GTPase
Cadherin 2
Bone Gamma-Carboxyglutamate Protein
Serum Amyloid A1
Interferon Regulatory Factor 5
TERT 5' Regulatory Region
X Inactive Specific Transcript
Alcohol Dehydrogenase 1C (Class I), Gamma Polypeptide
Dynein Cytoplasmic 2 Light Intermediate Chain 1
RUNX Family Transcription Factor 1
HtrA Serine Peptidase 2
Fc Gamma Receptor IIIa
Nuclear Factor Of Activated T Cells 5
RELA Proto-Oncogene, NF-KB Subunit
MicroRNA 29c
Telomerase RNA Component
Phenylalanine Hydroxylase
APOA1 Antisense RNA
Tolloid Like 1
Hepatocyte Growth Factor
RAS P21 Protein Activator 1
RANBP2-Type And C3HC4-Type Zinc Finger Containing 1
Epidermal Growth Factor
Platelet Derived Growth Factor Subunit B
NPC1 Like Intracellular Cholesterol Transporter 1
Complement C5
Ras Homolog Family Member A
Four And A Half LIM Domains 1
Junctophilin 2
Calcium Voltage-Gated Channel Subunit Alpha1 A
Nicotinamide Phosphoribosyltransferase
Lamin B Receptor
Heat Shock Protein Family A (Hsp70) Member 4
MicroRNA 106b
Programmed Cell Death 1
DSG2 Antisense RNA 1
Sirtuin 1
EYA Transcriptional Coactivator And Phosphatase 4
Toll Like Receptor 7
Procollagen-Lysine,2-Oxoglutarate 5-Dioxygenase 1
Integrin Subunit Alpha 2
Optineurin
Lysine Acetyltransferase 6B
Glucagon
Glutathione S-Transferase Theta 1
Interleukin 7 Receptor
Lamin B1
Menin 1
Macrophage Scavenger Receptor 1
Forkhead Box C1
EvC Ciliary Complex Subunit 2
Histone Deacetylase 8
Solute Carrier Family 12 Member 3
Williams-Beuren Syndrome Medial Block B Recombination Region
C-C Motif Chemokine Ligand 3
Arachidonate 5-Lipoxygenase Activating Protein
Barttin CLCNK Type Accessory Subunit Beta
Neuraminidase 1
Interleukin 5
Gap Junction Protein Gamma 2
Phospholipase A2 Group IIA
Intraflagellar Transport 172
Glycogen Synthase Kinase 3 Beta
Nuclear Receptor Subfamily 1 Group H Member 4
Insulin Like Growth Factor 2
MicroRNA 26b
Gamma-Glutamyltransferase 1
Cryptic, EGF-CFC Family Member 1
Transcription Factor 7 Like 2
MicroRNA 20a
Insulin Like Growth Factor Binding Protein 3
Nerve Growth Factor
Cytochrome P450 Family 2 Subfamily D Member 6
MicroRNA 93
Myosin Light Chain 4
Interleukin 12A
NADH:Ubiquinone Oxidoreductase Core Subunit V1
Glycoprotein VI Platelet
MicroRNA Let-7b
Choline O-Acetyltransferase
TIMP Metallopeptidase Inhibitor 2
G Protein-Coupled Receptor Kinase 2
NPHS1 Adhesion Molecule, Nephrin
Insulin Like Growth Factor 1 Receptor
RUNX Family Transcription Factor 2
Apolipoprotein H
Bone Morphogenetic Protein 7
Sarcoglycan Beta
Phospholipid Transfer Protein
Solute Carrier Family 11 Member 1
Nebulette
Acyl-CoA Dehydrogenase Very Long Chain
Adducin 1
Dynein Axonemal Heavy Chain 5
Hemojuvelin BMP Co-Receptor
Glutathione-Disulfide Reductase
Fibroblast Growth Factor 10
FUS RNA Binding Protein
Proteasome 20S Subunit Alpha 6
ATP Binding Cassette Subfamily B Member 11
LDL Receptor Related Protein 2
F-Box Protein 7
Phosphomannomutase 2
Caspase 8
PMS1 Homolog 2, Mismatch Repair System Component
Solute Carrier Family 6 Member 2
Interferon Alpha 1
Autophagy Related 16 Like 1
Apolipoprotein C2
Glucokinase
DS Cell Adhesion Molecule
Prostaglandin-Endoperoxide Synthase 1
Periostin
UDP Glucuronosyltransferase Family 1 Member A1
Tyrosinase
Colony Stimulating Factor 1 Receptor
Syntaxin 1A
Pappalysin 1
BLK Proto-Oncogene, Src Family Tyrosine Kinase
Thioredoxin
Cadherin 13
Cytochrome P450 Family 19 Subfamily A Member 1
Pentraxin 3
Keratin 5
DAZ Interacting Zinc Finger Protein 1 Like
LDL Receptor Related Protein 8
Myocardin
Alpha-2-Macroglobulin
NLR Family Pyrin Domain Containing 1
Thrombospondin 1
BCS1 Homolog, Ubiquinol-Cytochrome C Reductase Complex Chaperone
Neurotrophic Receptor Tyrosine Kinase 1
MicroRNA 133a-1
Sodium Voltage-Gated Channel Beta Subunit 3
Cadherin 1
Mediator Complex Subunit 12
MicroRNA 33a
Matrix Metallopeptidase 8
CD46 Molecule
TUB Like Protein 1
Chromogranin A
MicroRNA 204
DnaJ Heat Shock Protein Family (Hsp40) Member C13
ERCC Excision Repair 2, TFIIH Core Complex Helicase Subunit
Mitochondrially Encoded TRNA-Ser (UCN) 1
Transglutaminase 2
Thrombospondin 4
Solute Carrier Family 2 Member 10
Surfactant Protein B
RPGRIP1 Like
MicroRNA 483
Peroxisomal Biogenesis Factor 12
Heparan-Alpha-Glucosaminide N-Acetyltransferase
Thyroid Stimulating Hormone Receptor
Prolactin
Cathepsin B
Cyclin Dependent Kinase Inhibitor 1A
Adrenoceptor Beta 3
Major Histocompatibility Complex, Class I, G
Solute Carrier Family 34 Member 1
Mitochondrially Encoded TRNA-Ile (AUU/C)
FAST Kinase Domains 2
Integrin Subunit Beta 1
Kinesin Family Member 6
Glyceraldehyde-3-Phosphate Dehydrogenase
Protein Kinase C Alpha
Zinc Metallopeptidase STE24
Lactate Dehydrogenase A
Glutamate-Cysteine Ligase Modifier Subunit
Potassium Inwardly Rectifying Channel Subfamily J Member 1
Serpin Family F Member 1
Cytochrome P450 Family 3 Subfamily A Member 5
Cyclin Dependent Kinase 8
Cyclin Dependent Kinase Inhibitor 1C
Interleukin 7
Phosphatase And Actin Regulator 1
Sodium Voltage-Gated Channel Beta Subunit 4
NFKB Inhibitor Alpha
Colony Stimulating Factor 2
CD28 Molecule
Anoctamin 5
Phosphoribosyl Pyrophosphate Synthetase 1
Lactotransferrin
Hemoglobin Subunit Gamma 2
Latent Transforming Growth Factor Beta Binding Protein 1
Leucine Rich Repeat Containing 56
WRN RecQ Like Helicase
Collagen Type XVII Alpha 1 Chain
Syntrophin Alpha 1
Regulator Of Telomere Elongation Helicase 1
CD79a Molecule
MicroRNA 98
Complement C3b/C4b Receptor 1 (Knops Blood Group)
VPS33A Core Subunit Of CORVET And HOPS Complexes
FTO Alpha-Ketoglutarate Dependent Dioxygenase
Thrombospondin 2
Xylosyltransferase 2
SPG7 Matrix AAA Peptidase Subunit, Paraplegin
NudE Neurodevelopment Protein 1
Eukaryotic Translation Initiation Factor 2 Alpha Kinase 3
Calmodulin 1
Serpin Family A Member 3
Alpha 2-HS Glycoprotein
Structural Maintenance Of Chromosomes 1A
MicroRNA 197
CYLD Antisense RNA 1
Calcium Voltage-Gated Channel Subunit Alpha1 D
Hydroxyacyl-CoA Dehydrogenase Trifunctional Multienzyme Complex Subunit Beta
BRD4-Independent Group 4 Enhancer GRCh37_chr14:23884455-23885654
C-C Motif Chemokine Receptor 1
Sodium Voltage-Gated Channel Alpha Subunit 1
Cytochrome P450 Family 17 Subfamily A Member 1
Integrin Subunit Beta 2
Calcium Voltage-Gated Channel Auxiliary Subunit Alpha2delta 1
Sodium Channel Epithelial 1 Subunit Alpha
Cytochrome P450 Family 7 Subfamily A Member 1
NIPBL Cohesin Loading Factor
Muscle RAS Oncogene Homolog
DM1 Protein Kinase
Estrogen Receptor 2
Sex Hormone Binding Globulin
FPGT-TNNI3K Readthrough
Peroxisomal Biogenesis Factor 2
Forkhead Box F1
MIR7-3 Host Gene
Very Low Density Lipoprotein Receptor
NPHP3-ACAD11 Readthrough (NMD Candidate)
Phosphatidylinositol-4,5-Bisphosphate 3-Kinase Catalytic Subunit Gamma
Cytochrome C Oxidase Subunit 5A
Butyrophilin Like 2
Autoimmune Regulator
Nuclear Receptor Binding SET Domain Protein 1
Three Prime Repair Exonuclease 1
Rac Family Small GTPase 1
Glycerol-3-Phosphate Dehydrogenase 1 Like
Mitogen-Activated Protein Kinase 8
Nebulin
Adenosine A2a Receptor
Translocase Of Outer Mitochondrial Membrane 40
MutS Homolog 2
S100 Calcium Binding Protein A9
SRC Proto-Oncogene, Non-Receptor Tyrosine Kinase
Heat Shock Protein Family A (Hsp70) Member 8
Nuclear Factor Of Activated T Cells 1
ATXN8 Opposite Strand LncRNA
YY1 Associated Protein 1
MIB E3 Ubiquitin Protein Ligase 1
Solute Carrier Family 22 Member 4
Protein Phosphatase, Mg2+/Mn2+ Dependent 1K
Sortilin 1
Interleukin 33
Interleukin 15
Acyl-CoA Dehydrogenase Medium Chain
CD8 Subunit Alpha
Dipeptidyl Peptidase 4
DNA Methyltransferase 1
Enolase 2
Laminin Subunit Beta 2
Mitogen-Activated Protein Kinase 3
Carbamoyl-Phosphate Synthase 1
Heat Shock Protein 90 Alpha Family Class A Member 1
Coagulation Factor II Thrombin Receptor
Zinc Finger Protein 687
Monoamine Oxidase A
Retinitis Pigmentosa GTPase Regulator
Hepatocellular Carcinoma Up-Regulated Long Non-Coding RNA
Coiled-Coil Domain Containing 65
Perforin 1
Sodium Voltage-Gated Channel Beta Subunit 2
Thymopoietin
T-Box Transcription Factor 2
Steroid Receptor RNA Activator 1
Matrix Metallopeptidase 13
Eukaryotic Translation Initiation Factor 2B Subunit Beta
Latent Transforming Growth Factor Beta Binding Protein 4
Apolipoprotein L1
Collagen Type VII Alpha 1 Chain
Calpain 3
CD163 Molecule
Surfactant Associated 3
Dynein Axonemal Heavy Chain 11
Myosin VIIA
MicroRNA 34c
Toll Like Receptor 3
Kinesin Family Member 1A
Latent Transforming Growth Factor Beta Binding Protein 2
Histone Deacetylase 4
Eyes Shut Homolog
Interleukin 37
Recombination Signal Binding Protein For Immunoglobulin Kappa J Region
Fibroblast Growth Factor 1
Fatty Acid Binding Protein 4
Mitochondrial Inner Membrane Protein MPV17
ATP Binding Cassette Subfamily C Member 2
Cytochrome P450 Family 2 Subfamily E Member 1
Dopamine Beta-Hydroxylase
Interleukin 2 Receptor Subunit Beta
Deoxyribonuclease 1
Cytochrome P450 Family 1 Subfamily A Member 1
Monoamine Oxidase B
Annexin A5
MicroRNA 200c
Decorin
C-X-C Motif Chemokine Receptor 3
Colony Stimulating Factor 1
Lipase G, Endothelial Type
Fibroblast Growth Factor 20
BCL2 Associated X, Apoptosis Regulator
Dopamine Receptor D2
Chitinase 1
Cardiotrophin 1
Tenascin XB
Nitric Oxide Synthase 1 Adaptor Protein
Isocitrate Dehydrogenase (NADP(+)) 2
Cytochrome P450 Family 46 Subfamily A Member 1
Paired Box 6
Mitochondrially Encoded TRNA-Pro (CCN)
Chitinase 3 Like 1
MicroRNA 335
Adenosine A1 Receptor
Potassium Voltage-Gated Channel Subfamily E Regulatory Subunit 3
NADH:Ubiquinone Oxidoreductase Core Subunit S2
Adenylate Cyclase 10
Mevalonate Kinase
Transferrin Receptor 2
Inositol 1,4,5-Trisphosphate Receptor Type 3
Heat Shock Protein Family A (Hsp70) Member 1A
Creatine Kinase, M-Type
Ferritin Heavy Chain 1
Chymase 1
Alpha Hemoglobin Stabilizing Protein
MDM2 Proto-Oncogene
Insulin Like Growth Factor Binding Protein 1
Fc Gamma Receptor IIb
Spleen Associated Tyrosine Kinase
WD Repeat Domain 35
Four And A Half LIM Domains 2
Cbl Proto-Oncogene
Ribosomal Protein S27a
Thyroid Peroxidase
Alpha-L-Fucosidase 1
Coiled-Coil Domain Containing 40
Class II Major Histocompatibility Complex Transactivator
RB Transcriptional Corepressor 1
Caspase 9
Matrix Metallopeptidase 14
Carbohydrate Sulfotransferase 3
Matrix Metallopeptidase 12
Rhodopsin
Wnt Family Member 9B
Protein O-Mannosyltransferase 1
NIMA Related Kinase 9
RNF213 Antisense RNA 1
Protein Kinase CAMP-Activated Catalytic Subunit Beta
Endothelial PAS Domain Protein 1
Kinesin Family Member 5B
ABO, Alpha 1-3-N-Acetylgalactosaminyltransferase And Alpha 1-3-Galactosyltransferase
Interferon Beta 1
Glucosamine (N-Acetyl)-6-Sulfatase
ALK Receptor Tyrosine Kinase
S100 Calcium Binding Protein A8
Sodium Voltage-Gated Channel Alpha Subunit 9
Vascular Endothelial Growth Factor C
Non-SMC Condensin II Complex Subunit H2
Dickkopf WNT Signaling Pathway Inhibitor 1
Interleukin 21
Solute Carrier Family 34 Member 3
Bromodomain Adjacent To Zinc Finger Domain 1B
Signaling Receptor And Transporter Of Retinol STRA6
Histone Deacetylase 9
Dual Specificity Tyrosine Phosphorylation Regulated Kinase 1A
Dihydrolipoamide Dehydrogenase
MicroRNA Let-7d
Mitochondrially Encoded 12S RRNA
Phospholipase C Epsilon 1
E2F1 MRNA Stabilizing LncRNA
Actin Beta
Poly(ADP-Ribose) Polymerase 1
Glutathione Peroxidase 3
Interferon Regulatory Factor 4
Solute Carrier Family 26 Member 4
MicroRNA 30e
Folliculin
MicroRNA 10a
Gelsolin
Cytochrome P450 Family 2 Subfamily J Member 2
Parathyroid Hormone
ATPase Na+/K+ Transporting Subunit Alpha 2
MicroRNA 15b
Vimentin
MPL Proto-Oncogene, Thrombopoietin Receptor
Growth Differentiation Factor 2
Apelin Receptor
Ras Like Without CAAX 1
Complement Factor I
MicroRNA 18a
Prostaglandin I2 Synthase
General Transcription Factor IIi
Interferon Gamma Receptor 2
Transmembrane Protein 260
Transcriptional Repressor GATA Binding 1
Toll Like Receptor 9
Cyclin Dependent Kinase Inhibitor 1B
Twist Family BHLH Transcription Factor 1
TNF And HNRNPL Related Immunoregulatory Long Non-Coding RNA
Melanocortin 4 Receptor
Protein O-Mannosyltransferase 2
Inter-Alpha-Trypsin Inhibitor Heavy Chain 4
ERCC Excision Repair 8, CSA Ubiquitin Ligase Complex Subunit
CAMP Responsive Element Binding Protein 1
Ornithine Transcarbamylase
Long Intergenic Non-Protein Coding RNA, Regulator Of Reprogramming
LARGE Xylosyl- And Glucuronyltransferase 1
Peroxisomal Biogenesis Factor 5
Solute Carrier Family 19 Member 1
MicroRNA 590
GTP Cyclohydrolase 1
Transmembrane Protein 216
Dymeclin
Partner And Localizer Of BRCA2
MicroRNA 30d
Citrate Synthase
Heparin Binding EGF Like Growth Factor
Peptidylprolyl Isomerase G
NADPH Oxidase 4
MicroRNA 24-1
Laminin Subunit Alpha 4
Collagen Type VI Alpha 2 Chain
Eukaryotic Translation Initiation Factor 2B Subunit Delta
Coenzyme Q2, Polyprenyltransferase
Protein Phosphatase 1 Catalytic Subunit Beta
Coenzyme Q8B
T-Box Transcription Factor 3
Peroxisome Proliferator Activated Receptor Delta
Transducin Beta Like 2
Phosphodiesterase 4D
Mitochondrially Encoded TRNA-Glu (GAA/G)
Dickkopf WNT Signaling Pathway Inhibitor 3
Semaphorin 3A
Serum Response Factor
S100 Calcium Binding Protein A12
G Protein-Coupled Receptor Kinase 1
Interleukin 12 Receptor Subunit Beta 1
Transgelin
Mitochondrially Encoded TRNA-Ser (AGU/C) 2
MicroRNA 27b
Integrin Subunit Alpha 4
NIMA Related Kinase 8
Growth Hormone 1
Solute Carrier Family 4 Member 1 (Diego Blood Group)
Acyl-CoA Dehydrogenase Family Member 9
Gap Junction Protein Alpha 4
Biglycan
Myosin IXB
Solute Carrier Family 2 Member 4
NADH:Ubiquinone Oxidoreductase Complex Assembly Factor 5
Cytochrome P450 Family 1 Subfamily B Member 1
Retinaldehyde Binding Protein 1
MicroRNA 200b
Phosphoinositide-3-Kinase Regulatory Subunit 1
MicroRNA 185
Ciliogenesis And Planar Polarity Effector Complex Subunit 1
Integrin Subunit Alpha L
Dystroglycan 1
Corticotropin Releasing Hormone
Smoothened, Frizzled Class Receptor
G Protein Subunit Alpha Q
Lysine Demethylase 6A
Endoplasmic Reticulum Aminopeptidase 1
MicroRNA 30b
Bruton Tyrosine Kinase
MicroRNA 127
Heat Shock Protein Family B (Small) Member 3
Sclerostin
MicroRNA 181a-1
Phosphoglycerate Kinase 1
Dynein Axonemal Heavy Chain 8
Cytochrome P450 Family 27 Subfamily B Member 1
MicroRNA 31
Cubilin
Tropomyosin 2
ETS Proto-Oncogene 1, Transcription Factor
Solute Carrier Family 9 Member A1
MicroRNA 148a
MicroRNA 107
Tissue Factor Pathway Inhibitor
Arginine Vasopressin Receptor 2
Fragile X Messenger Ribonucleoprotein 1
GATA Binding Protein 2
Myozenin 2
Thioredoxin Reductase 2
Peroxisomal Biogenesis Factor 10
MicroRNA 200a
Isocitrate Dehydrogenase (NADP(+)) 1
STN1 Subunit Of CST Complex
Complement C4B (Chido/Rodgers Blood Group)
TIMP Metallopeptidase Inhibitor 3
Fatty Acid Binding Protein 2
MicroRNA Let-7i
Euchromatic Histone Lysine Methyltransferase 1
Pancreatic And Duodenal Homeobox 1
Interleukin 1 Receptor Accessory Protein Like 2
Nuclear Receptor Subfamily 2 Group E Member 3
Chloride Voltage-Gated Channel 7
Leiomodin 2
Cathepsin K
Serpin Family H Member 1
Matrix Metallopeptidase 7
Transcription Factor 21
Interleukin 4 Receptor
CD55 Molecule (Cromer Blood Group)
RNA Component Of Mitochondrial RNA Processing Endoribonuclease
SWI/SNF Related, Matrix Associated, Actin Dependent Regulator Of Chromatin, Subfamily A Like 1
Renalase, FAD Dependent Amine Oxidase
AP4B1 Antisense RNA 1
Interleukin 1 Receptor Associated Kinase 1
Castor Zinc Finger 1
Secreted Protein Acidic And Cysteine Rich
ASXL Transcriptional Regulator 1
Spalt Like Transcription Factor 1
Tripartite Motif Containing 32
Interleukin 22
SOX2 Overlapping Transcript
Choline Kinase Beta
C-X3-C Motif Chemokine Ligand 1
Fli-1 Proto-Oncogene, ETS Transcription Factor
Transcription Factor A, Mitochondrial
N-Acetyltransferase 2
Interleukin 19
DNA Methyltransferase 3 Beta
Rho GTPase Activating Protein 31
MicroRNA 124-1
Fraser Extracellular Matrix Complex Subunit 1
Potassium Two Pore Domain Channel Subfamily K Member 3
Replication Factor C Subunit 1
Ankyrin Repeat Domain Containing 11
CD68 Molecule
Neuregulin 3
Epoxide Hydrolase 1
Cathepsin A
Ankyrin 3
Angiogenin
WASH Complex Subunit 5
DiGeorge Syndrome Critical Region Gene 5
Signal Transducing Adaptor Family Member 1
Sp1 Transcription Factor
TATA-Box Binding Protein Associated Factor 1
MicroRNA 149
Signal Transducer And Activator Of Transcription 6
BicC Family RNA Binding Protein 1
NAD(P)H Quinone Dehydrogenase 1
Cyclin Dependent Kinase 5
AKT Serine/Threonine Kinase 2
SET Domain Containing 2, Histone Lysine Methyltransferase
Nuclear Receptor Subfamily 1 Group H Member 3
Surfactant Protein D
Myosin Light Chain Kinase 2
Cell Division Cycle 25A
MicroRNA 1-2
CDK7 Strongly-Dependent Group 2 Enhancer GRCh37_chr2:179443309-179444508
Forkhead Box E3
RNA Polymerase I And III Subunit C
RAD51 Paralog C
Semaphorin 3C
Bone Morphogenetic Protein 1
ATPase Na+/K+ Transporting Subunit Alpha 3
Inositol 1,4,5-Trisphosphate Receptor Type 1
Fibroblast Growth Factor 9
Cytochrome C Oxidase Assembly Homolog COX15
Xylosyltransferase 1
MicroRNA 199b
C-X-C Motif Chemokine Receptor 2
KIAA0586
SRY-Box Transcription Factor 17
MHC Class I Polypeptide-Related Sequence A
DnaJ Heat Shock Protein Family (Hsp40) Member C30
Cystinosin, Lysosomal Cystine Transporter
Erythropoietin Receptor
Immunity Related GTPase M
Furin, Paired Basic Amino Acid Cleaving Enzyme
Serpin Family F Member 2
Forkhead Box H1
Acylglycerol Kinase
Exostosin Glycosyltransferase 2
Axin 2
Cytochrome P450 Family 2 Subfamily R Member 1
ATPase Plasma Membrane Ca2+ Transporting 1
Phosphofurin Acidic Cluster Sorting Protein 1
Thymidine Phosphorylase
Cannabinoid Receptor 1
Cytochrome P450 Family 21 Subfamily A Member 2
5'-Nucleotidase Ecto
Laminin Subunit Gamma 2
AT-Hook DNA Binding Motif Containing 1
MicroRNA 191
LIM Domain Kinase 1
Ribosomal Protein L3 Like
Activity Dependent Neuroprotector Homeobox
Fibroblast Growth Factor 16
Autophagy Related 7
Myomesin 1
Component Of Inhibitor Of Nuclear Factor Kappa B Kinase Complex
Neural Cell Adhesion Molecule 1
SHH Signaling And Ciliogenesis Regulator SDCCAG8
ERCC Excision Repair 6, Chromatin Remodeling Factor
Thrombospondin Type 1 Domain Containing 4
MicroRNA 33b
Eukaryotic Translation Initiation Factor 2 Alpha Kinase 2
Mitochondrially Encoded TRNA-Trp (UGA/G)
Intraflagellar Transport 88
Myosin Heavy Chain 7B
KLF Transcription Factor 4
Hepatitis A Virus Cellular Receptor 1
CD274 Molecule
MicroRNA 10b
Chloride Voltage-Gated Channel 6
ACTA2 Antisense RNA 1
Complement C1s
Small Nucleolar RNA, C/D Box 15A
Ataxin 1
Sulfatase Modifying Factor 1
Nibrin
EvC Ciliary Complex Subunit 1
ADAMTS Like 1
MIA SH3 Domain ER Export Factor 3
Peroxisomal Biogenesis Factor 13
AKT Serine/Threonine Kinase 3
Potassium Inwardly Rectifying Channel Subfamily J Member 3
Transmembrane Protein 126B
Cilia And Flagella Associated Protein 53
MER Proto-Oncogene, Tyrosine Kinase
Neurotrophic Receptor Tyrosine Kinase 2
Protein S
Peroxisomal Biogenesis Factor 26
Ribonuclease H2 Subunit C
Cholinergic Receptor Muscarinic 2
Solute Carrier Family 40 Member 1
Ubiquitin Conjugating Enzyme E2 L3
S100 Calcium Binding Protein A1
Annexin A11
Neurturin
MicroRNA Let-7e
MicroRNA 92a-1
Heat Shock Protein Family A (Hsp70) Member 5
GDP-Mannose Pyrophosphorylase B
Acid Phosphatase 5, Tartrate Resistant
Small Nucleolar RNA Host Gene 1
Enhancer Of Zeste 2 Polycomb Repressive Complex 2 Subunit
Interleukin 1 Receptor Like 1
Toll Like Receptor 1
LIF Receptor Subunit Alpha
Myocilin
Leiomodin 1
Unc-5 Netrin Receptor C
MicroRNA 99a
Blood Vessel Epicardial Substance
Forkhead Box P1
GTF2I Repeat Domain Containing 1
Glypican 3
Troponin T1, Slow Skeletal Type
ERCC Excision Repair 4, Endonuclease Catalytic Subunit
Prader Willi/Angelman Region RNA 1
Tropomyosin 3
Granzyme B
Latent Transforming Growth Factor Beta Binding Protein 3
Junctophilin 3
Protein C Receptor
Proteasome 26S Subunit, ATPase 3
GTF2I Repeat Domain Containing 2
Intraflagellar Transport 56
Secreted Frizzled Related Protein 4
FA Complementation Group A
BAF Chromatin Remodeling Complex Subunit BCL7B
EYA Transcriptional Coactivator And Phosphatase 1
WW Domain Containing Oxidoreductase
Retinoic Acid Induced 1
Methylenetetrahydrofolate Dehydrogenase, Cyclohydrolase And Formyltetrahydrofolate Synthetase 1
Glycoprotein Ib Platelet Subunit Beta
Inhibitor Of Nuclear Factor Kappa B Kinase Subunit Beta
Isoamyl Acetate Hydrolyzing Esterase 1 (Putative)
CD44 Molecule (Indian Blood Group)
FA Complementation Group I
Tenascin C
X-Ray Repair Cross Complementing 1
Complement Factor B
Delta Like Canonical Notch Ligand 4
Urothelial Cancer Associated 1
Biotinidase
Natriuretic Peptide Receptor 2
Cystatin B
Solute Carrier Family 12 Member 4
Wnt Family Member 1
Cyclin Dependent Kinase Like 5
Intelectin 1
Natriuretic Peptide Receptor 3
Activin A Receptor Type 1
C-C Motif Chemokine Ligand 4
CD59 Molecule (CD59 Blood Group)
Proteasome 20S Subunit Beta 8
RNA, U4atac Small Nuclear
KCNQ1 Antisense RNA 1
Brain Cytoplasmic RNA 1
Basigin (Ok Blood Group)
ANKH Inorganic Pyrophosphate Transport Regulator
CD80 Molecule
MicroRNA 361
Mitochondrially Encoded TRNA-Phe (UUU/C)
Potassium Voltage-Gated Channel Subfamily E Regulatory Subunit 5
Dihydrofolate Reductase
NUBP Iron-Sulfur Cluster Assembly Factor, Mitochondrial
CD27 Molecule
Mitochondrial Intermediate Peptidase
Spermatogenesis Associated 7
Mitochondrially Encoded TRNA-Val (GUN)
Enolase 1
ERCC Excision Repair 1, Endonuclease Non-Catalytic Subunit
KIT Ligand
1-Acylglycerol-3-Phosphate O-Acyltransferase 2
Matrin 3
SOS Ras/Rho Guanine Nucleotide Exchange Factor 2
Collagen Type VI Alpha 1 Chain
Sodium Channel Epithelial 1 Subunit Beta
GC Vitamin D Binding Protein
Actinin Alpha 4
BRD4-Independent Group 4 Enhancer GRCh37_chr2:179471933-179473132
Tachykinin Precursor 1
Hypocretin Neuropeptide Precursor
Adenosine Deaminase RNA Specific
Ribosomal Protein S19
Peroxisomal Biogenesis Factor 3
TGFB Induced Factor Homeobox 1
Hydroxyacyl-CoA Dehydrogenase
Coenzyme Q4
Lysine Methyltransferase 2A
Ribonuclease A Family Member 3
Proprotein Convertase Subtilisin/Kexin Type 1
Neuropilin 1
FKBP Prolyl Isomerase Family Member 6 (Inactive)
Palladin, Cytoskeletal Associated Protein
Centrosomal Protein 19
Fibroblast Growth Factor 4
Interleukin 17F
Angiopoietin Like 3
Signal Transducer And Activator Of Transcription 5B
ADAM Metallopeptidase With Thrombospondin Type 1 Motif 4
Rac Family Small GTPase 2
Mitochondrially Encoded TRNA-His (CAU/C)
NADH:Ubiquinone Oxidoreductase Complex Assembly Factor 6
Replication Factor C Subunit 2
Calpain 10
MicroRNA 141
BRCA1 Interacting Helicase 1
RNA Sensor RIG-I
Rho Guanine Nucleotide Exchange Factor 10
Cholinergic Receptor Nicotinic Alpha 3 Subunit
Notch Receptor 4
Vasoactive Intestinal Peptide
Sterol Regulatory Element Binding Transcription Factor 2
Melanocyte Inducing Transcription Factor
ATP Synthase F1 Subunit Alpha
Phosphodiesterase 4A
X-Linked Kx Blood Group Antigen, Kell And VPS13A Binding Protein
FA Complementation Group D2
Required For Meiotic Nuclear Division 1 Homolog
C-C Motif Chemokine Receptor 3
Elastin Microfibril Interfacer 1
Fibroblast Growth Factor 7
Interleukin 3
Collagen Type XII Alpha 1 Chain
Complement C2
Membrane Metalloendopeptidase Like 1
Myostatin
Vitronectin
Calcium Voltage-Gated Channel Subunit Alpha1 H
Fibroblast Growth Factor 5
MicroRNA 193a
CD86 Molecule
MicroRNA 379
Protein Kinase C Theta
Aggrecan
Histidine Triad Nucleotide Binding Protein 1
NADH:Ubiquinone Oxidoreductase Core Subunit V2
Mitochondrially Encoded TRNA-Thr (ACN)
MicroRNA 139
MicroRNA 25
Nucleotide Binding Oligomerization Domain Containing 1
Potassium Voltage-Gated Channel Interacting Protein 2
ATP Binding Cassette Subfamily G Member 1
Polycystin 2 Like 1, Transient Receptor Potential Cation Channel
FKBP Prolyl Isomerase 10
Tyrosine 3-Monooxygenase/Tryptophan 5-Monooxygenase Activation Protein Theta
MicroRNA 181c
Protein Tyrosine Kinase 2
Piezo Type Mechanosensitive Ion Channel Component 1 (Er Blood Group)
MRE11 Homolog, Double Strand Break Repair Nuclease
FAD Dependent Oxidoreductase Domain Containing 1
Small Nucleolar RNA, C/D Box 118
Cadherin EGF LAG Seven-Pass G-Type Receptor 2
Caveolae Associated Protein 1
Interferon Regulatory Factor 1
5-Hydroxytryptamine Receptor 1B
Calpastatin
Upstream Transcription Factor 1
Neurotrophic Receptor Tyrosine Kinase 3
Glutathione Peroxidase 1
NF2, Moesin-Ezrin-Radixin Like (MERLIN) Tumor Suppressor
Dynein Axonemal Intermediate Chain 1
SKI2 Subunit Of Superkiller Complex
Peroxisomal Biogenesis Factor 11 Beta
Forkhead Box O1
ATP Binding Cassette Subfamily A Member 12
Amine Oxidase Copper Containing 3
MicroRNA 433
Solute Carrier Family 25 Member 20
Thrombopoietin
Coiled-Coil Domain Containing 39
Sarcoglycan Alpha
Bradykinin Receptor B2
Protein Kinase C Beta
Ankyrin 1
Fatty Acid Desaturase 1
G Protein Subunit Beta 2
MicroRNA 296
ATPase Na+/K+ Transporting Subunit Beta 1
Tyrosyl-TRNA Synthetase 2
7-Dehydrocholesterol Reductase
BUD23 RRNA Methyltransferase And Ribosome Maturation Factor
MicroRNA 130b
Alcohol Dehydrogenase 1B (Class I), Beta Polypeptide
MicroRNA 19a
MicroRNA 6886
Potassium Calcium-Activated Channel Subfamily M Alpha 1
Versican
Proteasome 20S Subunit Beta 9
Cartilage Oligomeric Matrix Protein
Nuclear Receptor Subfamily 1 Group H Member 2
HYDIN Axonemal Central Pair Apparatus Protein
MET Proto-Oncogene, Receptor Tyrosine Kinase
Cytochrome C Oxidase Subunit 6B1
Plasminogen Activator, Urokinase Receptor
Lipase E, Hormone Sensitive Type
Glucokinase Regulator
Solute Carrier Organic Anion Transporter Family Member 1B1
KAT8 Regulatory NSL Complex Subunit 1
CAP-Gly Domain Containing Linker Protein 2
Calcium/Calmodulin Dependent Protein Kinase II Delta
Myomesin 2
Solute Carrier Family 26 Member 1
MicroRNA 324
NADH:Ubiquinone Oxidoreductase Complex Assembly Factor 8
Interferon Alpha 2
MicroRNA 125b-1
MicroRNA 134
G Protein Subunit Alpha I2
Dicer 1, Ribonuclease III
FA Complementation Group C
Mucin 16, Cell Surface Associated
Methylmalonyl-CoA Mutase
Purinergic Receptor P2X 7
Transcription Factor AP-2 Beta
Junctional Cadherin 5 Associated
TNF Superfamily Member 15
Interleukin 17 Receptor A
ATP Binding Cassette Subfamily G Member 2 (JR Blood Group)
Selectin P Ligand
Retinoid X Receptor Alpha
MicroRNA 424
Semaphorin 3D
MicroRNA 381
Dual Oxidase 2
NADH:Ubiquinone Oxidoreductase Core Subunit S1
Cadherin 5
Leucine Rich Repeat Containing 37 Member A2
Activin A Receptor Type 2B
Formin Homology 2 Domain Containing 3
Peroxisomal Biogenesis Factor 19
Torsin Family 1 Member A
Yes1 Associated Transcriptional Regulator
Keratin 18
A-Kinase Anchoring Protein 10
Serum Amyloid A4, Constitutive
Interleukin 18 Receptor 1
Sprouty Related EVH1 Domain Containing 1
Uncharacterized LOC101927055
CD209 Molecule
Suppressor Of Cytokine Signaling 3
Caspase Recruitment Domain Family Member 8
Mitochondrially Encoded TRNA-Asn (AAU/C)
Progesterone Receptor
Protein Kinase C Delta
Profilin 1
Fibroblast Growth Factor 3
Calcium/Calmodulin Dependent Protein Kinase II Gamma
Aldehyde Dehydrogenase 7 Family Member A1
PKD2L2 Divergent Transcript
C-C Motif Chemokine Ligand 26
Poly(U) Binding Splicing Factor 60
Ubiquitin Specific Peptidase 8
C-X-C Motif Chemokine Ligand 9
NPPA Antisense RNA 1
Ribonuclease H2 Subunit B
Protein Phosphatase 1 Regulatory Subunit 13 Like
Mitogen-Activated Protein Kinase Kinase Kinase 7
NADH:Ubiquinone Oxidoreductase Complex Assembly Factor 2
Eukaryotic Translation Initiation Factor 4H
Intraflagellar Transport 74
Protein Tyrosine Phosphatase Non-Receptor Type 1
Phosphodiesterase 3A
G Protein Subunit Alpha 11
Vacuolar Protein Sorting 13 Homolog A
Fibrinogen Gamma Chain
Creatine Kinase B
LDL Receptor Related Protein 12
Bone Morphogenetic Protein Receptor Type 1B
Sigma Non-Opioid Intracellular Receptor 1
Dynein Axonemal Assembly Factor 11
Uncoupling Protein 3
Alpha Kinase 3
Serine/Threonine Kinase 11
Beclin 1
Cathepsin S
Vascular Endothelial Growth Factor B
CHKB-CPT1B Readthrough (NMD Candidate)
Multiple C2 And Transmembrane Domain Containing 2
Dual Specificity Tyrosine Phosphorylation Regulated Kinase 1B
Adrenoceptor Alpha 2B
MicroRNA 192
BCL2 Like 1
Interleukin 16
NADH:Ubiquinone Oxidoreductase Core Subunit S3
Natriuretic Peptide Receptor 1
BCR Activator Of RhoGEF And GTPase
MicroRNA 106a
Rho Associated Coiled-Coil Containing Protein Kinase 1
EGF Containing Fibulin Extracellular Matrix Protein 2
SRY-Box Transcription Factor 4
Proline And Serine Rich Coiled-Coil 1
Homogentisate 1,2-Dioxygenase
MAF BZIP Transcription Factor
Protein Phosphatase 2 Phosphatase Activator
Dolichol Kinase
ETS2 Repressor Factor
Neurexin 1
Proliferating Cell Nuclear Antigen
Solute Carrier Family 2 Member 3
MicroRNA 151a
VPS37D Subunit Of ESCRT-I
CDK5 Regulatory Subunit Associated Protein 1 Like 1
AT-Rich Interaction Domain 1B
Solute Carrier Family 39 Member 8
C-X-C Motif Chemokine Receptor 1
BRD4-Independent Group 4 Enhancer GRCh37_chr2:179440205-179441404
Multiple EGF Like Domains 8
Cathepsin G
CD2 Associated Protein
Mannosidase Alpha Class 2B Member 1
Interleukin 9
T-Box Transcription Factor 21
B9 Domain Containing 2
Glucose-6-Phosphatase Catalytic Subunit 3
Cyclin Dependent Kinase Inhibitor 3
Ornithine Aminotransferase
Choline Kinase Alpha
Immunoglobulin Heavy Constant Epsilon
Kallikrein Related Peptidase 3
G Protein-Coupled Receptor Kinase 5
Peroxisomal Biogenesis Factor 14
SHC Adaptor Protein 1
Thymidine Kinase 2
BLM RecQ Like Helicase
Insulin Like Growth Factor Binding Protein 7
Protein C, Inactivator Of Coagulation Factors Va And VIIIa
Centrosomal Protein 120
Aldehyde Dehydrogenase 1 Family Member A2
Electron Transfer Flavoprotein Dehydrogenase
Serpin Family G Member 1
Fumarylacetoacetate Hydrolase
MicroRNA 212
Propionyl-CoA Carboxylase Subunit Beta
Enoyl-CoA Hydratase, Short Chain 1
TLX1 Neighbor
TIMP Metallopeptidase Inhibitor 4
MicroRNA 128-1
FOXF1 Adjacent Non-Coding Developmental Regulatory RNA
MicroRNA 19b-1
MicroRNA 183
Semaphorin 3E
Endothelin 2
Age-Related Maculopathy Susceptibility 2
Sirtuin 6
Marker Of Proliferation Ki-67
MicroRNA 6511b-1
BRCA1 Associated RING Domain 1
Allograft Inflammatory Factor 1
Protocadherin Related 15
MicroRNA 9-1
Peroxidasin
Malonyl-CoA Decarboxylase
Gap Junction Protein Gamma 1
MicroRNA 23b
TNF Receptor Associated Factor 6
NADH:Ubiquinone Oxidoreductase Core Subunit S7
3-Hydroxy-3-Methylglutaryl-CoA Lyase
VRK Serine/Threonine Kinase 1
Transient Receptor Potential Cation Channel Subfamily M Member 7
Solute Carrier Family 19 Member 2
NADH:Ubiquinone Oxidoreductase Subunit B11
Aryl Hydrocarbon Receptor Interacting Protein
ADAM Metallopeptidase With Thrombospondin Type 1 Motif 9
NADH:Ubiquinone Oxidoreductase Core Subunit S8
MicroRNA 409
SUFU Negative Regulator Of Hedgehog Signaling
Platelet Derived Growth Factor Subunit A
Leucine Rich Pentatricopeptide Repeat Containing
Spectrin Repeat Containing Nuclear Envelope Protein 2
Phospholipase A2 Group X
MicroRNA 26a-1
F-Box And Leucine Rich Repeat Protein 4
5-Hydroxytryptamine Receptor 1A
Sprouty Related EVH1 Domain Containing 2
Acyl-CoA Dehydrogenase Short Chain
MicroRNA 511
Membrane Bound Transcription Factor Peptidase, Site 2
Cytochrome P450 Family 1 Subfamily A Member 2
Solute Carrier Family 2 Member 9
Intraflagellar Transport 81
Cathepsin L
Serine And Arginine Rich Splicing Factor 2
Formyl Peptide Receptor 1
Triosephosphate Isomerase 1
Glutamic--Pyruvic Transaminase 2
RAD51 Recombinase
NADH:Ubiquinone Oxidoreductase Subunit A6
MicroRNA 363
Fibroblast Growth Factor 21
Bridge-Like Lipid Transfer Protein Family Member 1
Signal Transducer And Activator Of Transcription 5A
Cholecystokinin
Unc-13 Homolog D
Neurotrophin 3
Outer Dynein Arm Docking Complex Subunit 3
SKI Proto-Oncogene
Actin Gamma 1
CCCTC-Binding Factor
CDK7 Strongly-Dependent Group 2 Enhancer GRCh37_chr15:48764566-48765765
MicroRNA 330
Wnt Family Member 5A
Chaperonin Containing TCP1 Subunit 7
Cartilage Intermediate Layer Protein
PRORP-PSMA6 Readthrough
Calcitonin Receptor Like Receptor
Insulin Receptor Substrate 2
Nucleoporin 155
Apolipoprotein D
Hematopoietically Expressed Homeobox
UBA Domain Containing 2
Decaprenyl Diphosphate Synthase Subunit 1
Formin Like 2
RE1 Silencing Transcription Factor
Mitochondrially Encoded TRNA-Leu (CUN) 2
SMAD Family Member 7
Atrophin 1
Cytochrome P450 Family 24 Subfamily A Member 1
Carnitine Palmitoyltransferase 1A
FLII Actin Remodeling Protein
Pogo Transposable Element Derived With ZNF Domain
Thymic Stromal Lymphopoietin
Sarcoglycan Gamma
CDK7 Strongly-Dependent Group 2 Enhancer GRCh37_chr2:179407630-179408829
Microfibril Associated Protein 5
NADH:Ubiquinone Oxidoreductase Subunit A13
DNA Polymerase Gamma 2, Accessory Subunit
Ryanodine Receptor 3
AXL Receptor Tyrosine Kinase
RAN Binding Protein 2
FKBP Prolyl Isomerase 1A
GCOM1, MYZAP-POLR2M Combined Locus
Adhesion G Protein-Coupled Receptor V1
ZNFX1 Antisense RNA 1
Mitogen-Activated Protein Kinase Kinase Kinase 5
Exosome Component 3
YY1 Transcription Factor
Thyroid Hormone Receptor Beta
NIPA Magnesium Transporter 1
Tubulin Beta 4A Class IVa
Intraflagellar Transport 27
RAD50 Double Strand Break Repair Protein
Toll Like Receptor 6
LCK Proto-Oncogene, Src Family Tyrosine Kinase
Myosin Binding Protein C1
Transcription Factor EB
Dihydropyrimidine Dehydrogenase
Caspase Recruitment Domain Family Member 14
C-X-C Motif Chemokine Ligand 1
Arginase 1
Bone Morphogenetic Protein 10
RAS P21 Protein Activator 2
Forkhead Box O3
Heat Shock Protein Family A (Hsp70) Member 1B
Dipeptidyl Peptidase Like 6
Matrix Metallopeptidase 21
Asporin
DLC1 Rho GTPase Activating Protein
Histone Deacetylase 2
SAM And HD Domain Containing Deoxynucleoside Triphosphate Triphosphohydrolase 1
Protein Kinase AMP-Activated Catalytic Subunit Alpha 2
Alanyl-TRNA Synthetase 2, Mitochondrial
Transmembrane Serine Protease 2
Prostaglandin D2 Synthase
Heat Shock Protein Family B (Small) Member 2
Retinoic Acid Receptor Responder 2
DnaJ Heat Shock Protein Family (Hsp40) Member C19
CYLD Lysine 63 Deubiquitinase
MYCN Proto-Oncogene, BHLH Transcription Factor
Ribosomal Protein S26
Tubulin Beta Class I
NADH:Ubiquinone Oxidoreductase Subunit C2
POU Class 5 Homeobox 1
DNA Topoisomerase III Alpha
Hyaluronidase 1
NADH:Ubiquinone Oxidoreductase Subunit S6
Reticulon 4
Solute Carrier Family 25 Member 24
EBP Cholestenol Delta-Isomerase
Autophagy Related 5
Leptin, Serum Levels Of
Secretoglobin Family 1A Member 1
KRIT1 Ankyrin Repeat Containing
Voltage Dependent Anion Channel 1
Dynein Axonemal Assembly Factor 1
Interleukin 36 Receptor Antagonist
Phosphoglucomutase 1
NADH:Ubiquinone Oxidoreductase Complex Assembly Factor 1
SHOX Homeobox
Laminin Subunit Alpha 3
Microcephalin 1
Lysosomal Associated Membrane Protein 1
Tight Junction Protein 2
8-Oxoguanine DNA Glycosylase
MAX Dimerization Protein MLX
Fas Associated Via Death Domain
Laminin Subunit Beta 3
Gamma-Glutamyl Carboxylase
EGF Containing Fibulin Extracellular Matrix Protein 1
TNF Superfamily Member 12
Phosphatidylinositol Glycan Anchor Biosynthesis Class A
Solute Carrier Family 10 Member 2
Collagen Type VI Alpha 3 Chain
C-Type Lectin Domain Containing 7A
NLR Family Pyrin Domain Containing 12
Sodium Channel Epithelial 1 Subunit Gamma
Cytochrome P450 Family 2 Subfamily C Member 8
Protein Phosphatase 1 Regulatory Subunit 17
Complement C1r
BAG Cochaperone 5
RAN Guanine Nucleotide Release Factor
Synaptophysin
MicroRNA 501
Nectin Cell Adhesion Molecule 2
Kallikrein B1
NEDD4 Like E3 Ubiquitin Protein Ligase
TNF Receptor Superfamily Member 8
Sirtuin 3
MicroRNA 216a
Phospholipase C Gamma 1
Fatty Acid Desaturase 2
Fibroblast Growth Factor 18
MicroRNA 193b
Sortilin Related VPS10 Domain Containing Receptor 1
Solute Carrier Family 1 Member 3
Glycophorin A (MNS Blood Group)
Glucagon Like Peptide 1 Receptor
Ciliary Neurotrophic Factor
Parathyroid Hormone Like Hormone
Zinc Finger And AT-Hook Domain Containing
VISTA Enhancer Hs2143
MicroRNA 16-1
Cytochrome P450 Family 11 Subfamily B Member 1
HIF1A Antisense RNA 1
CST Telomere Replication Complex Component 1
MBL Associated Serine Protease 2
Glutamate-Ammonia Ligase
Solute Carrier Family 6 Member 4 Gene Promoter
T Cell Immune Regulator 1, ATPase H+ Transporting V0 Subunit A3
Interleukin 23 Subunit Alpha
Protein Kinase CAMP-Activated Catalytic Subunit Gamma
Propionyl-CoA Carboxylase Subunit Alpha
[truncated: 2,667 more rows]

## Sheet: DisGenet
target name
apolipoprotein E
methylenetetrahydrofolate reductase
low density lipoprotein receptor
apolipoprotein B
lipoprotein(a)
phospholipase A2 group VII
HNF1 homeobox A
transcription factor 7 like 2
zinc finger C3HC-type containing 1
ATP binding cassette subfamily G member 5
dynein axonemal heavy chain 11
lipoprotein lipase
C-X3-C motif chemokine receptor 1
paraoxonase 1
angiotensin I converting enzyme
muscle RAS oncogene homolog
CD36 molecule
matrix metallopeptidase 3
insulin receptor substrate 1
vitamin K epoxide reductase complex subunit 1
coiled-coil domain containing 92
estrogen receptor 2
plasminogen activator, urokinase
endothelin 1
C-C motif chemokine ligand 2
macoilin 1
miR-17-92a-1 cluster host gene
matrix metallopeptidase 9
C-C motif chemokine receptor 5 (gene/pseudogene)
CD40 ligand
