# Supplementary material for: Investigating the Molecular Mechanisms of Resveratrol in Treating Cardiometabolic Multimorbidity: A Network Pharmacology and Bioinformatics Approach with Molecular Docking Validation
Source: Nutrients. 2024 Jul 31;16(15):2488. doi: 10.3390/nu16152488 (PMC11314475; doi:10.3390/nu16152488)
Supplement: Supplementary file 1 [file nutrients-16-02488-s001.zip › Table S3. Diabetes mellitus related targets.xlsx]

## Sheet: full name
target name
Protein tyrosine phosphatase, nonreceptor-type 22
MIA SH3 domain ER export factor 3
Kruppel-like factor 11
Interleukin-1 receptor antagonist
Glycerol-3-phosphate dehydrogenase 2 (mitochondrial)
Diabetes mellitus, insulin-dependent, 19
Insulin-dependent diabetes mellitus-7
Neurogenic differentiation 1
Cytotoxic T-lymphocyte-associated serine esterase-4
Insulin-dependent diabetes mellitus-13
Insulin receptor substrate-1
Calpain-10
Peroxisome proliferator activated receptor, gamma
Chemokine (C-C) receptor 5
Mesencephalic astrocyte derived neurotrophic factor
Adaptor protein containing PH domain, PTB domain, and leucine zipper motif 1
Solute carrier family 2 (facilitated glucose transporter), member 2
Insulin-like growth factor 2 mRNA-binding protein 2
Wolframin ER transmembrane glycoprotein
Diabetes mellitus, insulin-dependent, 23
Insulin-dependent diabetes mellitus-18
Yip1 domain family, member 5
Serine protease inhibitor, Kazal type I (pancreatic secretory trypsin inhibitor)
Diabetes mellitus, noninsulin-dependent, 4
Microvascular complications of diabetes, susceptibility to, 7
ZFP57 zinc finger protein
Insulin-dependent diabetes mellitus-1
Pancreatic beta cell, agenesis of
Inositol 1,4,5-triphosphate receptor, type 3
High-mobility group AT-hook 1
Vascular endothelial growth factor
Insulin-dependent diabetes mellitus-15
Ectonucleotide pyrophosphatase/phosphodiesterase 1 (Ly-41 antigen, mouse, homolog of)
Transient neonatal diabetes mellitus 1
Diabetes mellitus, insulin-dependent, 21
Insulin-dependent diabetes mellitus-8
Small ubiquitin-like modifier 4
Superoxide dismutase-2, mitochondrial
Interleukin-6 (interferon, beta-2)
Glucokinase (hexokinase-4)
Paraoxonase-1
Erythropoietin
Paired box homeotic gene-4
BLK protooncogene, SRC family tyrosinase kinase
Solute carrier family 30 (zinc transporter), member 8
MAF bZIP transcription factor A
GLIS family zinc finger protein 3
Carboxyl-ester lipase (bile-salt stimulated lipase)
Interleukin-2 receptor, alpha
Diabetes mellitus, insulin-dependent, 24
Insulin-dependent diabetes mellitus-17
Transcription factor 7-like 2
Insulin
Potassium inwardly-rectifying channel, subfamily J, member 11
ATP-binding cassette, subfamily C, member 8 (sulfonylurea receptor)
Mitogen-activated protein kinase 8-interacting protein 1
Insulin-dependent diabetes mellitus-4
Uncoupling protein-3
Melatonin receptor 1B
Islet amyloid polypeptide (diabetes-associated peptide; amylin)
Aquaporin-2 (collecting duct)
Diabetes mellitus, noninsulin-dependent, 2
HNF1 homeobox B
Pancreas/duodenum homeobox protein 1
TPC1 domain family, member 4
DnaJ, E. coli, homolog of, subfamily C, member 3 (protein kinase inhibitor p58)
Insulin receptor substrate 2
Insulin-dependent diabetes mellitus-11
dUTP pyrophosphatase
Lipase C, hepatic
Insulin-dependent diabetes mellitus-3
Forkhead box C2
HNF1 homeobox B (transcription factor 2)
Angiotensin I converting enzyme (dipeptidyl carboxypeptidase-1)
Insulin-dependent diabetes mellitus-6
Immediate-early response 3-interacting protein 1
Insulin receptor
Resistin
AKT serine/threonine kinase 2
Arginine vasopressin (neurophysin II, antidiuretic hormone)
Type 2 diabetes mellitus 3
Hepatocyte nuclear factor 4, alpha (transcription factor-14)
Diabetes mellitus, insulin-dependent, X-linked, susceptibility to
Arginine vasopressin receptor-2
ATP Binding Cassette Subfamily C Member 8
Glucokinase
HNF1 Homeobox A
Potassium Inwardly Rectifying Channel Subfamily J Member 11
Hepatocyte Nuclear Factor 4 Alpha
Pancreatic And Duodenal Homeobox 1
Neuronal Differentiation 1
Paired Box 4
Arginine Vasopressin Receptor 2
Peroxisome Proliferator Activated Receptor Gamma
Aquaporin 2
Angiotensin I Converting Enzyme
INS-IGF2 Readthrough
Transcription Factor 7 Like 2
Interleukin 6
Ectonucleotide Pyrophosphatase/Phosphodiesterase 1
Insulin Receptor Substrate 1
Solute Carrier Family 2 Member 2
GLIS Family Zinc Finger 3
Arginine Vasopressin
Solute Carrier Family 30 Member 8
Forkhead Box P3
KLF Transcription Factor 11
CDK5 Regulatory Subunit Associated Protein 1 Like 1
Lipase C, Hepatic Type
Homeostatic Iron Regulator
Insulin Like Growth Factor 2 MRNA Binding Protein 2
BLK Proto-Oncogene, Src Family Tyrosine Kinase
AQP5 And AQP2 Antisense RNA 2
BRD4-Independent Group 4 Enhancer GRCh37_chr17:36093401-36094600
Protein Tyrosine Phosphatase Non-Receptor Type 22
Solute Carrier Family 2 Member 4
Pvt1 Oncogene
Vascular Endothelial Growth Factor A
Adiponectin, C1Q And Collagen Domain Containing
Protein Phosphatase 1 Regulatory Subunit 3A
Carboxyl Ester Lipase
TBC1 Domain Family Member 4
Protein Tyrosine Phosphatase Non-Receptor Type 1
Cytotoxic T-Lymphocyte Associated Protein 4
Pancreas Associated Transcription Factor 1a
Calpain 10
Lamin A/C
Transferrin Receptor 2
Immediate Early Response 3 Interacting Protein 1
Paraoxonase 1
Maternally Expressed 3
Glucagon Receptor
Diabetes Mellitus, Noninsulin-Dependent
Chromosome 12 Open Reading Frame 43
Recombination Signal Binding Protein For Immunoglobulin Kappa J Region
Eukaryotic Translation Initiation Factor 2 Alpha Kinase 3
Solute Carrier Family 19 Member 2
IL6 Antisense RNA 1
BRD4-Independent Group 4 Enhancer GRCh37_chr7:22766269-22767468
Insulin Like Growth Factor 2
Regulatory Factor X6
Melanocortin 4 Receptor
CDKN2B Antisense RNA 1
MicroRNA 126
WRN RecQ Like Helicase
Interleukin 2 Receptor Subunit Alpha
Adaptor Protein, Phosphotyrosine Interacting With PH Domain And Leucine Zipper 1
Recombination Signal Binding Protein For Immunoglobulin Kappa J Region Like
Mitogen-Activated Protein Kinase 8 Interacting Protein 1
High Mobility Group AT-Hook 1
Leptin
Albumin
Major Histocompatibility Complex, Class II, DQ Beta 1
Tumor Necrosis Factor
Growth Arrest Specific 5
MicroRNA 29a
Glycerol-3-Phosphate Dehydrogenase 2
MicroRNA 125a
Glucagon
VISTA Enhancer Hs1980
Superoxide Dismutase 2
Suppressor Of Cytokine Signaling 1
Mitochondrially Encoded TRNA-Leu (UUA/G) 1
Diabetes Mellitus, Transient Neonatal
Hydatidiform Mole Associated And Imprinted
Serine Peptidase Inhibitor Kazal Type 1
MicroRNA 29c
Mitochondrially Encoded TRNA-Glu (GAA/G)
Aldo-Keto Reductase Family 1 Member B
Small Ubiquitin Like Modifier 4
Major Histocompatibility Complex, Class II, DR Beta 1
Leptin Receptor
Major Histocompatibility Complex, Class II, DQ Alpha 1
PLAG1 Like Zinc Finger 1
C-Reactive Protein
Islet Amyloid Polypeptide
Interleukin 1 Receptor Antagonist
2'-5'-Oligoadenylate Synthetase 1
BSCL2 Lipid Droplet Biogenesis Associated, Seipin
FTO Alpha-Ketoglutarate Dependent Dioxygenase
Protein Arginine Methyltransferase 7
AP4B1 Antisense RNA 1
Advanced Glycosylation End-Product Specific Receptor
Glutamate Decarboxylase 2
Proopiomelanocortin
Apolipoprotein E
Insulin Like Growth Factor 1
MicroRNA 21
Protein Tyrosine Phosphatase Receptor Type N
ALMS1 Centrosome And Basal Body Associated Protein
Long Intergenic Non-Protein Coding RNA 1370
Nitric Oxide Synthase 3
Methylenetetrahydrofolate Reductase
Apolipoprotein B
HFE Antisense RNA 1
BDNF Antisense RNA
MED14-Independent Group 3 Enhancer GRCh37_chr4:26407341-26408540
Ghrelin And Obestatin Prepropeptide
Metastasis Associated Lung Adenocarcinoma Transcript 1
GATA Binding Protein 6
MicroRNA 206
Signal Transducer And Activator Of Transcription 3
DnaJ Heat Shock Protein Family (Hsp40) Member C3
Uncoupling Protein 2
MicroRNA 657
Inositol 1,4,5-Trisphosphate Receptor Type 3
AHI1 Divergent Transcript
IGF2 Antisense RNA
Dipeptidyl Peptidase 4
WAP Four-Disulfide Core Domain 21, Pseudogene
Lipoprotein Lipase
Adrenoceptor Beta 3
PDZRN3 Antisense RNA 1
Transforming Growth Factor Beta 1
Catalase
Serpin Family E Member 1
Potassium Voltage-Gated Channel Subfamily Q Member 1
Proprotein Convertase Subtilisin/Kexin Type 1
Uncoupling Protein 3
1-Acylglycerol-3-Phosphate O-Acyltransferase 2
Interferon Induced With Helicase C Domain 1
Cyclin Dependent Kinase Inhibitor 2A
MicroRNA 17
MicroRNA 34a
Angiotensinogen
Chymotrypsin Like Elastase 2A
H19 Imprinted Maternally Expressed Transcript
MicroRNA 155
C-C Motif Chemokine Receptor 5
MicroRNA 192
C-C Motif Chemokine Ligand 2
Apolipoprotein A1
Hematopoietically Expressed Homeobox
Glutamate Decarboxylase 1
Insulin Dependent Diabetes Mellitus 4
Insulin Dependent Diabetes Mellitus 6
Insulin Dependent Diabetes Mellitus 11
Insulin Dependent Diabetes Mellitus 17
Insulin Dependent Diabetes Mellitus 8
Glucagon Like Peptide 1 Receptor
Insulin Dependent Diabetes Mellitus 15
Intercellular Adhesion Molecule 1
Non Insulin Dependent Diabetes Mellitus 2
Mitochondrially Encoded TRNA-Lys (AAA/G)
Perilipin 1
Tyrosine Hydroxylase
Phosphoinositide-3-Kinase Regulatory Subunit 1
Insulin Dependent Diabetes Mellitus 7
Solute Carrier Family 2 Member 1
Neurogenin 3
Insulin Dependent Diabetes Mellitus 13
MicroRNA 145
Ceruloplasmin
Retinol Binding Protein 4
Angiotensin II Receptor Type 1
Insulin Dependent Diabetes Mellitus 3
VISTA Enhancer Hs1977
SOD2 Overlapping Transcript 1
MicroRNA 140
Menin 1
Insulin Dependent Diabetes Mellitus 18
Taurine Up-Regulated 1
Interleukin 10
Myocardial Infarction Associated Transcript
Cyclin Dependent Kinase Inhibitor 2B
Mitochondrially Encoded NADH:Ubiquinone Oxidoreductase Core Subunit 1
PPARG Coactivator 1 Alpha
Yip1 Domain Family Member 5
Hepcidin Antimicrobial Peptide
Solute Carrier Family 29 Member 3
Uncharacterized LOC101928371
Interleukin 1 Beta
Peroxisome Proliferator Activated Receptor Alpha
RRAD, Ras Related Glycolysis Inhibitor And Calcium Channel Regulator
MicroRNA 30e
Glucokinase Regulator
AKT Serine/Threonine Kinase 1
Vitamin D Receptor
CDGSH Iron Sulfur Domain 2
RNA Polymerase I And III Subunit C
Solute Carrier Family 5 Member 2
MicroRNA 216a
Insulin Like Growth Factor Binding Protein 1
Haptoglobin
Superoxide Dismutase 1
Caveolin 1
Brain Derived Neurotrophic Factor
Lipase E, Hormone Sensitive Type
CD36 Molecule
Long Intergenic Non-Protein Coding RNA 1672
Bone Morphogenetic Protein 6
R3HDML Antisense RNA 1
Nicotinamide Phosphoribosyltransferase
Sex Hormone Binding Globulin
Endothelin 1
Insulin Degrading Enzyme
Insulin Like Growth Factor Binding Protein 3
Autoimmune Regulator
Interleukin 18
ATM Serine/Threonine Kinase
JAZF Zinc Finger 1
Somatostatin
HNRNPUL2-BSCL2 Readthrough (NMD Candidate)
Matrix Metallopeptidase 9
Natriuretic Peptide B
Interferon Gamma
Cholesteryl Ester Transfer Protein
Apolipoprotein C3
Vascular Cell Adhesion Molecule 1
Maternally Expressed 8, Small Nucleolar RNA Host Gene
Hemoglobin Subunit Alpha 1
Insulin Like Growth Factor 1 Receptor
TNF Receptor Superfamily Member 11b
MicroRNA 377
Glucose-6-Phosphatase Catalytic Subunit 2
DDB1 And CUL4 Associated Factor 17
Islet Cell Autoantigen 1
Von Willebrand Factor
Nitric Oxide Synthase 2
Selectin E
Nuclear Receptor Subfamily 0 Group B Member 2
Growth Hormone 1
MicroRNA 375
Amine Oxidase Copper Containing 3
Renin
Phosphomannomutase 2
Interleukin 4
Mixed Lineage Kinase Domain Like Pseudokinase
Glutamic--Pyruvic Transaminase
N-Acetyl-Alpha-Glucosaminidase
C-X-C Motif Chemokine Ligand 8
H3K27ac-H3K4me1 HESC Enhancer GRCh37_chr7:100224056-100224820
Uncoupling Protein 1
GNAS Complex Locus
Adrenoceptor Beta 2
MicroRNA 146a
Tumor Protein P53
Carboxypeptidase E
Leptin, Serum Levels Of
Natriuretic Peptide A
Gamma-Glutamyltransferase 1
Adiponectin Receptor 1
Bone Gamma-Carboxyglutamate Protein
Matrix Metallopeptidase 2
Pterin-4 Alpha-Carbinolamine Dehydratase 1
Toll Like Receptor 4
MicroRNA 99a
MicroRNA 132
ATP Binding Cassette Subfamily A Member 1
Catenin Beta 1
Protein Tyrosine Phosphatase Receptor Type N2
Forkhead Box A2
Sirtuin 1
Fms Related Receptor Tyrosine Kinase 1
Selectin P
Lipoprotein(A)
Calcium/Calmodulin Dependent Protein Kinase ID
Cystatin C
Cellular Communication Network Factor 2
CF Transmembrane Conductance Regulator
Caveolae Associated Protein 1
GNAS Antisense RNA 1
Sterol Regulatory Element Binding Transcription Factor 1
TGF-Beta Activated Kinase 1 (MAP3K7) Binding Protein 2
MicroRNA 26b
MicroRNA 181a-2
Family With Sequence Similarity 167 Member A
Frataxin
Gastric Inhibitory Polypeptide
Growth Hormone Receptor
3-Hydroxy-3-Methylglutaryl-CoA Reductase
ST3 Beta-Galactoside Alpha-2,3-Sialyltransferase 4
Mechanistic Target Of Rapamycin Kinase
Serpin Family F Member 1
Lymphotoxin Alpha
Plasminogen Activator, Tissue Type
Protein Kinase C Beta
Signal Transducer And Activator Of Transcription 1
Notch Receptor 2
Angiotensin Converting Enzyme 2
Cyclin Dependent Kinase Inhibitor 1C
Noninsulin-Dependent Diabetes Mellitus 3
Fatty Acid Binding Protein 2
Major Histocompatibility Complex, Class I, A
Neuropeptide Y
Phosphatase And Tensin Homolog
Deoxyuridine Triphosphatase
C-X-C Motif Chemokine Ligand 10
Paraoxonase 2
Fatty Acid Binding Protein 4
Cell Division Cycle 123
MicroRNA 197
Bone Morphogenetic Protein 2
Fibroblast Growth Factor 21
Interleukin 2
MicroRNA 122
Nuclear Receptor Subfamily 3 Group C Member 1
Solute Carrier Family 12 Member 3
MicroRNA 217
Interleukin 17A
Small Nucleolar RNA Host Gene 6
Melanocortin 3 Receptor
Fibroblast Growth Factor 2
Glutathione S-Transferase Mu 1
Patatin Like Phospholipase Domain Containing 2
Adiponectin Receptor 2
ATAC-STARR-Seq Lymphoblastoid Silent Region 1546
Insulin Like Growth Factor Binding Protein 2
Protein Kinase AMP-Activated Catalytic Subunit Alpha 2
Hemojuvelin BMP Co-Receptor
Retinoic Acid Receptor Responder 2
Prolactin
MicroRNA 143
Asparaginyl-TRNA Synthetase 2, Mitochondrial
TRNA Methyltransferase 10A
Acid Phosphatase 1
Phosphatidylinositol-4,5-Bisphosphate 3-Kinase Catalytic Subunit Gamma
MicroRNA 27a
Transferrin
Major Histocompatibility Complex, Class I, B
Coagulation Factor II, Thrombin
Alpha 2-HS Glycoprotein
Fos Proto-Oncogene, AP-1 Transcription Factor Subunit
Apolipoprotein A5
Major Histocompatibility Complex, Class II, DP Beta 1
PPARG Coactivator 1 Beta
Thyroglobulin
Aquaporin 7
Potassium Inwardly Rectifying Channel Subfamily J Member 5
MicroRNA 134
Nuclear Factor Kappa B Subunit 1
Lipocalin 2
Proliferation And Apoptosis Adaptor Protein 15
Macrophage Migration Inhibitory Factor
Myeloperoxidase
Mitogen-Activated Protein Kinase 8
Agouti Related Neuropeptide
MLX Interacting Protein Like
Uromodulin
Heme Oxygenase 1
Non Insulin Dependent Diabetes Mellitus 1
Microsomal Triglyceride Transfer Protein
Klotho
MicroRNA 223
Forkhead Box O1
Small Nucleolar RNA Host Gene 18
MicroRNA 199a-1
Chymotrypsin C
Glucose-6-Phosphatase Catalytic Subunit 1
C-Type Lectin Domain Containing 16A
Thrombomodulin
Phosphatidylinositol-4,5-Bisphosphate 3-Kinase Catalytic Subunit Alpha
Component Of Oligomeric Golgi Complex 2
Placental Growth Factor
Glycogen Synthase Kinase 3 Beta
MIR124-1 Host Gene
Estrogen Receptor 1
Long Intergenic Non-Protein Coding RNA 2605
MicroRNA 20a
Apelin
MicroRNA 483
Low Density Lipoprotein Receptor
Tetraspanin 8
Sorbitol Dehydrogenase
Maltase-Glucoamylase
Calcium Sensing Receptor
Gastric Inhibitory Polypeptide Receptor
Thyroid Peroxidase
C-C Motif Chemokine Ligand 5
NPHS1 Adhesion Molecule, Nephrin
Protein Kinase AMP-Activated Catalytic Subunit Alpha 1
Interleukin 6 Receptor
Phospholipid Transfer Protein
KCNQ1 Opposite Strand/Antisense Transcript 1
Cytochrome B-245 Alpha Chain
THADA Armadillo Repeat Containing
Mitogen-Activated Protein Kinase 1
Beta-2-Microglobulin
Adrenomedullin
Intelectin 1
G Protein Subunit Beta 3
Phospholipase A2 Group VII
Alpha-1-Microglobulin/Bikunin Precursor
Cell Death Inducing DFFA Like Effector C
Cannabinoid Receptor 1
Peptide YY
Angiopoietin Like 8
Poly(ADP-Ribose) Polymerase 1
Fibronectin Type III Domain Containing 5
Hypoxia Inducible Factor 1 Subunit Alpha
Patatin Like Phospholipase Domain Containing 3
Peroxisome Proliferator Activated Receptor Delta
Coagulation Factor V
Angiopoietin 2
Prostaglandin-Endoperoxide Synthase 2
SH2B Adaptor Protein 3
Interleukin 1 Alpha
Superoxide Dismutase 3
Secreted Phosphoprotein 1
Suppressor Of Cytokine Signaling 3
Transporter 2, ATP Binding Cassette Subfamily B Member
Cytochrome P450 Family 19 Subfamily A Member 1
Androgen Receptor
Protein Phosphatase 1 Regulatory Subunit 15B
ADAM Metallopeptidase With Thrombospondin Type 1 Motif 9
Thioredoxin Interacting Protein
ISL LIM Homeobox 1
Angiopoietin Like 4
Glutamine--Fructose-6-Phosphate Transaminase 1
Aldehyde Dehydrogenase 2 Family Member
Phosphoenolpyruvate Carboxykinase 1
Cytochrome P450 Family 3 Subfamily A Member 4
MicroRNA 23a
Hydroxysteroid 11-Beta Dehydrogenase 1
Protein Tyrosine Phosphatase Non-Receptor Type 2
Fatty Acid Desaturase 1
TNF Receptor Superfamily Member 1B
Serum/Glucocorticoid Regulated Kinase 1
Glycogen Synthase 1
SMAD5 Antisense RNA 1
Kininogen 1
NFE2 Like BZIP Transcription Factor 2
Lecithin-Cholesterol Acyltransferase
Coagulation Factor III, Tissue Factor
Cystathionine Beta-Synthase
Solute Carrier Family 5 Member 1
MHC Class I Polypeptide-Related Sequence A
Mannose Binding Lectin 2
Toll Like Receptor 2
MicroRNA 210
SRY-Box Transcription Factor 13
Phosphoenolpyruvate Carboxykinase 2, Mitochondrial
Hepatocyte Growth Factor
Apolipoprotein A2
Protein Kinase C Zeta
Glyceraldehyde-3-Phosphate Dehydrogenase
BAR/IMD Domain Containing Adaptor Protein 2 Like 1
MED14-Independent Group 3 Enhancer GRCh37_chr1:156099693-156100892
MicroRNA 146b
Apolipoprotein A4
Nitric Oxide Synthase 1
Competing Endogenous LncRNA 3 For MiR-645
MicroRNA 130a
Free Fatty Acid Receptor 1
LDL Receptor Related Protein 5
MicroRNA 133b
Heat Shock Protein Family D (Hsp60) Member 1
MicroRNA 221
Solute Carrier Family 2 Member 3
MicroRNA Let-7d
Serpin Family C Member 1
Telomerase Reverse Transcriptase
Transthyretin
Nuclear Receptor Subfamily 1 Group H Member 2
Serpin Family A Member 12
Bardet-Biedl Syndrome 1
MicroRNA 22
Angiotensin II Receptor Type 2
Transporter 1, ATP Binding Cassette Subfamily B Member
Matrilin 4
Urotensin 2
Glutathione Peroxidase 1
MicroRNA 30a
GC Vitamin D Binding Protein
Solute Carrier Family 17 Member 5
Solute Carrier Family 40 Member 1
MicroRNA 148a
Nerve Growth Factor
Hydroxysteroid 11-Beta Dehydrogenase 2
Lipin 1
Complement C3
DnaJ Heat Shock Protein Family (Hsp40) Member C6
G Protein-Coupled Receptor 35
Mitogen-Activated Protein Kinase 14
Heat Shock Protein Family A (Hsp70) Member 4
Acetyl-CoA Carboxylase Beta
MicroRNA 150
Cyclin Dependent Kinase Inhibitor 3
PGR Antisense RNA 1
Secretin
DNA Polymerase Gamma, Catalytic Subunit
TNF Receptor Superfamily Member 1A
Calpastatin
Selectin L
MOK Protein Kinase
MicroRNA 15b
Cytochrome P450 Family 2 Subfamily E Member 1
Fas Cell Surface Death Receptor
Mitofusin 2
Insulin Like Growth Factor 2 Receptor
Cholecystokinin
Fibrillin 1
Glyoxalase I
Protein Tyrosine Phosphatase Non-Receptor Type 3
Leucyl And Cystinyl Aminopeptidase
One Cut Homeobox 1
Programmed Cell Death 1
High Mobility Group Box 1
C-X-C Motif Chemokine Ligand 12
Hemoglobin Subunit Beta
Apolipoprotein C2
Fibrinogen Beta Chain
Solute Carrier Family 30 Member 10
Myocyte Enhancer Factor 2A
Protein Kinase AMP-Activated Non-Catalytic Subunit Beta 1
Inositol Polyphosphate Phosphatase Like 1
MicroRNA 93
Galanin And GMAP Prepropeptide
CD40 Molecule
Protein Kinase C Delta
MicroRNA 33b
MicroRNA 142
Glutathione-Disulfide Reductase
Cytochrome P450 Family 27 Subfamily B Member 1
Carnosine Dipeptidase 1
Cytochrome P450 Family 11 Subfamily B Member 2
TIMP Metallopeptidase Inhibitor 3
Serpin Family A Member 1
Uncharacterized LOC101929710
CDK7 Strongly-Dependent Group 2 Enhancer GRCh37_chr5:143543592-143544791
Exostosin Glycosyltransferase 2
Myosin Heavy Chain 9
Inhibitor Of Nuclear Factor Kappa B Kinase Subunit Beta
Hexokinase 2
Kinase Insert Domain Receptor
GATA Binding Protein 4
Fatty Acid Binding Protein 1
Glutamine-Fructose-6-Phosphate Transaminase 2
Scavenger Receptor Class B Member 1
Chloride Voltage-Gated Channel Kb
MicroRNA 127
B-Raf Proto-Oncogene, Serine/Threonine Kinase
MicroRNA 181a-1
Glucose-6-Phosphate Dehydrogenase
Annexin A5
TIMP Metallopeptidase Inhibitor 1
Pappalysin 1
Fas Ligand
Fatty Acid Desaturase 2
BRCA2 DNA Repair Associated
Acetyl-CoA Carboxylase Alpha
Serine Protease 1
CAMP Responsive Element Binding Protein 1
Complement C4A (Chido/Rodgers Blood Group)
Zinc Metallopeptidase STE24
X-Box Binding Protein 1
Adenylate Cyclase 3
Thrombospondin 1
Pancreatic Lipase
Butyrylcholinesterase
ATP Binding Cassette Subfamily G Member 1
TNF Superfamily Member 11
MicroRNA 378a
GLIS3 Antisense RNA 2
Glutathione Peroxidase 3
Hexose-6-Phosphate Dehydrogenase/Glucose 1-Dehydrogenase
MicroRNA 23b
Stearoyl-CoA Desaturase
Mitochondrially Encoded NADH:Ubiquinone Oxidoreductase Core Subunit 4
Oxytocin/Neurophysin I Prepropeptide
ATAC-STARR-Seq Lymphoblastoid Silent Region 1421
Proprotein Convertase Subtilisin/Kexin Type 2
Iodothyronine Deiodinase 2
Nuclear Respiratory Factor 1
T Cell Activation RhoGTPase Activating Protein
NADH:Ubiquinone Oxidoreductase Subunit S4
Activating Transcription Factor 6
Coagulation Factor VII
Heat Shock Protein Family A (Hsp70) Member 5
Adenylate Cyclase 5
MicroRNA 214
Carnitine Palmitoyltransferase 1A
Proprotein Convertase Subtilisin/Kexin Type 9
Prader Willi/Angelman Region RNA 1
Phosphatidylinositol-4,5-Bisphosphate 3-Kinase Catalytic Subunit Beta
Bardet-Biedl Syndrome 2
MicroRNA Let-7a-1
Tribbles Pseudokinase 3
TMX2-CTNND1 Readthrough (NMD Candidate)
E1A Binding Protein P300
Calcium Voltage-Gated Channel Subunit Alpha1 A
Fibroblast Growth Factor 19
Solute Carrier Family 11 Member 1
MicroRNA 423
NADPH Oxidase 4
Lipase G, Endothelial Type
Glycerol Kinase
Fibroblast Growth Factor Receptor 1
Mitochondrially Encoded NADH:Ubiquinone Oxidoreductase Core Subunit 5
Upstream Transcription Factor 1
Mitochondrially Encoded Cytochrome B
MicroRNA 486-1
NK6 Homeobox 1
Pyruvate Dehydrogenase Phosphatase Catalytic Subunit 1
Platelet Factor 4
Phosphodiesterase 3B
Fatty Acid Synthase
Calpain 5
Plasminogen
Motilin
Protein Kinase AMP-Activated Non-Catalytic Subunit Beta 2
Acetylcholinesterase (Yt Blood Group)
Citrate Synthase
MicroRNA Let-7b
Rhodopsin
TNF Receptor Superfamily Member 25
Proteasome 20S Subunit Beta 8
SHC Adaptor Protein 1
Nuclear Receptor Subfamily 3 Group C Member 2
Carnitine Palmitoyltransferase 2
Forkhead Box O3
Delta Like Non-Canonical Notch Ligand 1
Apolipoprotein C1
Rac Family Small GTPase 1
Catechol-O-Methyltransferase
Integrin Subunit Alpha 2
Mitochondrially Encoded TRNA-Ser (AGU/C) 2
Phosphoribosyl Pyrophosphate Synthetase 1
Phosphodiesterase 5A
Ribosomal Protein S6 Kinase B1
Histone Deacetylase 9
SURF1 Cytochrome C Oxidase Assembly Factor
Interleukin 15
NLR Family Pyrin Domain Containing 3
Transcription Factor A, Mitochondrial
Sucrase-Isomaltase
Apolipoprotein M
Adrenoceptor Beta 1
Sp1 Transcription Factor
Methyltransferase 8, TRNA N3-Cytidine
CD274 Molecule
Nuclear Receptor Subfamily 1 Group H Member 4
Paired Box 6
Mitogen-Activated Protein Kinase Kinase 1
NFKB Inhibitor Alpha
MicroRNA 144
Arachidonate 5-Lipoxygenase Activating Protein
Centromere Protein O
O-Linked N-Acetylglucosamine (GlcNAc) Transferase
Cholecystokinin A Receptor
MicroRNA 15a
Free Fatty Acid Receptor 4
Protein Kinase CAMP-Activated Catalytic Subunit Alpha
Apolipoprotein H
ATAC-STARR-Seq Lymphoblastoid Silent Region 2461
Jun Proto-Oncogene, AP-1 Transcription Factor Subunit
Dynein Axonemal Heavy Chain 8
Keratin 18
Cytochrome P450 Family 2 Subfamily D Member 6
Oxidized Low Density Lipoprotein Receptor 1
Mitochondrially Encoded ATP Synthase Membrane Subunit 6
Cytochrome P450 Family 21 Subfamily A Member 2
CDK7 Strongly-Dependent Group 2 Enhancer GRCh37_chr8:11407118-11408317
Fibroblast Growth Factor 23
Fatty Acid Binding Protein 3
PBX Homeobox 1
X Inactive Specific Transcript
Nuclear Receptor Subfamily 1 Group H Member 3
Phospholipase A2 Group VI
Insulin Like Growth Factor Binding Protein 7
MicroRNA 18a
Potassium Voltage-Gated Channel Subfamily H Member 2
Neurotensin
Arginine Vasopressin Receptor 1A
Growth Factor Receptor Bound Protein 14
Cytochrome P450 Family 17 Subfamily A Member 1
Protein Kinase C Alpha
MicroRNA 222
Interleukin 13
CD40 Ligand
MicroRNA Let-7c
Elastin
Estrogen Receptor 2
CCAAT Enhancer Binding Protein Alpha
Succinate Dehydrogenase Complex Iron Sulfur Subunit B
MicroRNA 30b
GLI Family Zinc Finger 2
Coagulation Factor VIII
MicroRNA 151a
Pyruvate Dehydrogenase Kinase 4
C-C Motif Chemokine Ligand 11
MicroRNA 27b
MYD88 Innate Immune Signal Transduction Adaptor
Growth Differentiation Factor 15
Cathepsin B
Cytokine Inducible SH2 Containing Protein
Potassium Inwardly Rectifying Channel Subfamily J Member 1
MicroRNA 212
SRC Proto-Oncogene, Non-Receptor Tyrosine Kinase
Matrix Metallopeptidase 3
MicroRNA 342
Serine/Threonine/Tyrosine Interacting Protein
Janus Kinase 2
Serine/Threonine Kinase 11
Solute Carrier Family 22 Member 2
Serum Amyloid A1
Regenerating Family Member 1 Alpha
TRNA-Glu (Anticodon TTC) 3-1
Colipase
Mitogen-Activated Protein Kinase 10
Prospero Homeobox 1
BLM RecQ Like Helicase
SIM BHLH Transcription Factor 1
Protein Tyrosine Phosphatase Receptor Type C
Transcription Factor AP-2 Beta
Nuclear Distribution C, Dynein Complex Regulator
S-Phase Cyclin A Associated Protein In The ER
Corticotropin Releasing Hormone
ATAC-STARR-Seq Lymphoblastoid Silent Region 15229
Mitochondrially Encoded Cytochrome C Oxidase I
G Protein-Coupled Receptor 119
Sorbin And SH3 Domain Containing 1
Cytochrome P450 Family 2 Subfamily C Member 9
Dopamine Receptor D2
MicroRNA 182
Gastrin
Perilipin 2
Proteasome 20S Subunit Beta 9
MicroRNA 532
MicroRNA 106b
Heat Shock Protein 90 Alpha Family Class A Member 1
Epidermal Growth Factor Receptor
Tachykinin Precursor 1
Dynamin 1 Like
Angiopoietin 1
S-Antigen Visual Arrestin
Rho GTPase Activating Protein 4
Syntaxin 1A
MicroRNA 25
Opioid Receptor Mu 1
Cytochrome P450 Family 1 Subfamily A Member 2
CREB Binding Protein
6-Pyruvoyltetrahydropterin Synthase
Gap Junction Protein Alpha 1
Patched 1
Metallothionein 2A
HECT And RLD Domain Containing E3 Ubiquitin Protein Ligase 2
MicroRNA 130b
ADP Ribosylation Factor Like GTPase 6
Casein Alpha S1
Patatin Like Phospholipase Domain Containing 6
Mitochondrially Encoded Cytochrome C Oxidase II
GLIS3 Antisense RNA 1
Endoplasmic Reticulum To Nucleus Signaling 1
Platelet Derived Growth Factor Subunit B
Major Histocompatibility Complex, Class I, C
T Cell Receptor Beta Locus
MicroRNA 34c
CD63 Molecule
Glutathione S-Transferase Theta 1
Phosphatidylinositol-4-Phosphate 3-Kinase Catalytic Subunit Type 2 Alpha
Leupaxin
MicroRNA 9-1
Transforming Growth Factor Beta Induced
Caspase 3
Kallikrein 1
Chloride Voltage-Gated Channel Ka
Interleukin 23 Subunit Alpha
Epidermal Growth Factor
Ciliary Neurotrophic Factor
Colony Stimulating Factor 1
Glutathione S-Transferase Pi 1
5-Hydroxytryptamine Receptor 2A
Chromosome 10 Open Reading Frame 67
Chitinase 3 Like 1
MicroRNA 10b
DNA Polymerase Delta 1, Catalytic Subunit
Arginine Vasopressin Receptor 1B
MicroRNA 193a
Pyruvate Kinase L/R
Sonic Hedgehog Signaling Molecule
Heat Shock Protein Family A (Hsp70) Member 8
LPS Responsive Beige-Like Anchor Protein
Xanthine Dehydrogenase
Solute Carrier Family 22 Member 1
ArfGAP With RhoGAP Domain, Ankyrin Repeat And PH Domain 1
Dual Specificity Tyrosine Phosphorylation Regulated Kinase 1B
Tyrosine Kinase 2
Pentraxin 3
Estrogen Related Receptor Alpha
Major Histocompatibility Complex, Class II, DM Beta
Adenosine Deaminase
CDK7 Strongly-Dependent Group 2 Enhancer GRCh37_chr8:11351829-11353028
NPC Intracellular Cholesterol Transporter 1
SRY-Box Transcription Factor 2
Chromogranin A
Mitochondrially Encoded NADH:Ubiquinone Oxidoreductase Core Subunit 6
Interleukin 1 Receptor Type 1
Small Nuclear Ribonucleoprotein Polypeptide N
CD163 Molecule
STEAP4 Metalloreductase
Diacylglycerol Kinase Beta
Acyl-CoA Synthetase Long Chain Family Member 1
BBSome Interacting Protein 1
Interleukin 1 Receptor Associated Kinase 1
Major Histocompatibility Complex, Class II, DM Alpha
Nuclear Receptor Coactivator 1
Follistatin
LIM Homeobox 1
Dual Specificity Phosphatase 2
Glycerol-3-Phosphate Dehydrogenase 1
ATP Binding Cassette Subfamily A Member 4
POLG Alternative Reading Frame
Pancreatic Polypeptide
Galectin 3
Motilin Receptor
D-Box Binding PAR BZIP Transcription Factor
CCR4-NOT Transcription Complex Subunit 1
Proteasome 26S Subunit, Non-ATPase 9
Zinc Finger DHHC-Type Containing 24
Killer Cell Immunoglobulin Like Receptor, Two Ig Domains And Long Cytoplasmic Tail 1
Myostatin
Casein Beta
Arachidonate 12-Lipoxygenase, 12S Type
Myoglobin
MicroRNA 33a
TGFB Induced Factor Homeobox 1
Integrin Subunit Alpha M
Urotensin 2 Receptor
Hexokinase Domain Containing 1
MicroRNA 335
Mitochondrially Encoded Cytochrome C Oxidase III
Sulfotransferase Family 1A Member 3
Leucine Rich Repeat Containing G Protein-Coupled Receptor 5
Solute Carrier Family 27 Member 1
Fatty Acid Binding Protein 12
Killer Cell Immunoglobulin Like Receptor, Three Ig Domains And Long Cytoplasmic Tail 1
Solute Carrier Family 12 Member 1
Solute Carrier Family 9 Member B1
Endoglin
MicroRNA 320a
DM1 Protein Kinase
Calcitonin Related Polypeptide Alpha
Glial Fibrillary Acidic Protein
Solute Carrier Family 6 Member 2
Amylase Alpha 2A
Matrix Metallopeptidase 1
Dual Specificity Phosphatase 9
Unc-13 Homolog A
Transferrin Receptor
BRD4-Independent Group 4 Enhancer GRCh37_chr2:73828496-73829695
Imprinted In Prader-Willi Syndrome
Ubiquitin Associated And SH3 Domain Containing A
Thrombospondin 2
Leptin Receptor Overlapping Transcript
MicroRNA 200b
C2 Calcium Dependent Domain Containing 4B
Intraflagellar Transport 172
MicroRNA 195
MicroRNA 451a
Serpin Family A Member 6
Transforming Growth Factor Beta 2
Minisatellite Binding Protein 1
CART Prepropeptide
MicroRNA 409
MicroRNA 203a
Chromosome 11 Open Reading Frame 65
Ribosomal Protein S27a
MicroRNA 455
Steroidogenic Acute Regulatory Protein
MicroRNA 199b
Pleckstrin
CD28 Molecule
DDAH Family Member 2, ADMA-Independent
Coagulation Factor IX
Nuclear Paraspeckle Assembly Transcript 1
Endothelin Receptor Type A
BCL2 Apoptosis Regulator
Mitochondrially Encoded TRNA-Trp (UGA/G)
Interleukin 1 Receptor Accessory Protein
Cilia And Flagella Associated Protein 418
C2 Calcium Dependent Domain Containing 4A
Microtubule Associated Protein Tau
Long Intergenic Non-Protein Coding RNA, Regulator Of Reprogramming
Potassium Inwardly Rectifying Channel Subfamily J Member 10
MicroRNA 28
Complement Factor H
Syntaxin 4
Alpha-2-Glycoprotein 1, Zinc-Binding
Lamin B2
Fibronectin 1
Hepatocyte Nuclear Factor 4 Gamma
Cannabinoid Receptor 2
Adenosine A1 Receptor
Major Intrinsic Protein Of Lens Fiber
Myosin Light Chain Kinase
Glycogen Synthase 2
Carboxypeptidase Q
Dual Specificity Phosphatase 1
SMAD Family Member 3
Glycerol-3-Phosphate Acyltransferase, Mitochondrial
Fibroblast Growth Factor 8
Mitochondrially Encoded TRNA-Gln (CAA/G)
Dmx Like 2
Methylenetetrahydrofolate Dehydrogenase, Cyclohydrolase And Formyltetrahydrofolate Synthetase 1
KLF Transcription Factor 14
S100 Calcium Binding Protein B
Cysteinyl-TRNA Synthetase 1
Calcium Voltage-Gated Channel Subunit Alpha1 C
Potassium Two Pore Domain Channel Subfamily K Member 16
RNA, Ro60-Associated Y3
Glutamic-Oxaloacetic Transaminase 1
Perilipin 3
TIMP Metallopeptidase Inhibitor 2
Transcription Factor AP-2 Alpha
Glycogen Phosphorylase, Muscle Associated
MicroRNA 196a-1
Nucleotide Binding Oligomerization Domain Containing 2
Retinoid Isomerohydrolase RPE65
Barttin CLCNK Type Accessory Subunit Beta
MIR7-3 Host Gene
Transcription Factor 4
MicroRNA 193b
Bone Morphogenetic Protein 4
Erb-B2 Receptor Tyrosine Kinase 3
Sclerostin
Centrosomal Protein 19
3-Phosphoinositide Dependent Protein Kinase 1
SMAD Family Member 4
X-Ray Repair Cross Complementing 4
GATA Binding Protein 3
High Mobility Group AT-Hook 2
DNA Methyltransferase 3 Alpha
NPHS2 Stomatin Family Member, Podocin
Aquaporin 9
Alpha Fetoprotein
MKKS Centrosomal Shuttling Protein
Growth Hormone Secretagogue Receptor
Nodal Growth Differentiation Factor
RNA Polymerase II Subunit D
Protein Tyrosine Phosphatase Non-Receptor Type 11
Glucose-6-Phosphatase Catalytic Subunit 3
KRAS Proto-Oncogene, GTPase
Diacylglycerol O-Acyltransferase 1
Mitochondrially Encoded TRNA-Ser (UCN) 1
Tetratricopeptide Repeat Domain 8
Fibrinogen Alpha Chain
MicroRNA 574
Neutrophil Cytosolic Factor 1
C-C Motif Chemokine Ligand 3
Forkhead Box M1
Casein Kinase 2 Alpha 1
Sirtuin 3
Syndecan 4
Engulfment And Cell Motility 1
Glucuronidase Beta
NAD(P)H Quinone Dehydrogenase 1
SIX Homeobox 3
Macrophage Stimulating 1
Complement C5a Receptor 2
MER Proto-Oncogene, Tyrosine Kinase
Usherin
Potassium Inwardly Rectifying Channel Subfamily J Member 15
MAGE Family Member L2
Paired Box 2
Interleukin 12B
Cytochrome P450 Family 2 Subfamily C Member 19
MicroRNA 494
Glutathione Peroxidase 7
Growth Factor Receptor Bound Protein 10
Aryl Hydrocarbon Receptor Interacting Protein
HNF1A Antisense RNA 1
Glutathione Peroxidase 2
Glutathione Peroxidase 5
Glutathione Peroxidase 6
MicroRNA 215
Abelson Helper Integration Site 1
PDX1 Associated LncRNA, Upregulator Of Transcription
Vitronectin
Glutamic-Oxaloacetic Transaminase 2
Angiopoietin Like 3
Interleukin 5
Salt Inducible Kinase 2
Cancer Susceptibility 2
Zic Family Member 2
Matrix Metallopeptidase 14
C-C Motif Chemokine Ligand 20
NK2 Homeobox 2
MET Proto-Oncogene, Receptor Tyrosine Kinase
Cadherin Related 23
Retinoid X Receptor Alpha
MicroRNA 133a-1
Protein Tyrosine Phosphatase Receptor Type F
Interleukin 2 Receptor Subunit Beta
Senataxin
G Protein-Coupled Bile Acid Receptor 1
Aquaporin 3 (Gill Blood Group)
TSC Complex Subunit 2
Transketolase
Activating Transcription Factor 6 Beta
Protein Kinase C Gamma
MicroRNA 200c
Peptidyl-TRNA Hydrolase 2
HOX Transcript Antisense RNA
Mitochondrially Encoded TRNA-Pro (CCN)
Major Histocompatibility Complex, Class II, DP Alpha 1
Carboxypeptidase A1
CDP-Diacylglycerol--Inositol 3-Phosphatidyltransferase
Synaptosome Associated Protein 23
Colony Stimulating Factor 2
Clusterin
CD38 Molecule
CD4 Molecule
Spectrin Beta, Non-Erythrocytic 2
Bromodomain Adjacent To Zinc Finger Domain 1B
Mitochondrially Encoded TRNA-His (CAU/C)
Sterol Carrier Protein 2
Motor Neuron And Pancreas Homeobox 1
Bardet-Biedl Syndrome 10
Prostaglandin-Endoperoxide Synthase 1
Ataxin 2
Cryptochrome Circadian Regulator 2
Filamin B
Transient Receptor Potential Cation Channel Subfamily V Member 1
Gonadotropin Releasing Hormone 1
MicroRNA 31
CD14 Molecule
Makorin Ring Finger Protein 3
FOXC2 Antisense RNA 1
Bone Morphogenetic Protein 7
Transcription Factor 3
Scavenger Receptor Class B Member 2
INSM Transcriptional Repressor 2
FKBP Prolyl Isomerase Family Member 6 (Inactive)
CFTR Antisense RNA 1
Delta Like Canonical Notch Ligand 1
Adenosine Deaminase 2
CUGBP Elav-Like Family Member 1
Proline Rich Coiled-Coil 2A
Solute Carrier Family 29 Member 1 (Augustine Blood Group)
LDL Receptor Related Protein 6
Parathyroid Hormone
Integrin Subunit Beta 2
Solute Carrier Family 6 Member 14
Mitochondrially Encoded TRNA-Phe (UUU/C)
MicroRNA 199a-2
TEK Receptor Tyrosine Kinase
Nuclear Transcription Factor Y Subunit Alpha
Insulin Like Growth Factor Binding Protein 4
Transducin Beta Like 2
CCHC-Type Zinc Finger Nucleic Acid Binding Protein
Twinkle MtDNA Helicase
CD44 Molecule (Indian Blood Group)
Macrophage Scavenger Receptor 1
MicroRNA 16-1
Notch Receptor 3
Adenylate Cyclase 1
STIP1 Homology And U-Box Containing Protein 1
Neurexin 1
Secretory Leukocyte Peptidase Inhibitor
Programmed Cell Death 1 Ligand 2
BCL11 Transcription Factor A
HOXA Distal Transcript Antisense RNA
Nucleobindin 2
C-X-C Motif Chemokine Ligand 1
C-C Motif Chemokine Receptor 2
Betacellulin
MAF BZIP Transcription Factor
Caspase 1
WD Repeat Domain 11
Platelet And Endothelial Cell Adhesion Molecule 1
Ghrelin Opposite Strand/Antisense RNA
PAS Domain Containing Serine/Threonine Kinase
MicroRNA 96
Prostaglandin D2 Synthase
Phosphofructokinase, Muscle
Insulin Repeat Instability Region
Basic Helix-Loop-Helix ARNT Like 1
Serine Protease 2
Zinc Finger AN1-Type Containing 3
Glutamate Metabotropic Receptor 1
Transmembrane Protein 18
CDGSH Iron Sulfur Domain 1
Troponin T2, Cardiac Type
Ras Homolog, MTORC1 Binding
DNA Methyltransferase 1
Toll Like Receptor 9
Purinergic Receptor P2Y12
Toll Like Receptor 3
Kinesin Family Member 7
MicroRNA 107
Major Histocompatibility Complex, Class II, DQ Alpha 2
Solute Carrier Family 16 Member 1
Cyclin Dependent Kinase 4
Solute Carrier Family 16 Member 13
Actin Beta
MicroRNA 19b-1
MicroRNA 382
Peroxidasin
Integrin Subunit Beta 3
SATB Homeobox 2
CHKB-CPT1B Readthrough (NMD Candidate)
BRCA1 DNA Repair Associated
Glycoprotein Ib Platelet Subunit Alpha
Hepatitis A Virus Cellular Receptor 1
Ras Homolog Family Member A
O-GlcNAcase
BAF Chromatin Remodeling Complex Subunit BCL7B
DNase I Hypersensitive Sites In Introns 16 And 17a Of CFTR
CD34 Molecule
Nuclear Receptor Binding SET Domain Protein 1
Ubiquitin Specific Peptidase 8
Fc Gamma Receptor IIa
Colony Stimulating Factor 3
FXYD Domain Containing Ion Transport Regulator 2
Long Intergenic Non-Protein Coding RNA 1139
Caspase 9
Thyrotropin Releasing Hormone
Adrenoceptor Alpha 2A
General Transcription Factor IIi
E2F1 MRNA Stabilizing LncRNA
Aryl Hydrocarbon Receptor
N-Acetyltransferase 2
Aquaporin 5
DNA Damage Inducible Transcript 3
MicroRNA 125b-2
Forkhead Box H1
Prader-Willi Region Non-Protein Coding RNA 1
MicroRNA 139
Aquaporin 1 (Colton Blood Group)
Calcium Voltage-Gated Channel Subunit Alpha1 D
Protein Kinase AMP-Activated Non-Catalytic Subunit Gamma 2
MicroRNA 30d
Crystallin Alpha A
Thioredoxin
Lysyl Oxidase
Kelch Like ECH Associated Protein 1
Ryanodine Receptor 1
Nuclear Pore Associated Protein 1
MicroRNA 24-1
Peroxisomal Biogenesis Factor 6
TNF Receptor Superfamily Member 10a
MicroRNA 26a-1
Interleukin 22
L1 Cell Adhesion Molecule
MicroRNA 499a
ATAC-STARR-Seq Lymphoblastoid Silent Region 11244
Glutaredoxin 5
Interleukin 7 Receptor
Cadherin 5
MicroRNA 181c
Hydroxyacyl-CoA Dehydrogenase
Myogenic Differentiation 1
Solute Carrier Family 16 Member 11
Protein Kinase CAMP-Dependent Type I Regulatory Subunit Alpha
CD59 Molecule (CD59 Blood Group)
Sirtuin 6
Mitochondrially Encoded NADH:Ubiquinone Oxidoreductase Core Subunit 2
Neuronal Pentraxin 2
NRAS Proto-Oncogene, GTPase
Retinol Binding Protein 3
MAS Related GPR Family Member X1
Glutamate Ionotropic Receptor AMPA Type Subunit 4
Neuropilin 1
CD8 Subunit Alpha
TUB Like Protein 1
Small Nucleolar RNA, C/D Box 15A
Kinase Suppressor Of Ras 2
Neurotrophin 3
Neurotrophic Receptor Tyrosine Kinase 2
Roundabout Guidance Receptor 1
Ferritin Heavy Chain 1
Mitochondrially Encoded NADH:Ubiquinone Oxidoreductase Core Subunit 3
MicroRNA 424
PKHD1 Ciliary IPT Domain Containing Fibrocystin/Polyductin
ER Membrane Protein Complex Subunit 1
MicroRNA 24-2
Ubiquitin-Fold Modifier Conjugating Enzyme 1
Receptor Accessory Protein 6
NK6 Homeobox 2
Bardet-Biedl Syndrome 7
MPRA-Validated Peak3314 Silencer
MKS Transition Zone Complex Subunit 1
CD79a Molecule
MicroRNA 191
Amyloid Beta Precursor Protein
Calnexin
Butyrophilin Like 2
Histidine Rich Calcium Binding Protein
Zinc Finger And BTB Domain Containing 20
Resistin Like Beta
MicroRNA 181d
Urocortin 3
Bardet-Biedl Syndrome 4
Arachidonate 5-Lipoxygenase
CUB And Sushi Multiple Domains 1
Corin, Serine Peptidase
Furin, Paired Basic Amino Acid Cleaving Enzyme
CAP-Gly Domain Containing Linker Protein 2
AGBL Carboxypeptidase 5
Leucyl-TRNA Synthetase 2, Mitochondrial
Prominin 1
Solute Carrier Family 25 Member 4
Anti-Mullerian Hormone
OCA2 Melanosomal Transmembrane Protein
BTB Domain And CNC Homolog 2
Solute Carrier Family 19 Member 3
Peroxidasin Like
APC Regulator Of WNT Signaling Pathway
Mitochondrially Encoded TRNA-Leu (CUN) 2
Target Of Myb1 Membrane Trafficking Protein
Adenosine Deaminase RNA Specific
Arginase 1
Orthodenticle Homeobox 2
Solute Carrier Organic Anion Transporter Family Member 1B1
Hepatocellular Carcinoma Up-Regulated Long Non-Coding RNA
Coenzyme Q4
RPGRIP1 Like
Sodium Voltage-Gated Channel Alpha Subunit 1
Filamin C
MicroRNA 128-2
Mitochondrially Encoded ATP Synthase Membrane Subunit 8
Sterol Regulatory Element Binding Transcription Factor 2
TNF Receptor Associated Factor 6
ATP6V0D1 Divergent Transcript
Mitochondrially Encoded TRNA-Gly (GGN)
Hemoglobin Subunit Alpha 2
MicroRNA Let-7e
Zinc Finger BED-Type Containing 3
Coenzyme Q8A
Solute Carrier Family 2 Member 9
Oxytocin Receptor
FAS Antisense RNA 1
Eyes Shut Homolog
Thyroid Hormone Receptor Beta
Aquaporin 10
OXA1L Mitochondrial Inner Membrane Protein
Necdin, MAGE Family Member
MicroRNA 433
TNF Superfamily Member 10
Palladin, Cytoskeletal Associated Protein
Transient Receptor Potential Cation Channel Subfamily M Member 6
MicroRNA 98
Prokineticin Receptor 2
Acyl-CoA Dehydrogenase Short Chain
Transmembrane Serine Protease 6
Rho GTPase Activating Protein 1
KLF11 Promoter Region
Collectrin, Amino Acid Transport Regulator
PPARG EExon Liver Enhancer
Bardet-Biedl Syndrome 5
Glutathione Peroxidase 8 (Putative)
NADPH Oxidase 1
ATP Binding Cassette Subfamily B Member 4
MicroRNA 200a
Insulin Like Growth Factor Binding Protein 5
MicroRNA 383
Major Histocompatibility Complex, Class II, DR Alpha
Zinc Finger Protein 408
Collagen Type I Alpha 1 Chain
Integrin Subunit Beta 1
MicroRNA 188
Aquaporin 11
Pogo Transposable Element Derived With ZNF Domain
Fuzzy Planar Cell Polarity Protein
AKT Serine/Threonine Kinase 3
Arginine And Serine Rich Coiled-Coil 2
Aquaporin 4
Parathyroid Hormone Like Hormone
Histidyl-TRNA Synthetase 1
Retrotransposon Gag Like 1
CD1d Molecule
MicroRNA 20b
Pyruvate Carboxylase
MicroRNA 301a
Syndecan 3
Serpin Family B Member 7
Inducible T Cell Costimulator
Uncharacterized LOC105376020
FERM Domain Containing 3
Synaptic Ras GTPase Activating Protein 1
Hexokinase 1
Sep (O-Phosphoserine) TRNA:Sec (Selenocysteine) TRNA Synthase
Mitogen-Activated Protein Kinase Kinase Kinase 5
Solute Carrier Family 2 Member 10
Collagen Type IV Alpha 1 Chain
Interleukin 18 Binding Protein
G Protein Subunit Alpha I2
Myelin Oligodendrocyte Glycoprotein
Colon Cancer Associated Transcript 1
Nerve Growth Factor Receptor
Eukaryotic Translation Initiation Factor 4H
CFTR Intron 11 Enhancer
Heparanase
Endosulfine Alpha
MicroRNA 125b-1
ATR Interacting Protein
Bardet-Biedl Syndrome 9
AFG3 Like Matrix AAA Peptidase Subunit 2
Heat Shock Protein Family B (Small) Member 1
TRNA-Asp (Anticodon GTC) 9-1
Aquaporin 12A
Cyclin Dependent Kinase 5
BMP And Activin Membrane Bound Inhibitor
NK2 Homeobox 5
Long Intergenic Non-Protein Coding RNA 261
Jagged Canonical Notch Ligand 1
Solute Carrier Family 11 Member 2
MCF.2 Cell Line Derived Transforming Sequence-Like 2
Chromosome 17 Open Reading Frame 78
Tumor Protein P53 Inducible Nuclear Protein 2
FA Complementation Group G
DDHD Domain Containing 2
Semaphorin 4D
Ubiquitin Specific Peptidase 48
Spectrin Repeat Containing Nuclear Envelope Protein 1
Pericentrin
Transcription Factor 7
CDK5 Regulatory Subunit Associated Protein 3
SOX2 Overlapping Transcript
Solute Carrier Family 22 Member 3
Checkpoint Kinase 2
Gremlin 1, DAN Family BMP Antagonist
SH2B Adaptor Protein 1
Cubilin
GRIP And Coiled-Coil Domain Containing 1
POU Class 5 Homeobox 1
Solute Carrier Family 9 Member A3
MicroRNA 183
MicroRNA 92a-1
Small Nucleolar RNA, C/D Box 115-1
Small Nucleolar RNA, C/D Box 116-1
Crumbs Cell Polarity Complex Component 1
Surfactant Associated 3
UFM1 Specific Peptidase 1 (Inactive)
LIM Domain Kinase 1
SEL1L Adaptor Subunit Of SYVN1 Ubiquitin Ligase
Proteinase 3
Caspase 8
Parkinsonism Associated Deglycase
Tetratricopeptide Repeat Domain 7A
Glycine Decarboxylase
Ribonucleotide Reductase Regulatory TP53 Inducible Subunit M2B
Notch Receptor 1
LDL Receptor Related Protein 2
Bardet-Biedl Syndrome 12
MicroRNA 10a
Interleukin 21
ETS Proto-Oncogene 1, Transcription Factor
Nuclear Receptor Subfamily 5 Group A Member 2
Pre-MRNA Processing Factor 8
Solute Carrier Family 6 Member 4
Alkylglycerol Monooxygenase
Kallikrein Related Peptidase 3
Partner And Localizer Of BRCA2
GTF2I Repeat Domain Containing 2
VPS37D Subunit Of ESCRT-I
Cell Adhesion Associated, Oncogene Regulated
MAF BZIP Transcription Factor B
Retinaldehyde Binding Protein 1
MicroRNA 497
Major Histocompatibility Complex, Class I, G
Calcium Voltage-Gated Channel Subunit Alpha1 H
Adducin 1
Kinesin Family Member 11
MicroRNA 205
Telomerase RNA Component
Growth Arrest Specific 1
Ankyrin 1
Pre-MRNA Processing Factor 31
Vascular Endothelial Growth Factor B
Kinesin Family Member 12
Interleukin 6 Cytokine Family Signal Transducer
Epoxide Hydrolase 1
Forkhead Box A1
EPH Receptor B4
VANGL Planar Cell Polarity Protein 1
TLX1 Neighbor
Tripartite Motif Containing 32
Galactosidase Alpha
MicroRNA 339
Interleukin 21 Receptor
Interleukin 4 Receptor
WT1 Transcription Factor
Gametogenetin Binding Protein 2
Potassium Channel Tetramerization Domain Containing 15
Interferon Alpha 1
Reversion Inducing Cysteine Rich Protein With Kazal Motifs
FA Complementation Group C
Protein Kinase CAMP-Activated Catalytic Subunit Beta
Glutamate-Ammonia Ligase
Phosphatidylinositol-4,5-Bisphosphate 3-Kinase Catalytic Subunit Delta
Troponin I3, Cardiac Type
MicroRNA 103a-2
ATP Citrate Lyase
SRY-Box Transcription Factor 4
MicroRNA 939
Friedreich Ataxia Repeat Instability Region
Matrix Metallopeptidase 8
MicroRNA 92a-2
Non-Coding RNA Activated By DNA Damage
Lymphotoxin Beta
Selenoprotein P
Transforming Growth Factor Beta Receptor 2
Purinergic Receptor P2X 7
CFTR Intron 23 Enhancer
CFTR Intron 19 DNase I Hypersensitive Site
Solute Carrier Family 19 Member 1
Actinin Alpha 4
Glutamate-Cysteine Ligase Catalytic Subunit
Coiled-Coil Domain Containing 28B
Sodium Voltage-Gated Channel Alpha Subunit 9
HRas Proto-Oncogene, GTPase
StAR Related Lipid Transfer Domain Containing 13
Deoxyribonuclease 1
Cyclin D1
Gonadotropin Releasing Hormone Receptor
Retinol Dehydrogenase 12
Interphotoreceptor Matrix Proteoglycan 2
Major Histocompatibility Complex, Class II, DR Beta 5
Protein Kinase CAMP-Activated Catalytic Subunit Gamma
Mitochondrially Encoded 12S RRNA
Apolipoprotein L1
Dispatched RND Transporter Family Member 1
Potassium Calcium-Activated Channel Subfamily N Member 4
Potassium Voltage-Gated Channel Subfamily A Member 2
Modulator Of VRAC Current 1
Nuclear Receptor Subfamily 2 Group E Member 3
Cyclin Dependent Kinase 2
Sodium Voltage-Gated Channel Alpha Subunit 8
Signal Transducer And Activator Of Transcription 4
F-Box Protein 11
DIX Domain Containing 1
Complement Factor B
Syntaxin Binding Protein 1
Fibroblast Growth Factor 14
Phosphodiesterase 6A
TNF Alpha Induced Protein 3
Erb-B2 Receptor Tyrosine Kinase 2
Ubiquitin Conjugating Enzyme E2 E2
MicroRNA 429
Mitogen-Activated Protein Kinase Kinase Kinase 1
Activating Transcription Factor 4
Fc Gamma Receptor IIIb
ATP Binding Cassette Subfamily B Member 1
ATPase H+ Transporting V0 Subunit A1
Potassium Calcium-Activated Channel Subfamily N Member 2
C-X-C Motif Chemokine Receptor 4
Heat Shock Protein Family A (Hsp70) Member 1A
Cytochrome P450 Family 24 Subfamily A Member 1
Calcyphosine Like
Lecithin Retinol Acyltransferase
Lactate Dehydrogenase A
Nitric Oxide Synthase 1 Adaptor Protein
Polycystin 2, Transient Receptor Potential Cation Channel
Phosphatidylinositol 4-Kinase Alpha
Epoxide Hydrolase 2
ZNFX1 Antisense RNA 1
DEAF1 Transcription Factor
SHH Signaling And Ciliogenesis Regulator SDCCAG8
CCAAT Enhancer Binding Protein Beta
OFD1 Centriole And Centriolar Satellite Protein
Apolipoprotein O
MicroRNA 19a
CFTR Intron 2 DNase I Hypersensitive Site
Bradykinin Receptor B2
Mesoderm Specific Transcript
Small Nucleolar RNA Host Gene 14
Transforming Growth Factor Beta Receptor 1
Axin 1
Collagen Type II Alpha 1 Chain
ATP Binding Cassette Subfamily C Member 9
Gap Junction Protein Beta 2
ATP Binding Cassette Subfamily G Member 2 (JR Blood Group)
BCL2 Associated X, Apoptosis Regulator
MicroRNA 211
Decorin
Aconitase 1
DLC1 Rho GTPase Activating Protein
Kallikrein B1
Vasoactive Intestinal Peptide
Mitogen-Activated Protein Kinase 3
MicroRNA 106a
Cripto, EGF-CFC Family Member
Eukaryotic Translation Initiation Factor 2 Subunit Alpha
C-X-C Motif Chemokine Receptor 3
Transmembrane Protein 67
Raf-1 Proto-Oncogene, Serine/Threonine Kinase
Centrosomal Protein 104
MicroRNA 204
NLR Family Pyrin Domain Containing 5
Nibrin
Granzyme B
Replication Factor C Subunit 2
GTF2I Repeat Domain Containing 1
DnaJ Heat Shock Protein Family (Hsp40) Member C30
BUD23 RRNA Methyltransferase And Ribosome Maturation Factor
Methyltransferase Like 27
Transmembrane Protein 270
Zinc Finger Protein 513
Itchy E3 Ubiquitin Protein Ligase
Ceramide Kinase Like
Solute Carrier Family 26 Member 9
Adenylate Cyclase Activating Polypeptide 1
MicroRNA 148b
Annexin A2
MicroRNA 181b-1
Interferon Beta 1
SMAD Family Member 2
Phosphodiesterase 8B
Cyclin D2
Cathepsin H
S100 Calcium Binding Protein A9
WD Repeat Containing Planar Cell Polarity Effector
Torsin Family 1 Member A
CD68 Molecule
C-C Motif Chemokine Ligand 4
MicroRNA 100
CREB Regulated Transcription Coactivator 2
Calpain 3
Glucosidase II Alpha Subunit
Growth Hormone Releasing Hormone
Glutamate Dehydrogenase 1
ATRX Chromatin Remodeler
PMS1 Homolog 2, Mismatch Repair System Component
DNA Ligase 4
TSC22 Domain Family Member 1
CD1a Molecule
TUB Bipartite Transcription Factor
RP2 Activator Of ARL3 GTPase
5-Hydroxytryptamine Receptor 2C
Ferritin Light Chain
Cyclin Dependent Kinase 6
Erythropoietin Receptor
Interleukin 1 Receptor Associated Kinase 4
Phosphodiesterase 6G
Fatty Acid Binding Protein 5
Synergin Gamma
Signal Transducer And Activator Of Transcription 5B
KLF Transcription Factor 4
R3H Domain Containing Like
Cystinosin, Lysosomal Cystine Transporter
Cathepsin D
Glycoprotein Hormones, Alpha Polypeptide
1-Acylglycerol-3-Phosphate O-Acyltransferase 1
Myosin VIIA
X-Ray Repair Cross Complementing 1
Aldo-Keto Reductase Family 1 Member B10
Adrenoceptor Alpha 2B
Integrin Subunit Alpha 2b
Xylosyltransferase 1
RB Binding Protein 8, Endonuclease
Centrosomal Protein 290
Dynamin 1
Potassium Voltage-Gated Channel Subfamily A Member 6
Interleukin 12 Receptor Subunit Beta 1
Toll Like Receptor 8
MicroRNA 95
VANGL Planar Cell Polarity Protein 2
MicroRNA 185
Cbl Proto-Oncogene B
Cytochrome C, Somatic
Carbonic Anhydrase 4
ADP Ribosylation Factor Like GTPase 2 Binding Protein
Eukaryotic Translation Initiation Factor 2 Subunit Gamma
Dickkopf WNT Signaling Pathway Inhibitor 1
MicroRNA 518d
Neurotrophic Receptor Tyrosine Kinase 1
Elastase, Neutrophil Expressed
Deoxyribonuclease 2, Lysosomal
Neurofibromin 1
NLR Family Pyrin Domain Containing 1
Dopamine Receptor D4
Forkhead Box P2
RAB4B-EGLN2 Readthrough (NMD Candidate)
Age-Related Maculopathy Susceptibility 2
Interleukin 23 Receptor
Secreted Protein Acidic And Cysteine Rich
Ectonucleoside Triphosphate Diphosphohydrolase 1
Hypocretin Neuropeptide Precursor
Integrin Subunit Alpha 1
ATP Synthase Membrane Subunit K
Phosphodiesterase 11A
Lipase Maturation Factor 1
Zinc Finger HIT-Type Containing 3
MicroRNA 29b-2
TRNA-Ala (Anticodon TGC) 7-1
Mitochondrially Encoded TRNA-Ile (AUU/C)
Protein Kinase CGMP-Dependent 1
Neuronatin
Eukaryotic Translation Initiation Factor 2B Subunit Alpha
Urothelial Cancer Associated 1
MicroRNA 555
Transcription Factor 20
NUAK Family Kinase 2
CD1c Molecule
DMRT Like Family A1
Tyrosyl-DNA Phosphodiesterase 2
Ring Finger Protein 14
Kinesin Family Member 1C
Protocadherin 12
Spartin
CDKN1A Interacting Zinc Finger Protein 1
Neurochondrin
Sorting Nexin 14
Microtubule Crosslinking Factor 1
Leucine Rich Repeats And Calponin Homology Domain Containing 2
FLNC Antisense RNA 1
SYNGAP1 Antisense RNA 1
Uncharacterized LOC101927078
Uncharacterized LOC105377785
MED14-Independent Group 3 Enhancer GRCh37_chr2:200136608-200137807
Sharpr-MPRA Regulatory Region 9327
Mitochondrially Encoded 16S RRNA
Ubiquitin Fold Modifier 1
Ubiquitin Like Modifier Activating Enzyme 5
DDRGK Domain Containing 1
UFM1 Specific Ligase 1
Eukaryotic Translation Initiation Factor 2 Alpha Kinase 2
Progesterone Receptor
Bestrophin 1
Diacylglycerol Kinase Epsilon
Armadillo Repeat Containing 5
Regenerating Family Member 3 Alpha
Von Willebrand Factor A Domain Containing 2
Serine/Threonine Kinase 33
Transglutaminase 2
Collagen Type IV Alpha 5 Chain
Three Prime Repair Exonuclease 1
Interleukin 7
Slit Guidance Ligand 2
Glial Cell Derived Neurotrophic Factor
Zinc Finger MIZ-Type Containing 1
Mitochondrially Encoded TRNA-Val (GUN)
S100 Calcium Binding Protein A8
CD226 Molecule
Origin Of Replication At HBB
MicroRNA 136
Dermcidin
MicroRNA 338
Mitochondrially Encoded TRNA-Arg (CGN)
BRCA1 Interacting Helicase 1
HESX Homeobox 1
Peptidylglycine Alpha-Amidating Monooxygenase
ADIPOQ Antisense RNA 1
Prostaglandin E Receptor 4
Vascular Endothelial Growth Factor C
Forkhead Box C1
Colorectal Neoplasia Differentially Expressed
Solute Carrier Family 9 Member A1
Intraflagellar Transport 27
X-Ray Repair Cross Complementing 2
Pterin-4 Alpha-Carbinolamine Dehydratase 2
C-X-C Motif Chemokine Ligand 16
High Mobility Group 20A
VPS33B Late Endosome And Lysosome Associated
NADH:Ubiquinone Oxidoreductase Core Subunit S2
Cytoskeleton Regulator RNA
Hemopexin
Peripheral Myelin Protein 22
Phospholipase C Delta 1
Mitochondrially Encoded TRNA-Thr (ACN)
TSC Complex Subunit 1
NADH:Ubiquinone Oxidoreductase Core Subunit V2
Aquaporin 6
MicroRNA 324
NADH:Ubiquinone Oxidoreductase Core Subunit S1
MicroRNA 26a-2
Plasminogen Activator, Urokinase Receptor
RNA Polymerase III Subunit A
RAS Guanyl Releasing Protein 1
Cytochrome P450 Family 2 Subfamily C Member 8
CD1b Molecule
Renalase, FAD Dependent Amine Oxidase
Chitinase 1
GTPase, IMAP Family Member 5
Platelet Derived Growth Factor Receptor Beta
Intraflagellar Transport 74
Transcriptional Repressor GATA Binding 1
Growth Hormone 2
LIF Interleukin 6 Family Cytokine
CD1e Molecule
Matrix Gla Protein
ADAM Metallopeptidase With Thrombospondin Type 1 Motif 13
Neuropeptide Y Receptor Y2
TIMP Metallopeptidase Inhibitor 4
Perforin 1
Calreticulin
Retinal Outer Segment Membrane Protein 1
Sialic Acid Acetylesterase
Fas Associated Via Death Domain
Protein Tyrosine Phosphatase Receptor Type D
Acyl-CoA Dehydrogenase Medium Chain
Deleted In Lymphocytic Leukemia 2
Secretin Receptor
ATAC-STARR-Seq Lymphoblastoid Active Region 13285
Sodium Channel Epithelial 1 Subunit Beta
Signal Transducer And Activator Of Transcription 5A
Calsequestrin 1
Storkhead Box 1
Proteasome 20S Subunit Alpha 6
Dopa Decarboxylase
T-Box Transcription Factor 21
Clock Circadian Regulator
Glycoprotein 2
Aquaporin 8
Erb-B2 Receptor Tyrosine Kinase 4
RUNX Family Transcription Factor 2
Forkhead Box P1
CD80 Molecule
Sterol O-Acyltransferase 1
Solute Carrier Family 37 Member 4
ATP Binding Cassette Subfamily C Member 6
Intraflagellar Transport 88
MDM2 Proto-Oncogene
Methyl-CpG Binding Protein 2
SWI/SNF Related, Matrix Associated, Actin Dependent Regulator Of Chromatin, Subfamily A, Member 4
Potassium Channel Tetramerization Domain Containing 1
CPEB2 Divergent Transcript
Adenylate Cyclase 6
Glutathione S-Transferase Mu 3
Recombination Activating 1
Serpin Family F Member 2
Peptidase D
Hyaluronan Binding Protein 2
Early Growth Response 1
Cancer Susceptibility 15
MicroRNA 154
Baculoviral IAP Repeat Containing 5
Nuclear Receptor Subfamily 5 Group A Member 1
SRY-Box Transcription Factor 9
MicroRNA 181b-2
ATPase H+ Transporting V1 Subunit B1
Cyclin Dependent Kinase Inhibitor 1B
C-X-C Motif Chemokine Ligand 9
Long Intergenic Non-Protein Coding RNA 673
Allograft Inflammatory Factor 1
Myocyte Enhancer Factor 2C
Thymidine Phosphorylase
Solute Carrier Family 47 Member 1
LIM Domain Containing Preferred Translocation Partner In Lipoma
Phosphodiesterase 4D
Growth Arrest Specific 6
6-Phosphofructo-2-Kinase/Fructose-2,6-Biphosphatase 2
Peripherin 2
CD69 Molecule
AT-Hook DNA Binding Motif Containing 1
Glucosamine-6-Phosphate Deaminase 2
Nuclear Receptor Subfamily 1 Group I Member 2
Estrogen Related Receptor Beta
Gephyrin
GATA Binding Protein 1
Phosphodiesterase 6B
Phosphoglucomutase 1
Synaptotagmin 8
Heat Shock Protein Family A (Hsp70) Member 1B
PH Domain And Leucine Rich Repeat Protein Phosphatase 1
Spi-1 Proto-Oncogene
Mitochondrially Encoded TRNA-Met (AUA/G)
Protein Kinase C Theta
Lactotransferrin
Paraoxonase 3
Xylosyltransferase 2
Solute Carrier Family 2 Member 12
Synuclein Alpha
SRY-Box Transcription Factor 17
C-X3-C Motif Chemokine Ligand 1
Galectin 1
MicroRNA 152
ELAV Like RNA Binding Protein 1
8-Oxoguanine DNA Glycosylase
ADP Ribosylation Factor Like GTPase 15
CD86 Molecule
Protein Phosphatase 1 Regulatory Subunit 3B
Growth Associated Protein 43
Aspartyl-TRNA Synthetase 2, Mitochondrial
TRAF-Type Zinc Finger Domain Containing 1
Ectodysplasin A
Basigin (Ok Blood Group)
ATAC-STARR-Seq Lymphoblastoid Silent Region 15603
ADP Ribosylation Factor Like GTPase 3
STE20 Related Adaptor Alpha
Eukaryotic Translation Initiation Factor 2 Alpha Kinase 4
Cystathionine Gamma-Lyase
Tight Junction Protein 1
MicroRNA 374a
Plasminogen Activator, Urokinase
Axonemal Dynein Light Chain Domain Containing 1
C-X3-C Motif Chemokine Receptor 1
Prader Willi/Angelman Region RNA 4
Endothelin Receptor Type B
Cytochrome P450 Family 2 Subfamily R Member 1
LDL Receptor Related Protein 1
Tripartite Motif Containing 28
Tenomodulin
CTNS Antisense RNA 1
Cyclin Dependent Kinase Inhibitor 1A
Retinitis Pigmentosa GTPase Regulator
MicroRNA 7-3
Tribbles Pseudokinase 1
Neuronal Growth Regulator 1
ADAM Metallopeptidase Domain 17
RAB GTPase Activating Protein 1
SRY-Box Transcription Factor 3
Vimentin
Nestin
Gastrin Releasing Peptide
Yes1 Associated Transcriptional Regulator
Cyclic Nucleotide Gated Channel Subunit Beta 1
Glycerol-3-Phosphate Acyltransferase 4
Forkhead Box A3
Killer Cell Immunoglobulin Like Receptor, Two Ig Domains And Long Cytoplasmic Tail 2
Somatostatin Receptor 5
Interleukin 12A
DEAH-Box Helicase 38
Protein Regulator Of Cytokinesis 1
ATP Binding Cassette Subfamily C Member 1 (ABCC1 Blood Group)
TRNA-Cys (GCA) 24-1
Pantothenate Kinase 2
Mitochondrially Encoded NADH:Ubiquinone Oxidoreductase Core Subunit 4L
BRAF-Activated Non-Protein Coding RNA
CTBP1 Divergent Transcript
Adenylate Cyclase 10
RP1 Like 1
Polypeptide N-Acetylgalactosaminyltransferase 2
Small Cajal Body-Specific RNA 5
MicroRNA 30c-1
MicroRNA 379
TNF Receptor Superfamily Member 18
Fibroblast Growth Factor Receptor 3
Monoamine Oxidase A
ATAC-STARR-Seq Lymphoblastoid Silent Region 19931
Potassium Two Pore Domain Channel Subfamily K Member 17
Activator Of Transcription And Developmental Regulator AUTS2
Cytochrome P450 Family 7 Subfamily A Member 1
Fat Storage Inducing Transmembrane Protein 2
Iron Responsive Element Binding Protein 2
Heat Shock Protein Family A (Hsp70) Member 1 Like
NFKB Inhibitor Like 1
MicroRNA 198
Tumor Protein P63
MicroRNA Let-7g
STIL Centriolar Assembly Protein
SUFU Negative Regulator Of Hedgehog Signaling
Proliferating Cell Nuclear Antigen
Diabetic Nephropathy
NIMA Related Kinase 8
Carbonic Anhydrase 2
Serpin Family A Member 4
Class II Major Histocompatibility Complex Transactivator
Discs Large MAGUK Scaffold Protein 4
Nuclear Factor Of Activated T Cells 5
Mitochondrial Carrier 2
Interleukin 27
Tenascin XB
Beclin 1
RAB, Member Of RAS Oncogene Family Like 3
Fibroblast Growth Factor 1
Alanyl Aminopeptidase, Membrane
MicroRNA 196a-2
Pyruvate Kinase M1/2
Parkin RBR E3 Ubiquitin Protein Ligase
RELA Proto-Oncogene, NF-KB Subunit
Wnt Family Member 9B
Cadherin 1
Ephrin B2
Prostate Cancer Associated Transcript 1
Glucosylceramidase Beta 1
Inosine Monophosphate Dehydrogenase 1
Phospholipase C Eta 1
Sprouty RTK Signaling Antagonist 2
Fucosyltransferase 6
Collagen Type XVIII Alpha 1 Chain
Periostin
Exosome Component 4
ATP Binding Cassette Subfamily B Member 7
Pre-MRNA Processing Factor 3
ABO, Alpha 1-3-N-Acetylgalactosaminyltransferase And Alpha 1-3-Galactosyltransferase
DExD-Box Helicase 39B
Complement Factor D
X-Ray Repair Cross Complementing 6
Surfactant Protein D
EGF Containing Fibulin Extracellular Matrix Protein 1
Dehydrodolichyl Diphosphate Synthase Subunit
Ezrin
KRAB Box Domain Containing 4
C-Terminal Binding Protein 1
Cone-Rod Homeobox
Titin
NOS2 5' Regulatory Region
ADAMTS Like 1
ATPase Na+/K+ Transporting Subunit Alpha 1
DNA Polymerase Gamma 2, Accessory Subunit
Insulin Induced Gene 2
MicroRNA 373
C1q And TNF Related 6
Enolase 2
CEA Cell Adhesion Molecule 3
Diacylglycerol O-Acyltransferase 2
POMC Promoter Region
N-Alpha-Acetyltransferase 10, NatA Catalytic Subunit
RUNX Family Transcription Factor 1
Thymidylate Synthetase
Heat Shock Protein 90 Beta Family Member 1
WD Repeat Containing Antisense To TP53
Leucine Zipper Transcription Factor Like 1
MicroRNA 16-2
NLR Family Pyrin Domain Containing 7
Rho/Rac Guanine Nucleotide Exchange Factor 18
[truncated: 6,332 more rows]

## Sheet: OMIM
target name
Protein tyrosine phosphatase, nonreceptor-type 22
MIA SH3 domain ER export factor 3
Kruppel-like factor 11
Interleukin-1 receptor antagonist
Glycerol-3-phosphate dehydrogenase 2 (mitochondrial)
Diabetes mellitus, insulin-dependent, 19
Insulin-dependent diabetes mellitus-7
Neurogenic differentiation 1
Cytotoxic T-lymphocyte-associated serine esterase-4
Insulin-dependent diabetes mellitus-13
Insulin receptor substrate-1
Calpain-10
Peroxisome proliferator activated receptor, gamma
Chemokine (C-C) receptor 5
Mesencephalic astrocyte derived neurotrophic factor
Adaptor protein containing PH domain, PTB domain, and leucine zipper motif 1
Solute carrier family 2 (facilitated glucose transporter), member 2
Insulin-like growth factor 2 mRNA-binding protein 2
Wolframin ER transmembrane glycoprotein
Diabetes mellitus, insulin-dependent, 23
Insulin-dependent diabetes mellitus-18
Yip1 domain family, member 5
Serine protease inhibitor, Kazal type I (pancreatic secretory trypsin inhibitor)
Diabetes mellitus, noninsulin-dependent, 4
Microvascular complications of diabetes, susceptibility to, 7
ZFP57 zinc finger protein
Insulin-dependent diabetes mellitus-1
Pancreatic beta cell, agenesis of
Inositol 1,4,5-triphosphate receptor, type 3
High-mobility group AT-hook 1
Vascular endothelial growth factor
Insulin-dependent diabetes mellitus-15
Ectonucleotide pyrophosphatase/phosphodiesterase 1 (Ly-41 antigen, mouse, homolog of)
Transient neonatal diabetes mellitus 1
Diabetes mellitus, insulin-dependent, 21
Insulin-dependent diabetes mellitus-8
Small ubiquitin-like modifier 4
Superoxide dismutase-2, mitochondrial
Interleukin-6 (interferon, beta-2)
Glucokinase (hexokinase-4)
Paraoxonase-1
Erythropoietin
Paired box homeotic gene-4
BLK protooncogene, SRC family tyrosinase kinase
Solute carrier family 30 (zinc transporter), member 8
MAF bZIP transcription factor A
GLIS family zinc finger protein 3
Carboxyl-ester lipase (bile-salt stimulated lipase)
Interleukin-2 receptor, alpha
Diabetes mellitus, insulin-dependent, 24
Insulin-dependent diabetes mellitus-17
Transcription factor 7-like 2
Insulin
Potassium inwardly-rectifying channel, subfamily J, member 11
ATP-binding cassette, subfamily C, member 8 (sulfonylurea receptor)
Mitogen-activated protein kinase 8-interacting protein 1
Insulin-dependent diabetes mellitus-4
Uncoupling protein-3
Melatonin receptor 1B
Islet amyloid polypeptide (diabetes-associated peptide; amylin)
Aquaporin-2 (collecting duct)
Diabetes mellitus, noninsulin-dependent, 2
HNF1 homeobox B
Pancreas/duodenum homeobox protein 1
TPC1 domain family, member 4
DnaJ, E. coli, homolog of, subfamily C, member 3 (protein kinase inhibitor p58)
Insulin receptor substrate 2
Insulin-dependent diabetes mellitus-11
dUTP pyrophosphatase
Lipase C, hepatic
Insulin-dependent diabetes mellitus-3
Forkhead box C2
HNF1 homeobox B (transcription factor 2)
Angiotensin I converting enzyme (dipeptidyl carboxypeptidase-1)
Insulin-dependent diabetes mellitus-6
Immediate-early response 3-interacting protein 1
Insulin receptor
Resistin
AKT serine/threonine kinase 2
Arginine vasopressin (neurophysin II, antidiuretic hormone)
Type 2 diabetes mellitus 3
Hepatocyte nuclear factor 4, alpha (transcription factor-14)
Diabetes mellitus, insulin-dependent, X-linked, susceptibility to
Arginine vasopressin receptor-2

## Sheet: Gencards
target name
ATP Binding Cassette Subfamily C Member 8
Glucokinase
Insulin
HNF1 Homeobox A
Potassium Inwardly Rectifying Channel Subfamily J Member 11
Hepatocyte Nuclear Factor 4 Alpha
Wolframin ER Transmembrane Glycoprotein
HNF1 Homeobox B
Insulin Receptor
Pancreatic And Duodenal Homeobox 1
Neuronal Differentiation 1
Paired Box 4
Arginine Vasopressin Receptor 2
Peroxisome Proliferator Activated Receptor Gamma
Aquaporin 2
Angiotensin I Converting Enzyme
INS-IGF2 Readthrough
Transcription Factor 7 Like 2
Interleukin 6
Ectonucleotide Pyrophosphatase/Phosphodiesterase 1
AKT Serine/Threonine Kinase 2
Insulin Receptor Substrate 1
Solute Carrier Family 2 Member 2
GLIS Family Zinc Finger 3
Arginine Vasopressin
Solute Carrier Family 30 Member 8
Forkhead Box P3
KLF Transcription Factor 11
CDK5 Regulatory Subunit Associated Protein 1 Like 1
Lipase C, Hepatic Type
Resistin
Homeostatic Iron Regulator
Insulin Like Growth Factor 2 MRNA Binding Protein 2
BLK Proto-Oncogene, Src Family Tyrosine Kinase
AQP5 And AQP2 Antisense RNA 2
BRD4-Independent Group 4 Enhancer GRCh37_chr17:36093401-36094600
Protein Tyrosine Phosphatase Non-Receptor Type 22
Solute Carrier Family 2 Member 4
Pvt1 Oncogene
Insulin Receptor Substrate 2
Melatonin Receptor 1B
Vascular Endothelial Growth Factor A
Adiponectin, C1Q And Collagen Domain Containing
ZFP57 Zinc Finger Protein
Protein Phosphatase 1 Regulatory Subunit 3A
Carboxyl Ester Lipase
TBC1 Domain Family Member 4
Protein Tyrosine Phosphatase Non-Receptor Type 1
Cytotoxic T-Lymphocyte Associated Protein 4
Pancreas Associated Transcription Factor 1a
Calpain 10
Lamin A/C
Transferrin Receptor 2
Immediate Early Response 3 Interacting Protein 1
Paraoxonase 1
Maternally Expressed 3
Glucagon Receptor
Diabetes Mellitus, Noninsulin-Dependent
Chromosome 12 Open Reading Frame 43
Recombination Signal Binding Protein For Immunoglobulin Kappa J Region
Eukaryotic Translation Initiation Factor 2 Alpha Kinase 3
Solute Carrier Family 19 Member 2
IL6 Antisense RNA 1
BRD4-Independent Group 4 Enhancer GRCh37_chr7:22766269-22767468
Insulin Like Growth Factor 2
Regulatory Factor X6
Melanocortin 4 Receptor
CDKN2B Antisense RNA 1
MicroRNA 126
WRN RecQ Like Helicase
Interleukin 2 Receptor Subunit Alpha
Adaptor Protein, Phosphotyrosine Interacting With PH Domain And Leucine Zipper 1
Recombination Signal Binding Protein For Immunoglobulin Kappa J Region Like
Mitogen-Activated Protein Kinase 8 Interacting Protein 1
High Mobility Group AT-Hook 1
Leptin
Albumin
Major Histocompatibility Complex, Class II, DQ Beta 1
Tumor Necrosis Factor
Growth Arrest Specific 5
MicroRNA 29a
Glycerol-3-Phosphate Dehydrogenase 2
MicroRNA 125a
Glucagon
Erythropoietin
VISTA Enhancer Hs1980
Superoxide Dismutase 2
Suppressor Of Cytokine Signaling 1
Mitochondrially Encoded TRNA-Leu (UUA/G) 1
Diabetes Mellitus, Transient Neonatal
Hydatidiform Mole Associated And Imprinted
Serine Peptidase Inhibitor Kazal Type 1
MicroRNA 29c
Mitochondrially Encoded TRNA-Glu (GAA/G)
Aldo-Keto Reductase Family 1 Member B
Small Ubiquitin Like Modifier 4
Major Histocompatibility Complex, Class II, DR Beta 1
Leptin Receptor
Major Histocompatibility Complex, Class II, DQ Alpha 1
PLAG1 Like Zinc Finger 1
C-Reactive Protein
Islet Amyloid Polypeptide
Interleukin 1 Receptor Antagonist
2'-5'-Oligoadenylate Synthetase 1
BSCL2 Lipid Droplet Biogenesis Associated, Seipin
FTO Alpha-Ketoglutarate Dependent Dioxygenase
Protein Arginine Methyltransferase 7
AP4B1 Antisense RNA 1
Advanced Glycosylation End-Product Specific Receptor
Glutamate Decarboxylase 2
Proopiomelanocortin
Apolipoprotein E
Insulin Like Growth Factor 1
MicroRNA 21
Protein Tyrosine Phosphatase Receptor Type N
ALMS1 Centrosome And Basal Body Associated Protein
Long Intergenic Non-Protein Coding RNA 1370
Nitric Oxide Synthase 3
Methylenetetrahydrofolate Reductase
Apolipoprotein B
HFE Antisense RNA 1
BDNF Antisense RNA
MED14-Independent Group 3 Enhancer GRCh37_chr4:26407341-26408540
Ghrelin And Obestatin Prepropeptide
Metastasis Associated Lung Adenocarcinoma Transcript 1
GATA Binding Protein 6
MicroRNA 206
Signal Transducer And Activator Of Transcription 3
DnaJ Heat Shock Protein Family (Hsp40) Member C3
Uncoupling Protein 2
MicroRNA 657
Inositol 1,4,5-Trisphosphate Receptor Type 3
AHI1 Divergent Transcript
IGF2 Antisense RNA
Dipeptidyl Peptidase 4
WAP Four-Disulfide Core Domain 21, Pseudogene
Lipoprotein Lipase
Adrenoceptor Beta 3
PDZRN3 Antisense RNA 1
Transforming Growth Factor Beta 1
Catalase
Serpin Family E Member 1
Potassium Voltage-Gated Channel Subfamily Q Member 1
Proprotein Convertase Subtilisin/Kexin Type 1
Uncoupling Protein 3
1-Acylglycerol-3-Phosphate O-Acyltransferase 2
MAF BZIP Transcription Factor A
Interferon Induced With Helicase C Domain 1
Microvascular Complications Of Diabetes, Susceptibility To, 7
Cyclin Dependent Kinase Inhibitor 2A
MicroRNA 17
MicroRNA 34a
Angiotensinogen
Chymotrypsin Like Elastase 2A
H19 Imprinted Maternally Expressed Transcript
MicroRNA 155
C-C Motif Chemokine Receptor 5
MicroRNA 192
C-C Motif Chemokine Ligand 2
Apolipoprotein A1
Hematopoietically Expressed Homeobox
Glutamate Decarboxylase 1
Insulin Dependent Diabetes Mellitus 4
Insulin Dependent Diabetes Mellitus 6
Insulin Dependent Diabetes Mellitus 11
Insulin Dependent Diabetes Mellitus 17
Insulin Dependent Diabetes Mellitus 8
Glucagon Like Peptide 1 Receptor
Insulin Dependent Diabetes Mellitus 15
Intercellular Adhesion Molecule 1
Non Insulin Dependent Diabetes Mellitus 2
Mitochondrially Encoded TRNA-Lys (AAA/G)
Perilipin 1
Tyrosine Hydroxylase
Phosphoinositide-3-Kinase Regulatory Subunit 1
Insulin Dependent Diabetes Mellitus 7
Solute Carrier Family 2 Member 1
Neurogenin 3
Insulin Dependent Diabetes Mellitus 13
MicroRNA 145
Ceruloplasmin
Retinol Binding Protein 4
Angiotensin II Receptor Type 1
Insulin Dependent Diabetes Mellitus 3
VISTA Enhancer Hs1977
SOD2 Overlapping Transcript 1
MicroRNA 140
Menin 1
Insulin Dependent Diabetes Mellitus 18
Taurine Up-Regulated 1
Interleukin 10
Myocardial Infarction Associated Transcript
Cyclin Dependent Kinase Inhibitor 2B
Mitochondrially Encoded NADH:Ubiquinone Oxidoreductase Core Subunit 1
PPARG Coactivator 1 Alpha
Yip1 Domain Family Member 5
Forkhead Box C2
Hepcidin Antimicrobial Peptide
Solute Carrier Family 29 Member 3
Diabetes Mellitus, Insulin-Dependent, 23
Diabetes Mellitus, Insulin-Dependent, 24
Uncharacterized LOC101928371
Interleukin 1 Beta
Peroxisome Proliferator Activated Receptor Alpha
RRAD, Ras Related Glycolysis Inhibitor And Calcium Channel Regulator
MicroRNA 30e
Glucokinase Regulator
AKT Serine/Threonine Kinase 1
Vitamin D Receptor
Diabetes Mellitus, Insulin-Dependent, X-Linked, Susceptibility To
CDGSH Iron Sulfur Domain 2
RNA Polymerase I And III Subunit C
Solute Carrier Family 5 Member 2
MicroRNA 216a
Insulin Like Growth Factor Binding Protein 1
Haptoglobin
Superoxide Dismutase 1
Caveolin 1
Brain Derived Neurotrophic Factor
Lipase E, Hormone Sensitive Type
CD36 Molecule
Long Intergenic Non-Protein Coding RNA 1672
Bone Morphogenetic Protein 6
R3HDML Antisense RNA 1
Nicotinamide Phosphoribosyltransferase
Sex Hormone Binding Globulin
Endothelin 1
Insulin Degrading Enzyme
Insulin Like Growth Factor Binding Protein 3
Autoimmune Regulator
Interleukin 18
ATM Serine/Threonine Kinase
JAZF Zinc Finger 1
Somatostatin
HNRNPUL2-BSCL2 Readthrough (NMD Candidate)
Matrix Metallopeptidase 9
Natriuretic Peptide B
Interferon Gamma
Cholesteryl Ester Transfer Protein
Apolipoprotein C3
Vascular Cell Adhesion Molecule 1
Maternally Expressed 8, Small Nucleolar RNA Host Gene
Hemoglobin Subunit Alpha 1
Insulin Like Growth Factor 1 Receptor
TNF Receptor Superfamily Member 11b
MicroRNA 377
Glucose-6-Phosphatase Catalytic Subunit 2
DDB1 And CUL4 Associated Factor 17
Islet Cell Autoantigen 1
Von Willebrand Factor
Nitric Oxide Synthase 2
Selectin E
Nuclear Receptor Subfamily 0 Group B Member 2
Growth Hormone 1
MicroRNA 375
Amine Oxidase Copper Containing 3
Renin
Phosphomannomutase 2
Interleukin 4
Mixed Lineage Kinase Domain Like Pseudokinase
Glutamic--Pyruvic Transaminase
N-Acetyl-Alpha-Glucosaminidase
C-X-C Motif Chemokine Ligand 8
H3K27ac-H3K4me1 HESC Enhancer GRCh37_chr7:100224056-100224820
Uncoupling Protein 1
GNAS Complex Locus
Adrenoceptor Beta 2
MicroRNA 146a
Tumor Protein P53
Carboxypeptidase E
Leptin, Serum Levels Of
Natriuretic Peptide A
Gamma-Glutamyltransferase 1
Adiponectin Receptor 1
Bone Gamma-Carboxyglutamate Protein
Matrix Metallopeptidase 2
Pterin-4 Alpha-Carbinolamine Dehydratase 1
Toll Like Receptor 4
MicroRNA 99a
MicroRNA 132
ATP Binding Cassette Subfamily A Member 1
Catenin Beta 1
Protein Tyrosine Phosphatase Receptor Type N2
Forkhead Box A2
Sirtuin 1
Fms Related Receptor Tyrosine Kinase 1
Selectin P
Lipoprotein(A)
Calcium/Calmodulin Dependent Protein Kinase ID
Cystatin C
Cellular Communication Network Factor 2
CF Transmembrane Conductance Regulator
Caveolae Associated Protein 1
GNAS Antisense RNA 1
Sterol Regulatory Element Binding Transcription Factor 1
TGF-Beta Activated Kinase 1 (MAP3K7) Binding Protein 2
MicroRNA 26b
MicroRNA 181a-2
Family With Sequence Similarity 167 Member A
Frataxin
Gastric Inhibitory Polypeptide
Growth Hormone Receptor
3-Hydroxy-3-Methylglutaryl-CoA Reductase
ST3 Beta-Galactoside Alpha-2,3-Sialyltransferase 4
Mechanistic Target Of Rapamycin Kinase
Serpin Family F Member 1
Lymphotoxin Alpha
Plasminogen Activator, Tissue Type
Protein Kinase C Beta
Signal Transducer And Activator Of Transcription 1
Notch Receptor 2
Angiotensin Converting Enzyme 2
Cyclin Dependent Kinase Inhibitor 1C
Noninsulin-Dependent Diabetes Mellitus 3
Fatty Acid Binding Protein 2
Major Histocompatibility Complex, Class I, A
Neuropeptide Y
Phosphatase And Tensin Homolog
Deoxyuridine Triphosphatase
C-X-C Motif Chemokine Ligand 10
Paraoxonase 2
Fatty Acid Binding Protein 4
Cell Division Cycle 123
MicroRNA 197
Bone Morphogenetic Protein 2
Fibroblast Growth Factor 21
Interleukin 2
MicroRNA 122
Nuclear Receptor Subfamily 3 Group C Member 1
Solute Carrier Family 12 Member 3
MicroRNA 217
Interleukin 17A
Small Nucleolar RNA Host Gene 6
Melanocortin 3 Receptor
Fibroblast Growth Factor 2
Glutathione S-Transferase Mu 1
Patatin Like Phospholipase Domain Containing 2
Adiponectin Receptor 2
ATAC-STARR-Seq Lymphoblastoid Silent Region 1546
Insulin Like Growth Factor Binding Protein 2
Protein Kinase AMP-Activated Catalytic Subunit Alpha 2
Hemojuvelin BMP Co-Receptor
Retinoic Acid Receptor Responder 2
Prolactin
MicroRNA 143
Asparaginyl-TRNA Synthetase 2, Mitochondrial
TRNA Methyltransferase 10A
Acid Phosphatase 1
Phosphatidylinositol-4,5-Bisphosphate 3-Kinase Catalytic Subunit Gamma
MicroRNA 27a
Transferrin
Major Histocompatibility Complex, Class I, B
Coagulation Factor II, Thrombin
MIA SH3 Domain ER Export Factor 3
Alpha 2-HS Glycoprotein
Fos Proto-Oncogene, AP-1 Transcription Factor Subunit
Apolipoprotein A5
Major Histocompatibility Complex, Class II, DP Beta 1
PPARG Coactivator 1 Beta
Thyroglobulin
Aquaporin 7
Potassium Inwardly Rectifying Channel Subfamily J Member 5
MicroRNA 134
Nuclear Factor Kappa B Subunit 1
Lipocalin 2
Proliferation And Apoptosis Adaptor Protein 15
Macrophage Migration Inhibitory Factor
Myeloperoxidase
Mitogen-Activated Protein Kinase 8
Agouti Related Neuropeptide
MLX Interacting Protein Like
Uromodulin
Heme Oxygenase 1
Non Insulin Dependent Diabetes Mellitus 1
Microsomal Triglyceride Transfer Protein
Klotho
MicroRNA 223
Forkhead Box O1
Small Nucleolar RNA Host Gene 18
MicroRNA 199a-1
Chymotrypsin C
Glucose-6-Phosphatase Catalytic Subunit 1
C-Type Lectin Domain Containing 16A
Thrombomodulin
Phosphatidylinositol-4,5-Bisphosphate 3-Kinase Catalytic Subunit Alpha
Component Of Oligomeric Golgi Complex 2
Placental Growth Factor
Glycogen Synthase Kinase 3 Beta
MIR124-1 Host Gene
Estrogen Receptor 1
Long Intergenic Non-Protein Coding RNA 2605
MicroRNA 20a
Apelin
MicroRNA 483
Low Density Lipoprotein Receptor
Tetraspanin 8
Sorbitol Dehydrogenase
Maltase-Glucoamylase
Calcium Sensing Receptor
Gastric Inhibitory Polypeptide Receptor
Thyroid Peroxidase
C-C Motif Chemokine Ligand 5
NPHS1 Adhesion Molecule, Nephrin
Protein Kinase AMP-Activated Catalytic Subunit Alpha 1
Interleukin 6 Receptor
Phospholipid Transfer Protein
KCNQ1 Opposite Strand/Antisense Transcript 1
Cytochrome B-245 Alpha Chain
THADA Armadillo Repeat Containing
Mitogen-Activated Protein Kinase 1
Beta-2-Microglobulin
Adrenomedullin
Intelectin 1
G Protein Subunit Beta 3
Phospholipase A2 Group VII
Alpha-1-Microglobulin/Bikunin Precursor
Cell Death Inducing DFFA Like Effector C
Cannabinoid Receptor 1
Peptide YY
Angiopoietin Like 8
Poly(ADP-Ribose) Polymerase 1
Fibronectin Type III Domain Containing 5
Hypoxia Inducible Factor 1 Subunit Alpha
Patatin Like Phospholipase Domain Containing 3
Peroxisome Proliferator Activated Receptor Delta
Coagulation Factor V
Angiopoietin 2
Prostaglandin-Endoperoxide Synthase 2
SH2B Adaptor Protein 3
Interleukin 1 Alpha
Superoxide Dismutase 3
Secreted Phosphoprotein 1
Suppressor Of Cytokine Signaling 3
Transporter 2, ATP Binding Cassette Subfamily B Member
Cytochrome P450 Family 19 Subfamily A Member 1
Androgen Receptor
Protein Phosphatase 1 Regulatory Subunit 15B
ADAM Metallopeptidase With Thrombospondin Type 1 Motif 9
Thioredoxin Interacting Protein
ISL LIM Homeobox 1
Angiopoietin Like 4
Glutamine--Fructose-6-Phosphate Transaminase 1
Aldehyde Dehydrogenase 2 Family Member
Phosphoenolpyruvate Carboxykinase 1
Cytochrome P450 Family 3 Subfamily A Member 4
MicroRNA 23a
Hydroxysteroid 11-Beta Dehydrogenase 1
Protein Tyrosine Phosphatase Non-Receptor Type 2
Fatty Acid Desaturase 1
TNF Receptor Superfamily Member 1B
Serum/Glucocorticoid Regulated Kinase 1
Glycogen Synthase 1
SMAD5 Antisense RNA 1
Kininogen 1
NFE2 Like BZIP Transcription Factor 2
Lecithin-Cholesterol Acyltransferase
Coagulation Factor III, Tissue Factor
Cystathionine Beta-Synthase
Solute Carrier Family 5 Member 1
MHC Class I Polypeptide-Related Sequence A
Mannose Binding Lectin 2
Toll Like Receptor 2
MicroRNA 210
SRY-Box Transcription Factor 13
Phosphoenolpyruvate Carboxykinase 2, Mitochondrial
Hepatocyte Growth Factor
Apolipoprotein A2
Protein Kinase C Zeta
Glyceraldehyde-3-Phosphate Dehydrogenase
BAR/IMD Domain Containing Adaptor Protein 2 Like 1
MED14-Independent Group 3 Enhancer GRCh37_chr1:156099693-156100892
MicroRNA 146b
Apolipoprotein A4
Nitric Oxide Synthase 1
Competing Endogenous LncRNA 3 For MiR-645
MicroRNA 130a
Free Fatty Acid Receptor 1
LDL Receptor Related Protein 5
MicroRNA 133b
Heat Shock Protein Family D (Hsp60) Member 1
MicroRNA 221
Solute Carrier Family 2 Member 3
MicroRNA Let-7d
Serpin Family C Member 1
Telomerase Reverse Transcriptase
Transthyretin
Nuclear Receptor Subfamily 1 Group H Member 2
Serpin Family A Member 12
Bardet-Biedl Syndrome 1
MicroRNA 22
Angiotensin II Receptor Type 2
Transporter 1, ATP Binding Cassette Subfamily B Member
Matrilin 4
Urotensin 2
Glutathione Peroxidase 1
MicroRNA 30a
GC Vitamin D Binding Protein
Solute Carrier Family 17 Member 5
Solute Carrier Family 40 Member 1
MicroRNA 148a
Nerve Growth Factor
Hydroxysteroid 11-Beta Dehydrogenase 2
Lipin 1
Complement C3
DnaJ Heat Shock Protein Family (Hsp40) Member C6
G Protein-Coupled Receptor 35
Mitogen-Activated Protein Kinase 14
Heat Shock Protein Family A (Hsp70) Member 4
Acetyl-CoA Carboxylase Beta
MicroRNA 150
Cyclin Dependent Kinase Inhibitor 3
PGR Antisense RNA 1
Secretin
DNA Polymerase Gamma, Catalytic Subunit
TNF Receptor Superfamily Member 1A
Calpastatin
Selectin L
MOK Protein Kinase
MicroRNA 15b
Cytochrome P450 Family 2 Subfamily E Member 1
Fas Cell Surface Death Receptor
Mitofusin 2
Insulin Like Growth Factor 2 Receptor
Cholecystokinin
Fibrillin 1
Glyoxalase I
Protein Tyrosine Phosphatase Non-Receptor Type 3
Leucyl And Cystinyl Aminopeptidase
One Cut Homeobox 1
Programmed Cell Death 1
High Mobility Group Box 1
C-X-C Motif Chemokine Ligand 12
Hemoglobin Subunit Beta
Apolipoprotein C2
Fibrinogen Beta Chain
Solute Carrier Family 30 Member 10
Myocyte Enhancer Factor 2A
Protein Kinase AMP-Activated Non-Catalytic Subunit Beta 1
Inositol Polyphosphate Phosphatase Like 1
MicroRNA 93
Galanin And GMAP Prepropeptide
CD40 Molecule
Protein Kinase C Delta
MicroRNA 33b
MicroRNA 142
Glutathione-Disulfide Reductase
Cytochrome P450 Family 27 Subfamily B Member 1
Carnosine Dipeptidase 1
Cytochrome P450 Family 11 Subfamily B Member 2
TIMP Metallopeptidase Inhibitor 3
Serpin Family A Member 1
Uncharacterized LOC101929710
CDK7 Strongly-Dependent Group 2 Enhancer GRCh37_chr5:143543592-143544791
Exostosin Glycosyltransferase 2
Myosin Heavy Chain 9
Inhibitor Of Nuclear Factor Kappa B Kinase Subunit Beta
Hexokinase 2
Kinase Insert Domain Receptor
GATA Binding Protein 4
Fatty Acid Binding Protein 1
Glutamine-Fructose-6-Phosphate Transaminase 2
Scavenger Receptor Class B Member 1
Chloride Voltage-Gated Channel Kb
MicroRNA 127
B-Raf Proto-Oncogene, Serine/Threonine Kinase
MicroRNA 181a-1
Glucose-6-Phosphate Dehydrogenase
Annexin A5
TIMP Metallopeptidase Inhibitor 1
Pappalysin 1
Fas Ligand
Fatty Acid Desaturase 2
BRCA2 DNA Repair Associated
Acetyl-CoA Carboxylase Alpha
Serine Protease 1
CAMP Responsive Element Binding Protein 1
Complement C4A (Chido/Rodgers Blood Group)
Zinc Metallopeptidase STE24
X-Box Binding Protein 1
Adenylate Cyclase 3
Thrombospondin 1
Pancreatic Lipase
Butyrylcholinesterase
ATP Binding Cassette Subfamily G Member 1
TNF Superfamily Member 11
MicroRNA 378a
GLIS3 Antisense RNA 2
Glutathione Peroxidase 3
Hexose-6-Phosphate Dehydrogenase/Glucose 1-Dehydrogenase
MicroRNA 23b
Stearoyl-CoA Desaturase
Mitochondrially Encoded NADH:Ubiquinone Oxidoreductase Core Subunit 4
Oxytocin/Neurophysin I Prepropeptide
ATAC-STARR-Seq Lymphoblastoid Silent Region 1421
Proprotein Convertase Subtilisin/Kexin Type 2
Iodothyronine Deiodinase 2
Nuclear Respiratory Factor 1
T Cell Activation RhoGTPase Activating Protein
NADH:Ubiquinone Oxidoreductase Subunit S4
Activating Transcription Factor 6
Coagulation Factor VII
Heat Shock Protein Family A (Hsp70) Member 5
Adenylate Cyclase 5
MicroRNA 214
Carnitine Palmitoyltransferase 1A
Proprotein Convertase Subtilisin/Kexin Type 9
Prader Willi/Angelman Region RNA 1
Phosphatidylinositol-4,5-Bisphosphate 3-Kinase Catalytic Subunit Beta
Bardet-Biedl Syndrome 2
MicroRNA Let-7a-1
Tribbles Pseudokinase 3
TMX2-CTNND1 Readthrough (NMD Candidate)
E1A Binding Protein P300
Calcium Voltage-Gated Channel Subunit Alpha1 A
Fibroblast Growth Factor 19
Solute Carrier Family 11 Member 1
MicroRNA 423
NADPH Oxidase 4
Lipase G, Endothelial Type
Glycerol Kinase
Fibroblast Growth Factor Receptor 1
Mitochondrially Encoded NADH:Ubiquinone Oxidoreductase Core Subunit 5
Upstream Transcription Factor 1
Mitochondrially Encoded Cytochrome B
MicroRNA 486-1
NK6 Homeobox 1
Pyruvate Dehydrogenase Phosphatase Catalytic Subunit 1
Platelet Factor 4
Phosphodiesterase 3B
Fatty Acid Synthase
Calpain 5
Plasminogen
Motilin
Protein Kinase AMP-Activated Non-Catalytic Subunit Beta 2
Acetylcholinesterase (Yt Blood Group)
Citrate Synthase
MicroRNA Let-7b
Rhodopsin
TNF Receptor Superfamily Member 25
Proteasome 20S Subunit Beta 8
SHC Adaptor Protein 1
Nuclear Receptor Subfamily 3 Group C Member 2
Carnitine Palmitoyltransferase 2
Forkhead Box O3
Delta Like Non-Canonical Notch Ligand 1
Apolipoprotein C1
Rac Family Small GTPase 1
Catechol-O-Methyltransferase
Integrin Subunit Alpha 2
Mitochondrially Encoded TRNA-Ser (AGU/C) 2
Phosphoribosyl Pyrophosphate Synthetase 1
Phosphodiesterase 5A
Ribosomal Protein S6 Kinase B1
Histone Deacetylase 9
SURF1 Cytochrome C Oxidase Assembly Factor
Interleukin 15
NLR Family Pyrin Domain Containing 3
Transcription Factor A, Mitochondrial
Sucrase-Isomaltase
Apolipoprotein M
Adrenoceptor Beta 1
Sp1 Transcription Factor
Methyltransferase 8, TRNA N3-Cytidine
CD274 Molecule
Nuclear Receptor Subfamily 1 Group H Member 4
Paired Box 6
Mitogen-Activated Protein Kinase Kinase 1
NFKB Inhibitor Alpha
MicroRNA 144
Arachidonate 5-Lipoxygenase Activating Protein
Centromere Protein O
O-Linked N-Acetylglucosamine (GlcNAc) Transferase
Cholecystokinin A Receptor
MicroRNA 15a
Free Fatty Acid Receptor 4
Protein Kinase CAMP-Activated Catalytic Subunit Alpha
Apolipoprotein H
ATAC-STARR-Seq Lymphoblastoid Silent Region 2461
Jun Proto-Oncogene, AP-1 Transcription Factor Subunit
Dynein Axonemal Heavy Chain 8
Keratin 18
Cytochrome P450 Family 2 Subfamily D Member 6
Oxidized Low Density Lipoprotein Receptor 1
Mitochondrially Encoded ATP Synthase Membrane Subunit 6
Cytochrome P450 Family 21 Subfamily A Member 2
CDK7 Strongly-Dependent Group 2 Enhancer GRCh37_chr8:11407118-11408317
Fibroblast Growth Factor 23
Fatty Acid Binding Protein 3
PBX Homeobox 1
X Inactive Specific Transcript
Nuclear Receptor Subfamily 1 Group H Member 3
Phospholipase A2 Group VI
Insulin Like Growth Factor Binding Protein 7
MicroRNA 18a
Potassium Voltage-Gated Channel Subfamily H Member 2
Neurotensin
Arginine Vasopressin Receptor 1A
Growth Factor Receptor Bound Protein 14
Cytochrome P450 Family 17 Subfamily A Member 1
Protein Kinase C Alpha
MicroRNA 222
Interleukin 13
CD40 Ligand
MicroRNA Let-7c
Elastin
Estrogen Receptor 2
CCAAT Enhancer Binding Protein Alpha
Succinate Dehydrogenase Complex Iron Sulfur Subunit B
MicroRNA 30b
GLI Family Zinc Finger 2
Coagulation Factor VIII
MicroRNA 151a
Pyruvate Dehydrogenase Kinase 4
C-C Motif Chemokine Ligand 11
MicroRNA 27b
MYD88 Innate Immune Signal Transduction Adaptor
Growth Differentiation Factor 15
Cathepsin B
Cytokine Inducible SH2 Containing Protein
Potassium Inwardly Rectifying Channel Subfamily J Member 1
MicroRNA 212
SRC Proto-Oncogene, Non-Receptor Tyrosine Kinase
Matrix Metallopeptidase 3
MicroRNA 342
Serine/Threonine/Tyrosine Interacting Protein
Janus Kinase 2
Serine/Threonine Kinase 11
Solute Carrier Family 22 Member 2
Serum Amyloid A1
Regenerating Family Member 1 Alpha
TRNA-Glu (Anticodon TTC) 3-1
Colipase
Mitogen-Activated Protein Kinase 10
Prospero Homeobox 1
BLM RecQ Like Helicase
SIM BHLH Transcription Factor 1
Protein Tyrosine Phosphatase Receptor Type C
Transcription Factor AP-2 Beta
Nuclear Distribution C, Dynein Complex Regulator
S-Phase Cyclin A Associated Protein In The ER
Corticotropin Releasing Hormone
ATAC-STARR-Seq Lymphoblastoid Silent Region 15229
Mitochondrially Encoded Cytochrome C Oxidase I
G Protein-Coupled Receptor 119
Sorbin And SH3 Domain Containing 1
Cytochrome P450 Family 2 Subfamily C Member 9
Dopamine Receptor D2
MicroRNA 182
Gastrin
Perilipin 2
Proteasome 20S Subunit Beta 9
MicroRNA 532
MicroRNA 106b
Heat Shock Protein 90 Alpha Family Class A Member 1
Epidermal Growth Factor Receptor
Tachykinin Precursor 1
Dynamin 1 Like
Angiopoietin 1
S-Antigen Visual Arrestin
Rho GTPase Activating Protein 4
Syntaxin 1A
MicroRNA 25
Opioid Receptor Mu 1
Cytochrome P450 Family 1 Subfamily A Member 2
CREB Binding Protein
6-Pyruvoyltetrahydropterin Synthase
Gap Junction Protein Alpha 1
Patched 1
Metallothionein 2A
HECT And RLD Domain Containing E3 Ubiquitin Protein Ligase 2
MicroRNA 130b
ADP Ribosylation Factor Like GTPase 6
Casein Alpha S1
Patatin Like Phospholipase Domain Containing 6
Mitochondrially Encoded Cytochrome C Oxidase II
GLIS3 Antisense RNA 1
Endoplasmic Reticulum To Nucleus Signaling 1
Platelet Derived Growth Factor Subunit B
Major Histocompatibility Complex, Class I, C
T Cell Receptor Beta Locus
MicroRNA 34c
CD63 Molecule
Glutathione S-Transferase Theta 1
Phosphatidylinositol-4-Phosphate 3-Kinase Catalytic Subunit Type 2 Alpha
Leupaxin
MicroRNA 9-1
Transforming Growth Factor Beta Induced
Caspase 3
Kallikrein 1
Chloride Voltage-Gated Channel Ka
Interleukin 23 Subunit Alpha
Epidermal Growth Factor
Ciliary Neurotrophic Factor
Colony Stimulating Factor 1
Glutathione S-Transferase Pi 1
5-Hydroxytryptamine Receptor 2A
Chromosome 10 Open Reading Frame 67
Chitinase 3 Like 1
MicroRNA 10b
DNA Polymerase Delta 1, Catalytic Subunit
Arginine Vasopressin Receptor 1B
MicroRNA 193a
Pyruvate Kinase L/R
Sonic Hedgehog Signaling Molecule
Heat Shock Protein Family A (Hsp70) Member 8
LPS Responsive Beige-Like Anchor Protein
Xanthine Dehydrogenase
Solute Carrier Family 22 Member 1
ArfGAP With RhoGAP Domain, Ankyrin Repeat And PH Domain 1
Dual Specificity Tyrosine Phosphorylation Regulated Kinase 1B
Tyrosine Kinase 2
Pentraxin 3
Estrogen Related Receptor Alpha
Major Histocompatibility Complex, Class II, DM Beta
Adenosine Deaminase
CDK7 Strongly-Dependent Group 2 Enhancer GRCh37_chr8:11351829-11353028
NPC Intracellular Cholesterol Transporter 1
SRY-Box Transcription Factor 2
Chromogranin A
Mitochondrially Encoded NADH:Ubiquinone Oxidoreductase Core Subunit 6
Interleukin 1 Receptor Type 1
Small Nuclear Ribonucleoprotein Polypeptide N
CD163 Molecule
STEAP4 Metalloreductase
Diacylglycerol Kinase Beta
Acyl-CoA Synthetase Long Chain Family Member 1
BBSome Interacting Protein 1
Interleukin 1 Receptor Associated Kinase 1
Major Histocompatibility Complex, Class II, DM Alpha
Nuclear Receptor Coactivator 1
Follistatin
LIM Homeobox 1
Dual Specificity Phosphatase 2
Glycerol-3-Phosphate Dehydrogenase 1
ATP Binding Cassette Subfamily A Member 4
POLG Alternative Reading Frame
Pancreatic Polypeptide
Galectin 3
Motilin Receptor
D-Box Binding PAR BZIP Transcription Factor
CCR4-NOT Transcription Complex Subunit 1
Proteasome 26S Subunit, Non-ATPase 9
Zinc Finger DHHC-Type Containing 24
Killer Cell Immunoglobulin Like Receptor, Two Ig Domains And Long Cytoplasmic Tail 1
Myostatin
Casein Beta
Arachidonate 12-Lipoxygenase, 12S Type
Myoglobin
MicroRNA 33a
TGFB Induced Factor Homeobox 1
Integrin Subunit Alpha M
Urotensin 2 Receptor
Hexokinase Domain Containing 1
MicroRNA 335
Mitochondrially Encoded Cytochrome C Oxidase III
Sulfotransferase Family 1A Member 3
Leucine Rich Repeat Containing G Protein-Coupled Receptor 5
Solute Carrier Family 27 Member 1
Fatty Acid Binding Protein 12
Killer Cell Immunoglobulin Like Receptor, Three Ig Domains And Long Cytoplasmic Tail 1
Solute Carrier Family 12 Member 1
Solute Carrier Family 9 Member B1
Endoglin
MicroRNA 320a
DM1 Protein Kinase
Calcitonin Related Polypeptide Alpha
Pancreatic Beta Cell, Agenesis Of
Glial Fibrillary Acidic Protein
Solute Carrier Family 6 Member 2
Amylase Alpha 2A
Matrix Metallopeptidase 1
Dual Specificity Phosphatase 9
Unc-13 Homolog A
Transferrin Receptor
BRD4-Independent Group 4 Enhancer GRCh37_chr2:73828496-73829695
Imprinted In Prader-Willi Syndrome
Ubiquitin Associated And SH3 Domain Containing A
Thrombospondin 2
Leptin Receptor Overlapping Transcript
MicroRNA 200b
C2 Calcium Dependent Domain Containing 4B
Intraflagellar Transport 172
MicroRNA 195
MicroRNA 451a
Serpin Family A Member 6
Transforming Growth Factor Beta 2
Minisatellite Binding Protein 1
CART Prepropeptide
MicroRNA 409
MicroRNA 203a
Chromosome 11 Open Reading Frame 65
Ribosomal Protein S27a
MicroRNA 455
Steroidogenic Acute Regulatory Protein
MicroRNA 199b
Pleckstrin
CD28 Molecule
DDAH Family Member 2, ADMA-Independent
Coagulation Factor IX
Nuclear Paraspeckle Assembly Transcript 1
Endothelin Receptor Type A
BCL2 Apoptosis Regulator
Mitochondrially Encoded TRNA-Trp (UGA/G)
Interleukin 1 Receptor Accessory Protein
Cilia And Flagella Associated Protein 418
C2 Calcium Dependent Domain Containing 4A
Microtubule Associated Protein Tau
Long Intergenic Non-Protein Coding RNA, Regulator Of Reprogramming
Potassium Inwardly Rectifying Channel Subfamily J Member 10
MicroRNA 28
Complement Factor H
Syntaxin 4
Alpha-2-Glycoprotein 1, Zinc-Binding
Lamin B2
Fibronectin 1
Hepatocyte Nuclear Factor 4 Gamma
Cannabinoid Receptor 2
Adenosine A1 Receptor
Major Intrinsic Protein Of Lens Fiber
Myosin Light Chain Kinase
Glycogen Synthase 2
Carboxypeptidase Q
Dual Specificity Phosphatase 1
SMAD Family Member 3
Glycerol-3-Phosphate Acyltransferase, Mitochondrial
Fibroblast Growth Factor 8
Mitochondrially Encoded TRNA-Gln (CAA/G)
Dmx Like 2
Methylenetetrahydrofolate Dehydrogenase, Cyclohydrolase And Formyltetrahydrofolate Synthetase 1
KLF Transcription Factor 14
S100 Calcium Binding Protein B
Cysteinyl-TRNA Synthetase 1
Calcium Voltage-Gated Channel Subunit Alpha1 C
Potassium Two Pore Domain Channel Subfamily K Member 16
RNA, Ro60-Associated Y3
Glutamic-Oxaloacetic Transaminase 1
Perilipin 3
TIMP Metallopeptidase Inhibitor 2
Transcription Factor AP-2 Alpha
Glycogen Phosphorylase, Muscle Associated
MicroRNA 196a-1
Nucleotide Binding Oligomerization Domain Containing 2
Retinoid Isomerohydrolase RPE65
Barttin CLCNK Type Accessory Subunit Beta
MIR7-3 Host Gene
Transcription Factor 4
MicroRNA 193b
Bone Morphogenetic Protein 4
Erb-B2 Receptor Tyrosine Kinase 3
Sclerostin
Centrosomal Protein 19
3-Phosphoinositide Dependent Protein Kinase 1
SMAD Family Member 4
X-Ray Repair Cross Complementing 4
GATA Binding Protein 3
High Mobility Group AT-Hook 2
DNA Methyltransferase 3 Alpha
NPHS2 Stomatin Family Member, Podocin
Aquaporin 9
Alpha Fetoprotein
MKKS Centrosomal Shuttling Protein
Growth Hormone Secretagogue Receptor
Nodal Growth Differentiation Factor
RNA Polymerase II Subunit D
Protein Tyrosine Phosphatase Non-Receptor Type 11
Glucose-6-Phosphatase Catalytic Subunit 3
KRAS Proto-Oncogene, GTPase
Diacylglycerol O-Acyltransferase 1
Mitochondrially Encoded TRNA-Ser (UCN) 1
Tetratricopeptide Repeat Domain 8
Fibrinogen Alpha Chain
MicroRNA 574
Neutrophil Cytosolic Factor 1
C-C Motif Chemokine Ligand 3
Forkhead Box M1
Casein Kinase 2 Alpha 1
Sirtuin 3
Syndecan 4
Engulfment And Cell Motility 1
Glucuronidase Beta
NAD(P)H Quinone Dehydrogenase 1
SIX Homeobox 3
Macrophage Stimulating 1
Complement C5a Receptor 2
MER Proto-Oncogene, Tyrosine Kinase
Usherin
Potassium Inwardly Rectifying Channel Subfamily J Member 15
MAGE Family Member L2
Paired Box 2
Interleukin 12B
Cytochrome P450 Family 2 Subfamily C Member 19
MicroRNA 494
Glutathione Peroxidase 7
Growth Factor Receptor Bound Protein 10
Aryl Hydrocarbon Receptor Interacting Protein
HNF1A Antisense RNA 1
Glutathione Peroxidase 2
Glutathione Peroxidase 5
Glutathione Peroxidase 6
MicroRNA 215
Abelson Helper Integration Site 1
PDX1 Associated LncRNA, Upregulator Of Transcription
Vitronectin
Glutamic-Oxaloacetic Transaminase 2
Angiopoietin Like 3
Interleukin 5
Salt Inducible Kinase 2
Cancer Susceptibility 2
Zic Family Member 2
Matrix Metallopeptidase 14
C-C Motif Chemokine Ligand 20
NK2 Homeobox 2
MET Proto-Oncogene, Receptor Tyrosine Kinase
Cadherin Related 23
Retinoid X Receptor Alpha
MicroRNA 133a-1
Protein Tyrosine Phosphatase Receptor Type F
Interleukin 2 Receptor Subunit Beta
Senataxin
G Protein-Coupled Bile Acid Receptor 1
Aquaporin 3 (Gill Blood Group)
TSC Complex Subunit 2
Transketolase
Activating Transcription Factor 6 Beta
Protein Kinase C Gamma
MicroRNA 200c
Peptidyl-TRNA Hydrolase 2
HOX Transcript Antisense RNA
Mitochondrially Encoded TRNA-Pro (CCN)
Major Histocompatibility Complex, Class II, DP Alpha 1
Carboxypeptidase A1
CDP-Diacylglycerol--Inositol 3-Phosphatidyltransferase
Synaptosome Associated Protein 23
Colony Stimulating Factor 2
Clusterin
CD38 Molecule
CD4 Molecule
Spectrin Beta, Non-Erythrocytic 2
Bromodomain Adjacent To Zinc Finger Domain 1B
Mitochondrially Encoded TRNA-His (CAU/C)
Sterol Carrier Protein 2
Motor Neuron And Pancreas Homeobox 1
Bardet-Biedl Syndrome 10
Prostaglandin-Endoperoxide Synthase 1
Ataxin 2
Cryptochrome Circadian Regulator 2
Filamin B
Transient Receptor Potential Cation Channel Subfamily V Member 1
Gonadotropin Releasing Hormone 1
MicroRNA 31
CD14 Molecule
Makorin Ring Finger Protein 3
FOXC2 Antisense RNA 1
Bone Morphogenetic Protein 7
Transcription Factor 3
Scavenger Receptor Class B Member 2
INSM Transcriptional Repressor 2
FKBP Prolyl Isomerase Family Member 6 (Inactive)
CFTR Antisense RNA 1
Delta Like Canonical Notch Ligand 1
Adenosine Deaminase 2
CUGBP Elav-Like Family Member 1
Proline Rich Coiled-Coil 2A
Solute Carrier Family 29 Member 1 (Augustine Blood Group)
LDL Receptor Related Protein 6
Parathyroid Hormone
Integrin Subunit Beta 2
Solute Carrier Family 6 Member 14
Mitochondrially Encoded TRNA-Phe (UUU/C)
MicroRNA 199a-2
TEK Receptor Tyrosine Kinase
Nuclear Transcription Factor Y Subunit Alpha
Insulin Like Growth Factor Binding Protein 4
Transducin Beta Like 2
CCHC-Type Zinc Finger Nucleic Acid Binding Protein
Twinkle MtDNA Helicase
CD44 Molecule (Indian Blood Group)
Macrophage Scavenger Receptor 1
MicroRNA 16-1
Notch Receptor 3
Adenylate Cyclase 1
STIP1 Homology And U-Box Containing Protein 1
Neurexin 1
Secretory Leukocyte Peptidase Inhibitor
Programmed Cell Death 1 Ligand 2
BCL11 Transcription Factor A
HOXA Distal Transcript Antisense RNA
Nucleobindin 2
C-X-C Motif Chemokine Ligand 1
C-C Motif Chemokine Receptor 2
Betacellulin
MAF BZIP Transcription Factor
Caspase 1
WD Repeat Domain 11
Platelet And Endothelial Cell Adhesion Molecule 1
Ghrelin Opposite Strand/Antisense RNA
PAS Domain Containing Serine/Threonine Kinase
MicroRNA 96
Prostaglandin D2 Synthase
Phosphofructokinase, Muscle
Insulin Repeat Instability Region
Basic Helix-Loop-Helix ARNT Like 1
Serine Protease 2
Zinc Finger AN1-Type Containing 3
Glutamate Metabotropic Receptor 1
Transmembrane Protein 18
CDGSH Iron Sulfur Domain 1
Troponin T2, Cardiac Type
Ras Homolog, MTORC1 Binding
DNA Methyltransferase 1
Toll Like Receptor 9
Purinergic Receptor P2Y12
Toll Like Receptor 3
Kinesin Family Member 7
MicroRNA 107
Major Histocompatibility Complex, Class II, DQ Alpha 2
Solute Carrier Family 16 Member 1
Cyclin Dependent Kinase 4
Solute Carrier Family 16 Member 13
Actin Beta
MicroRNA 19b-1
MicroRNA 382
Peroxidasin
Integrin Subunit Beta 3
SATB Homeobox 2
CHKB-CPT1B Readthrough (NMD Candidate)
BRCA1 DNA Repair Associated
Glycoprotein Ib Platelet Subunit Alpha
Hepatitis A Virus Cellular Receptor 1
Ras Homolog Family Member A
O-GlcNAcase
BAF Chromatin Remodeling Complex Subunit BCL7B
DNase I Hypersensitive Sites In Introns 16 And 17a Of CFTR
CD34 Molecule
Nuclear Receptor Binding SET Domain Protein 1
Ubiquitin Specific Peptidase 8
Fc Gamma Receptor IIa
Colony Stimulating Factor 3
FXYD Domain Containing Ion Transport Regulator 2
Long Intergenic Non-Protein Coding RNA 1139
Caspase 9
Thyrotropin Releasing Hormone
Adrenoceptor Alpha 2A
General Transcription Factor IIi
E2F1 MRNA Stabilizing LncRNA
Aryl Hydrocarbon Receptor
N-Acetyltransferase 2
Aquaporin 5
DNA Damage Inducible Transcript 3
MicroRNA 125b-2
Forkhead Box H1
Prader-Willi Region Non-Protein Coding RNA 1
MicroRNA 139
Aquaporin 1 (Colton Blood Group)
Calcium Voltage-Gated Channel Subunit Alpha1 D
Protein Kinase AMP-Activated Non-Catalytic Subunit Gamma 2
MicroRNA 30d
Crystallin Alpha A
Thioredoxin
Lysyl Oxidase
Kelch Like ECH Associated Protein 1
Ryanodine Receptor 1
Nuclear Pore Associated Protein 1
MicroRNA 24-1
Peroxisomal Biogenesis Factor 6
TNF Receptor Superfamily Member 10a
MicroRNA 26a-1
Interleukin 22
L1 Cell Adhesion Molecule
MicroRNA 499a
ATAC-STARR-Seq Lymphoblastoid Silent Region 11244
Glutaredoxin 5
Interleukin 7 Receptor
Cadherin 5
MicroRNA 181c
Hydroxyacyl-CoA Dehydrogenase
Myogenic Differentiation 1
Solute Carrier Family 16 Member 11
Protein Kinase CAMP-Dependent Type I Regulatory Subunit Alpha
CD59 Molecule (CD59 Blood Group)
Sirtuin 6
Mitochondrially Encoded NADH:Ubiquinone Oxidoreductase Core Subunit 2
Neuronal Pentraxin 2
NRAS Proto-Oncogene, GTPase
Retinol Binding Protein 3
MAS Related GPR Family Member X1
Glutamate Ionotropic Receptor AMPA Type Subunit 4
Neuropilin 1
CD8 Subunit Alpha
TUB Like Protein 1
Small Nucleolar RNA, C/D Box 15A
Kinase Suppressor Of Ras 2
Neurotrophin 3
Neurotrophic Receptor Tyrosine Kinase 2
Roundabout Guidance Receptor 1
Ferritin Heavy Chain 1
Mitochondrially Encoded NADH:Ubiquinone Oxidoreductase Core Subunit 3
MicroRNA 424
PKHD1 Ciliary IPT Domain Containing Fibrocystin/Polyductin
ER Membrane Protein Complex Subunit 1
MicroRNA 24-2
Ubiquitin-Fold Modifier Conjugating Enzyme 1
Receptor Accessory Protein 6
NK6 Homeobox 2
Bardet-Biedl Syndrome 7
MPRA-Validated Peak3314 Silencer
MKS Transition Zone Complex Subunit 1
CD79a Molecule
MicroRNA 191
Amyloid Beta Precursor Protein
Calnexin
Butyrophilin Like 2
Histidine Rich Calcium Binding Protein
Zinc Finger And BTB Domain Containing 20
Resistin Like Beta
MicroRNA 181d
Urocortin 3
Bardet-Biedl Syndrome 4
Arachidonate 5-Lipoxygenase
CUB And Sushi Multiple Domains 1
Corin, Serine Peptidase
Furin, Paired Basic Amino Acid Cleaving Enzyme
CAP-Gly Domain Containing Linker Protein 2
AGBL Carboxypeptidase 5
Leucyl-TRNA Synthetase 2, Mitochondrial
Prominin 1
Solute Carrier Family 25 Member 4
Anti-Mullerian Hormone
OCA2 Melanosomal Transmembrane Protein
BTB Domain And CNC Homolog 2
Solute Carrier Family 19 Member 3
Peroxidasin Like
APC Regulator Of WNT Signaling Pathway
Mitochondrially Encoded TRNA-Leu (CUN) 2
Target Of Myb1 Membrane Trafficking Protein
Adenosine Deaminase RNA Specific
Arginase 1
Orthodenticle Homeobox 2
Solute Carrier Organic Anion Transporter Family Member 1B1
Hepatocellular Carcinoma Up-Regulated Long Non-Coding RNA
Coenzyme Q4
RPGRIP1 Like
Sodium Voltage-Gated Channel Alpha Subunit 1
Filamin C
MicroRNA 128-2
Mitochondrially Encoded ATP Synthase Membrane Subunit 8
Sterol Regulatory Element Binding Transcription Factor 2
TNF Receptor Associated Factor 6
ATP6V0D1 Divergent Transcript
Mitochondrially Encoded TRNA-Gly (GGN)
Hemoglobin Subunit Alpha 2
MicroRNA Let-7e
Zinc Finger BED-Type Containing 3
Coenzyme Q8A
Solute Carrier Family 2 Member 9
Oxytocin Receptor
FAS Antisense RNA 1
Eyes Shut Homolog
Thyroid Hormone Receptor Beta
Aquaporin 10
OXA1L Mitochondrial Inner Membrane Protein
Necdin, MAGE Family Member
MicroRNA 433
TNF Superfamily Member 10
Palladin, Cytoskeletal Associated Protein
Transient Receptor Potential Cation Channel Subfamily M Member 6
MicroRNA 98
Prokineticin Receptor 2
Acyl-CoA Dehydrogenase Short Chain
Transmembrane Serine Protease 6
Rho GTPase Activating Protein 1
KLF11 Promoter Region
Collectrin, Amino Acid Transport Regulator
PPARG EExon Liver Enhancer
Bardet-Biedl Syndrome 5
Glutathione Peroxidase 8 (Putative)
NADPH Oxidase 1
ATP Binding Cassette Subfamily B Member 4
MicroRNA 200a
Insulin Like Growth Factor Binding Protein 5
MicroRNA 383
Major Histocompatibility Complex, Class II, DR Alpha
Zinc Finger Protein 408
Collagen Type I Alpha 1 Chain
Integrin Subunit Beta 1
MicroRNA 188
Aquaporin 11
Pogo Transposable Element Derived With ZNF Domain
Fuzzy Planar Cell Polarity Protein
AKT Serine/Threonine Kinase 3
Arginine And Serine Rich Coiled-Coil 2
Aquaporin 4
Parathyroid Hormone Like Hormone
Histidyl-TRNA Synthetase 1
Retrotransposon Gag Like 1
CD1d Molecule
MicroRNA 20b
Pyruvate Carboxylase
MicroRNA 301a
Syndecan 3
Serpin Family B Member 7
Inducible T Cell Costimulator
Uncharacterized LOC105376020
FERM Domain Containing 3
Synaptic Ras GTPase Activating Protein 1
Hexokinase 1
Sep (O-Phosphoserine) TRNA:Sec (Selenocysteine) TRNA Synthase
Mitogen-Activated Protein Kinase Kinase Kinase 5
Solute Carrier Family 2 Member 10
Collagen Type IV Alpha 1 Chain
Interleukin 18 Binding Protein
G Protein Subunit Alpha I2
Myelin Oligodendrocyte Glycoprotein
Colon Cancer Associated Transcript 1
Nerve Growth Factor Receptor
Eukaryotic Translation Initiation Factor 4H
CFTR Intron 11 Enhancer
Heparanase
Endosulfine Alpha
MicroRNA 125b-1
ATR Interacting Protein
Bardet-Biedl Syndrome 9
AFG3 Like Matrix AAA Peptidase Subunit 2
Heat Shock Protein Family B (Small) Member 1
TRNA-Asp (Anticodon GTC) 9-1
Aquaporin 12A
Cyclin Dependent Kinase 5
BMP And Activin Membrane Bound Inhibitor
NK2 Homeobox 5
Long Intergenic Non-Protein Coding RNA 261
Jagged Canonical Notch Ligand 1
Solute Carrier Family 11 Member 2
MCF.2 Cell Line Derived Transforming Sequence-Like 2
Chromosome 17 Open Reading Frame 78
Tumor Protein P53 Inducible Nuclear Protein 2
FA Complementation Group G
DDHD Domain Containing 2
Semaphorin 4D
Ubiquitin Specific Peptidase 48
Spectrin Repeat Containing Nuclear Envelope Protein 1
Pericentrin
Transcription Factor 7
CDK5 Regulatory Subunit Associated Protein 3
SOX2 Overlapping Transcript
Solute Carrier Family 22 Member 3
Checkpoint Kinase 2
Gremlin 1, DAN Family BMP Antagonist
SH2B Adaptor Protein 1
Cubilin
GRIP And Coiled-Coil Domain Containing 1
POU Class 5 Homeobox 1
Solute Carrier Family 9 Member A3
MicroRNA 183
MicroRNA 92a-1
Small Nucleolar RNA, C/D Box 115-1
Small Nucleolar RNA, C/D Box 116-1
Crumbs Cell Polarity Complex Component 1
Surfactant Associated 3
UFM1 Specific Peptidase 1 (Inactive)
LIM Domain Kinase 1
SEL1L Adaptor Subunit Of SYVN1 Ubiquitin Ligase
Proteinase 3
Caspase 8
Parkinsonism Associated Deglycase
Tetratricopeptide Repeat Domain 7A
Glycine Decarboxylase
Ribonucleotide Reductase Regulatory TP53 Inducible Subunit M2B
Notch Receptor 1
LDL Receptor Related Protein 2
Bardet-Biedl Syndrome 12
MicroRNA 10a
Interleukin 21
ETS Proto-Oncogene 1, Transcription Factor
Nuclear Receptor Subfamily 5 Group A Member 2
Pre-MRNA Processing Factor 8
Solute Carrier Family 6 Member 4
Alkylglycerol Monooxygenase
Kallikrein Related Peptidase 3
Partner And Localizer Of BRCA2
GTF2I Repeat Domain Containing 2
VPS37D Subunit Of ESCRT-I
Cell Adhesion Associated, Oncogene Regulated
MAF BZIP Transcription Factor B
Retinaldehyde Binding Protein 1
MicroRNA 497
Major Histocompatibility Complex, Class I, G
Calcium Voltage-Gated Channel Subunit Alpha1 H
Adducin 1
Kinesin Family Member 11
MicroRNA 205
Telomerase RNA Component
Growth Arrest Specific 1
Ankyrin 1
Pre-MRNA Processing Factor 31
Vascular Endothelial Growth Factor B
Kinesin Family Member 12
Interleukin 6 Cytokine Family Signal Transducer
Epoxide Hydrolase 1
Forkhead Box A1
EPH Receptor B4
VANGL Planar Cell Polarity Protein 1
TLX1 Neighbor
Tripartite Motif Containing 32
Galactosidase Alpha
MicroRNA 339
Interleukin 21 Receptor
Interleukin 4 Receptor
WT1 Transcription Factor
Gametogenetin Binding Protein 2
Potassium Channel Tetramerization Domain Containing 15
Interferon Alpha 1
Reversion Inducing Cysteine Rich Protein With Kazal Motifs
FA Complementation Group C
Protein Kinase CAMP-Activated Catalytic Subunit Beta
Glutamate-Ammonia Ligase
Phosphatidylinositol-4,5-Bisphosphate 3-Kinase Catalytic Subunit Delta
Troponin I3, Cardiac Type
MicroRNA 103a-2
ATP Citrate Lyase
SRY-Box Transcription Factor 4
MicroRNA 939
Friedreich Ataxia Repeat Instability Region
Matrix Metallopeptidase 8
MicroRNA 92a-2
Non-Coding RNA Activated By DNA Damage
Lymphotoxin Beta
Selenoprotein P
Transforming Growth Factor Beta Receptor 2
Purinergic Receptor P2X 7
Mesencephalic Astrocyte Derived Neurotrophic Factor
CFTR Intron 23 Enhancer
CFTR Intron 19 DNase I Hypersensitive Site
Solute Carrier Family 19 Member 1
Actinin Alpha 4
Glutamate-Cysteine Ligase Catalytic Subunit
Coiled-Coil Domain Containing 28B
Sodium Voltage-Gated Channel Alpha Subunit 9
HRas Proto-Oncogene, GTPase
StAR Related Lipid Transfer Domain Containing 13
Deoxyribonuclease 1
Cyclin D1
Gonadotropin Releasing Hormone Receptor
Retinol Dehydrogenase 12
Interphotoreceptor Matrix Proteoglycan 2
Major Histocompatibility Complex, Class II, DR Beta 5
Protein Kinase CAMP-Activated Catalytic Subunit Gamma
Mitochondrially Encoded 12S RRNA
Apolipoprotein L1
Dispatched RND Transporter Family Member 1
Potassium Calcium-Activated Channel Subfamily N Member 4
Potassium Voltage-Gated Channel Subfamily A Member 2
Modulator Of VRAC Current 1
Nuclear Receptor Subfamily 2 Group E Member 3
Cyclin Dependent Kinase 2
Sodium Voltage-Gated Channel Alpha Subunit 8
Signal Transducer And Activator Of Transcription 4
F-Box Protein 11
DIX Domain Containing 1
Complement Factor B
Syntaxin Binding Protein 1
Fibroblast Growth Factor 14
Phosphodiesterase 6A
TNF Alpha Induced Protein 3
Erb-B2 Receptor Tyrosine Kinase 2
Ubiquitin Conjugating Enzyme E2 E2
MicroRNA 429
Mitogen-Activated Protein Kinase Kinase Kinase 1
Activating Transcription Factor 4
Fc Gamma Receptor IIIb
ATP Binding Cassette Subfamily B Member 1
ATPase H+ Transporting V0 Subunit A1
Potassium Calcium-Activated Channel Subfamily N Member 2
C-X-C Motif Chemokine Receptor 4
Heat Shock Protein Family A (Hsp70) Member 1A
Cytochrome P450 Family 24 Subfamily A Member 1
Calcyphosine Like
Lecithin Retinol Acyltransferase
Lactate Dehydrogenase A
Nitric Oxide Synthase 1 Adaptor Protein
Polycystin 2, Transient Receptor Potential Cation Channel
Phosphatidylinositol 4-Kinase Alpha
Epoxide Hydrolase 2
ZNFX1 Antisense RNA 1
DEAF1 Transcription Factor
SHH Signaling And Ciliogenesis Regulator SDCCAG8
CCAAT Enhancer Binding Protein Beta
OFD1 Centriole And Centriolar Satellite Protein
Apolipoprotein O
MicroRNA 19a
CFTR Intron 2 DNase I Hypersensitive Site
Bradykinin Receptor B2
Mesoderm Specific Transcript
Small Nucleolar RNA Host Gene 14
Transforming Growth Factor Beta Receptor 1
Axin 1
Collagen Type II Alpha 1 Chain
ATP Binding Cassette Subfamily C Member 9
Gap Junction Protein Beta 2
ATP Binding Cassette Subfamily G Member 2 (JR Blood Group)
BCL2 Associated X, Apoptosis Regulator
MicroRNA 211
Decorin
Aconitase 1
DLC1 Rho GTPase Activating Protein
Kallikrein B1
Vasoactive Intestinal Peptide
Mitogen-Activated Protein Kinase 3
MicroRNA 106a
Cripto, EGF-CFC Family Member
Eukaryotic Translation Initiation Factor 2 Subunit Alpha
C-X-C Motif Chemokine Receptor 3
Transmembrane Protein 67
Raf-1 Proto-Oncogene, Serine/Threonine Kinase
Centrosomal Protein 104
MicroRNA 204
NLR Family Pyrin Domain Containing 5
Nibrin
Granzyme B
Replication Factor C Subunit 2
GTF2I Repeat Domain Containing 1
DnaJ Heat Shock Protein Family (Hsp40) Member C30
BUD23 RRNA Methyltransferase And Ribosome Maturation Factor
Methyltransferase Like 27
Transmembrane Protein 270
Zinc Finger Protein 513
Itchy E3 Ubiquitin Protein Ligase
Ceramide Kinase Like
Solute Carrier Family 26 Member 9
Adenylate Cyclase Activating Polypeptide 1
MicroRNA 148b
Annexin A2
MicroRNA 181b-1
Interferon Beta 1
SMAD Family Member 2
Phosphodiesterase 8B
Cyclin D2
Cathepsin H
S100 Calcium Binding Protein A9
WD Repeat Containing Planar Cell Polarity Effector
Torsin Family 1 Member A
CD68 Molecule
C-C Motif Chemokine Ligand 4
MicroRNA 100
CREB Regulated Transcription Coactivator 2
Calpain 3
Glucosidase II Alpha Subunit
Growth Hormone Releasing Hormone
Glutamate Dehydrogenase 1
ATRX Chromatin Remodeler
PMS1 Homolog 2, Mismatch Repair System Component
DNA Ligase 4
TSC22 Domain Family Member 1
CD1a Molecule
TUB Bipartite Transcription Factor
RP2 Activator Of ARL3 GTPase
5-Hydroxytryptamine Receptor 2C
Ferritin Light Chain
Cyclin Dependent Kinase 6
Erythropoietin Receptor
Interleukin 1 Receptor Associated Kinase 4
Phosphodiesterase 6G
Fatty Acid Binding Protein 5
Synergin Gamma
Signal Transducer And Activator Of Transcription 5B
KLF Transcription Factor 4
R3H Domain Containing Like
Cystinosin, Lysosomal Cystine Transporter
Cathepsin D
Glycoprotein Hormones, Alpha Polypeptide
1-Acylglycerol-3-Phosphate O-Acyltransferase 1
Myosin VIIA
X-Ray Repair Cross Complementing 1
Aldo-Keto Reductase Family 1 Member B10
Adrenoceptor Alpha 2B
Integrin Subunit Alpha 2b
Xylosyltransferase 1
RB Binding Protein 8, Endonuclease
Centrosomal Protein 290
Dynamin 1
Potassium Voltage-Gated Channel Subfamily A Member 6
Interleukin 12 Receptor Subunit Beta 1
Toll Like Receptor 8
MicroRNA 95
VANGL Planar Cell Polarity Protein 2
MicroRNA 185
Cbl Proto-Oncogene B
Cytochrome C, Somatic
Carbonic Anhydrase 4
ADP Ribosylation Factor Like GTPase 2 Binding Protein
Eukaryotic Translation Initiation Factor 2 Subunit Gamma
Dickkopf WNT Signaling Pathway Inhibitor 1
MicroRNA 518d
Neurotrophic Receptor Tyrosine Kinase 1
Elastase, Neutrophil Expressed
Deoxyribonuclease 2, Lysosomal
Neurofibromin 1
NLR Family Pyrin Domain Containing 1
Dopamine Receptor D4
Forkhead Box P2
RAB4B-EGLN2 Readthrough (NMD Candidate)
Age-Related Maculopathy Susceptibility 2
Interleukin 23 Receptor
Secreted Protein Acidic And Cysteine Rich
Ectonucleoside Triphosphate Diphosphohydrolase 1
Hypocretin Neuropeptide Precursor
Integrin Subunit Alpha 1
ATP Synthase Membrane Subunit K
Phosphodiesterase 11A
Lipase Maturation Factor 1
Zinc Finger HIT-Type Containing 3
MicroRNA 29b-2
TRNA-Ala (Anticodon TGC) 7-1
Mitochondrially Encoded TRNA-Ile (AUU/C)
Protein Kinase CGMP-Dependent 1
Neuronatin
Eukaryotic Translation Initiation Factor 2B Subunit Alpha
Urothelial Cancer Associated 1
MicroRNA 555
Transcription Factor 20
NUAK Family Kinase 2
CD1c Molecule
DMRT Like Family A1
Tyrosyl-DNA Phosphodiesterase 2
Ring Finger Protein 14
Kinesin Family Member 1C
Protocadherin 12
Spartin
CDKN1A Interacting Zinc Finger Protein 1
Neurochondrin
Sorting Nexin 14
Microtubule Crosslinking Factor 1
Leucine Rich Repeats And Calponin Homology Domain Containing 2
FLNC Antisense RNA 1
SYNGAP1 Antisense RNA 1
Uncharacterized LOC101927078
Uncharacterized LOC105377785
MED14-Independent Group 3 Enhancer GRCh37_chr2:200136608-200137807
Sharpr-MPRA Regulatory Region 9327
Mitochondrially Encoded 16S RRNA
Ubiquitin Fold Modifier 1
Ubiquitin Like Modifier Activating Enzyme 5
DDRGK Domain Containing 1
UFM1 Specific Ligase 1
Eukaryotic Translation Initiation Factor 2 Alpha Kinase 2
Progesterone Receptor
Bestrophin 1
Diacylglycerol Kinase Epsilon
Armadillo Repeat Containing 5
Regenerating Family Member 3 Alpha
Von Willebrand Factor A Domain Containing 2
Serine/Threonine Kinase 33
Transglutaminase 2
Collagen Type IV Alpha 5 Chain
Three Prime Repair Exonuclease 1
Interleukin 7
Slit Guidance Ligand 2
Glial Cell Derived Neurotrophic Factor
Zinc Finger MIZ-Type Containing 1
Mitochondrially Encoded TRNA-Val (GUN)
S100 Calcium Binding Protein A8
CD226 Molecule
Origin Of Replication At HBB
MicroRNA 136
Dermcidin
MicroRNA 338
Mitochondrially Encoded TRNA-Arg (CGN)
BRCA1 Interacting Helicase 1
HESX Homeobox 1
Peptidylglycine Alpha-Amidating Monooxygenase
ADIPOQ Antisense RNA 1
Prostaglandin E Receptor 4
Vascular Endothelial Growth Factor C
Forkhead Box C1
Colorectal Neoplasia Differentially Expressed
Solute Carrier Family 9 Member A1
Intraflagellar Transport 27
X-Ray Repair Cross Complementing 2
Pterin-4 Alpha-Carbinolamine Dehydratase 2
C-X-C Motif Chemokine Ligand 16
High Mobility Group 20A
VPS33B Late Endosome And Lysosome Associated
NADH:Ubiquinone Oxidoreductase Core Subunit S2
Cytoskeleton Regulator RNA
Hemopexin
Peripheral Myelin Protein 22
Phospholipase C Delta 1
Mitochondrially Encoded TRNA-Thr (ACN)
TSC Complex Subunit 1
NADH:Ubiquinone Oxidoreductase Core Subunit V2
Aquaporin 6
MicroRNA 324
NADH:Ubiquinone Oxidoreductase Core Subunit S1
MicroRNA 26a-2
Plasminogen Activator, Urokinase Receptor
RNA Polymerase III Subunit A
RAS Guanyl Releasing Protein 1
Cytochrome P450 Family 2 Subfamily C Member 8
CD1b Molecule
Renalase, FAD Dependent Amine Oxidase
Chitinase 1
GTPase, IMAP Family Member 5
Platelet Derived Growth Factor Receptor Beta
Intraflagellar Transport 74
Transcriptional Repressor GATA Binding 1
Growth Hormone 2
LIF Interleukin 6 Family Cytokine
CD1e Molecule
Matrix Gla Protein
ADAM Metallopeptidase With Thrombospondin Type 1 Motif 13
Neuropeptide Y Receptor Y2
TIMP Metallopeptidase Inhibitor 4
Perforin 1
Calreticulin
Retinal Outer Segment Membrane Protein 1
Sialic Acid Acetylesterase
Fas Associated Via Death Domain
Protein Tyrosine Phosphatase Receptor Type D
Acyl-CoA Dehydrogenase Medium Chain
Deleted In Lymphocytic Leukemia 2
Secretin Receptor
ATAC-STARR-Seq Lymphoblastoid Active Region 13285
Sodium Channel Epithelial 1 Subunit Beta
Signal Transducer And Activator Of Transcription 5A
Calsequestrin 1
Storkhead Box 1
Proteasome 20S Subunit Alpha 6
Dopa Decarboxylase
T-Box Transcription Factor 21
Clock Circadian Regulator
Glycoprotein 2
Aquaporin 8
Erb-B2 Receptor Tyrosine Kinase 4
RUNX Family Transcription Factor 2
Forkhead Box P1
CD80 Molecule
Sterol O-Acyltransferase 1
Solute Carrier Family 37 Member 4
ATP Binding Cassette Subfamily C Member 6
Intraflagellar Transport 88
MDM2 Proto-Oncogene
Methyl-CpG Binding Protein 2
SWI/SNF Related, Matrix Associated, Actin Dependent Regulator Of Chromatin, Subfamily A, Member 4
Potassium Channel Tetramerization Domain Containing 1
CPEB2 Divergent Transcript
Adenylate Cyclase 6
Glutathione S-Transferase Mu 3
Recombination Activating 1
Serpin Family F Member 2
Peptidase D
Hyaluronan Binding Protein 2
Early Growth Response 1
Cancer Susceptibility 15
MicroRNA 154
Baculoviral IAP Repeat Containing 5
Nuclear Receptor Subfamily 5 Group A Member 1
SRY-Box Transcription Factor 9
MicroRNA 181b-2
ATPase H+ Transporting V1 Subunit B1
Cyclin Dependent Kinase Inhibitor 1B
C-X-C Motif Chemokine Ligand 9
Long Intergenic Non-Protein Coding RNA 673
Allograft Inflammatory Factor 1
Myocyte Enhancer Factor 2C
Thymidine Phosphorylase
Solute Carrier Family 47 Member 1
LIM Domain Containing Preferred Translocation Partner In Lipoma
Phosphodiesterase 4D
Growth Arrest Specific 6
6-Phosphofructo-2-Kinase/Fructose-2,6-Biphosphatase 2
Peripherin 2
CD69 Molecule
AT-Hook DNA Binding Motif Containing 1
Glucosamine-6-Phosphate Deaminase 2
Nuclear Receptor Subfamily 1 Group I Member 2
Estrogen Related Receptor Beta
Gephyrin
GATA Binding Protein 1
Phosphodiesterase 6B
Phosphoglucomutase 1
Synaptotagmin 8
Heat Shock Protein Family A (Hsp70) Member 1B
PH Domain And Leucine Rich Repeat Protein Phosphatase 1
Spi-1 Proto-Oncogene
Mitochondrially Encoded TRNA-Met (AUA/G)
Protein Kinase C Theta
Lactotransferrin
Paraoxonase 3
Xylosyltransferase 2
Solute Carrier Family 2 Member 12
Synuclein Alpha
SRY-Box Transcription Factor 17
C-X3-C Motif Chemokine Ligand 1
Galectin 1
MicroRNA 152
ELAV Like RNA Binding Protein 1
8-Oxoguanine DNA Glycosylase
ADP Ribosylation Factor Like GTPase 15
CD86 Molecule
Protein Phosphatase 1 Regulatory Subunit 3B
Growth Associated Protein 43
Aspartyl-TRNA Synthetase 2, Mitochondrial
TRAF-Type Zinc Finger Domain Containing 1
Ectodysplasin A
Basigin (Ok Blood Group)
ATAC-STARR-Seq Lymphoblastoid Silent Region 15603
ADP Ribosylation Factor Like GTPase 3
STE20 Related Adaptor Alpha
Eukaryotic Translation Initiation Factor 2 Alpha Kinase 4
Cystathionine Gamma-Lyase
Tight Junction Protein 1
MicroRNA 374a
Plasminogen Activator, Urokinase
Axonemal Dynein Light Chain Domain Containing 1
C-X3-C Motif Chemokine Receptor 1
Prader Willi/Angelman Region RNA 4
Endothelin Receptor Type B
Cytochrome P450 Family 2 Subfamily R Member 1
LDL Receptor Related Protein 1
Tripartite Motif Containing 28
Tenomodulin
CTNS Antisense RNA 1
Cyclin Dependent Kinase Inhibitor 1A
Retinitis Pigmentosa GTPase Regulator
MicroRNA 7-3
Tribbles Pseudokinase 1
Neuronal Growth Regulator 1
ADAM Metallopeptidase Domain 17
RAB GTPase Activating Protein 1
SRY-Box Transcription Factor 3
Vimentin
Nestin
Gastrin Releasing Peptide
Yes1 Associated Transcriptional Regulator
Cyclic Nucleotide Gated Channel Subunit Beta 1
Glycerol-3-Phosphate Acyltransferase 4
Forkhead Box A3
Killer Cell Immunoglobulin Like Receptor, Two Ig Domains And Long Cytoplasmic Tail 2
Somatostatin Receptor 5
Interleukin 12A
DEAH-Box Helicase 38
Protein Regulator Of Cytokinesis 1
ATP Binding Cassette Subfamily C Member 1 (ABCC1 Blood Group)
TRNA-Cys (GCA) 24-1
Pantothenate Kinase 2
Mitochondrially Encoded NADH:Ubiquinone Oxidoreductase Core Subunit 4L
BRAF-Activated Non-Protein Coding RNA
CTBP1 Divergent Transcript
Adenylate Cyclase 10
RP1 Like 1
Polypeptide N-Acetylgalactosaminyltransferase 2
Small Cajal Body-Specific RNA 5
MicroRNA 30c-1
MicroRNA 379
TNF Receptor Superfamily Member 18
Fibroblast Growth Factor Receptor 3
Monoamine Oxidase A
ATAC-STARR-Seq Lymphoblastoid Silent Region 19931
Potassium Two Pore Domain Channel Subfamily K Member 17
Activator Of Transcription And Developmental Regulator AUTS2
Cytochrome P450 Family 7 Subfamily A Member 1
Fat Storage Inducing Transmembrane Protein 2
Iron Responsive Element Binding Protein 2
Heat Shock Protein Family A (Hsp70) Member 1 Like
NFKB Inhibitor Like 1
MicroRNA 198
Tumor Protein P63
MicroRNA Let-7g
STIL Centriolar Assembly Protein
SUFU Negative Regulator Of Hedgehog Signaling
Proliferating Cell Nuclear Antigen
Diabetic Nephropathy
NIMA Related Kinase 8
Carbonic Anhydrase 2
Serpin Family A Member 4
Class II Major Histocompatibility Complex Transactivator
Discs Large MAGUK Scaffold Protein 4
Nuclear Factor Of Activated T Cells 5
Mitochondrial Carrier 2
Interleukin 27
Tenascin XB
Beclin 1
RAB, Member Of RAS Oncogene Family Like 3
Fibroblast Growth Factor 1
Alanyl Aminopeptidase, Membrane
MicroRNA 196a-2
Pyruvate Kinase M1/2
Parkin RBR E3 Ubiquitin Protein Ligase
RELA Proto-Oncogene, NF-KB Subunit
Wnt Family Member 9B
Cadherin 1
Ephrin B2
Prostate Cancer Associated Transcript 1
Glucosylceramidase Beta 1
Inosine Monophosphate Dehydrogenase 1
Phospholipase C Eta 1
Sprouty RTK Signaling Antagonist 2
Fucosyltransferase 6
Collagen Type XVIII Alpha 1 Chain
Periostin
Exosome Component 4
ATP Binding Cassette Subfamily B Member 7
Pre-MRNA Processing Factor 3
ABO, Alpha 1-3-N-Acetylgalactosaminyltransferase And Alpha 1-3-Galactosyltransferase
DExD-Box Helicase 39B
Complement Factor D
X-Ray Repair Cross Complementing 6
Surfactant Protein D
EGF Containing Fibulin Extracellular Matrix Protein 1
Dehydrodolichyl Diphosphate Synthase Subunit
Ezrin
KRAB Box Domain Containing 4
C-Terminal Binding Protein 1
Cone-Rod Homeobox
Titin
NOS2 5' Regulatory Region
ADAMTS Like 1
ATPase Na+/K+ Transporting Subunit Alpha 1
DNA Polymerase Gamma 2, Accessory Subunit
Insulin Induced Gene 2
MicroRNA 373
C1q And TNF Related 6
Enolase 2
CEA Cell Adhesion Molecule 3
Diacylglycerol O-Acyltransferase 2
POMC Promoter Region
N-Alpha-Acetyltransferase 10, NatA Catalytic Subunit
RUNX Family Transcription Factor 1
Thymidylate Synthetase
Heat Shock Protein 90 Beta Family Member 1
WD Repeat Containing Antisense To TP53
Leucine Zipper Transcription Factor Like 1
MicroRNA 16-2
NLR Family Pyrin Domain Containing 7
Rho/Rac Guanine Nucleotide Exchange Factor 18
Retinoic Acid Receptor Alpha
Interphotoreceptor Matrix Proteoglycan 1
RNA, U6 Small Nuclear 1
Fms Related Receptor Tyrosine Kinase 4
Solute Carrier Family 35 Member C2
ATAC-STARR-Seq Lymphoblastoid Silent Region 6802
Fragile X Messenger Ribonucleoprotein 1
Dipeptidyl Peptidase Like 6
T-Box Transcription Factor 4
Interleukin 18 Receptor 1
Caspase 7
KLF Transcription Factor 7
Neuregulin 3
Fructosamine 3 Kinase
Neuronal Tyrosine-Phosphorylated Phosphoinositide-3-Kinase Adaptor 2
MicroRNA Let-7f-1
Transforming Growth Factor Alpha
Heparanase 2 (Inactive)
Protein C, Inactivator Of Coagulation Factors Va And VIIIa
Fructose-Bisphosphatase 1
Ankyrin Repeat And Sterile Alpha Motif Domain Containing 4B
SET Binding Protein 1
Inhibin Subunit Beta A
Protein Kinase AMP-Activated Non-Catalytic Subunit Gamma 1
Cardiac Mesoderm Enhancer-Associated Non-Coding RNA
Lipase A, Lysosomal Acid Type
Rabphilin 3A
Natriuretic Peptide C
Fc Gamma Receptor IIIa
Nephrocystin 4
SAM And HD Domain Containing Deoxynucleoside Triphosphate Triphosphohydrolase 1
Lysine Methyltransferase 5B
Adenine Phosphoribosyltransferase
SPRY4 Intronic Transcript 1
Dedicator Of Cytokinesis 8
Inositol 1,4,5-Trisphosphate Receptor Type 2
Long Intergenic Non-Protein Coding RNA 1619
HBB Recombination Region
Fc Gamma Receptor And Transporter
Astrotactin 2
Solute Carrier Family 13 Member 5
Retinoid X Receptor Gamma
5-Methyltetrahydrofolate-Homocysteine Methyltransferase Reductase
Calpain 2
Poly(ADP-Ribose) Polymerase 2
Interleukin 10 Receptor Subunit Alpha
Alcohol Dehydrogenase 1B (Class I), Beta Polypeptide
Prostaglandin I2 Synthase
Synapsin II
OPA1 Mitochondrial Dynamin Like GTPase
Ankyrin Repeat Domain 23
5-Methyltetrahydrofolate-Homocysteine Methyltransferase
Defensin Beta 1
Matrix Metallopeptidase 7
Leucine Zipper And EF-Hand Containing Transmembrane Protein 1
Small Nucleolar RNA Host Gene 11
C-X-C Motif Chemokine Receptor 6
ATPase Sarcoplasmic/Endoplasmic Reticulum Ca2+ Transporting 3
Alpha-Methylacyl-CoA Racemase
Ubiquitin A-52 Residue Ribosomal Protein Fusion Product 1 Pseudogene 6
Suppressor Of Cytokine Signaling 2
Differentiation Antagonizing Non-Protein Coding RNA
ADAM Metallopeptidase Domain 30
Potassium Channel Tetramerization Domain Containing 13
Liver Cell Viability Associated LncRNA
[truncated: 6,291 more rows]

## Sheet: DisGenet
target name
paired box 6
adaptor protein, phosphotyrosine interacting with PH domain and leucine zipper 1
eukaryotic translation initiation factor 2 subunit gamma
lipoprotein(a)
transcription factor 7 like 2
FTO alpha-ketoglutarate dependent dioxygenase
glucokinase regulator
uromodulin
CDKN2B antisense RNA 1
major histocompatibility complex, class I, B
arginase 1
lipase C, hepatic type
cubilin
