# Supplementary material for: Investigating the Molecular Mechanisms of Resveratrol in Treating Cardiometabolic Multimorbidity: A Network Pharmacology and Bioinformatics Approach with Molecular Docking Validation
Source: Nutrients. 2024 Jul 31;16(15):2488. doi: 10.3390/nu16152488 (PMC11314475; doi:10.3390/nu16152488)
Supplement: Supplementary file 1 [file nutrients-16-02488-s001.zip › Table S4. Ischemic stroke related genes.xlsx]

## Sheet: Sheet1
gene name
ITM2B
F5
HDAC9
SLCO1B1
ALOX5AP
NOS3
MTHFR
FGB
ADA2
CRP
APOE
TNF
AGT
POLGARF
FGA
CBS
VWF
ENG
INS
F7
ALB
THBD
GFAP
REN
ELN
LPL
ICAM1
VKORC1
THPO
F10
PF4
HMOX1
F13A1
TTR
F12
PLG
NGB
F9
HBB
EPOR
MB
TTN
MBP
CALR
CETP
NES
EDNRB
GPX3
TBXA2R
EPO
TSPO
PCSK9
ANXA5
CNTF
AIF1
CHAT
APLN
BMP7
MPO
CD40LG
ENTPD1
RETN
FGF2
BACE1
NR4A2
NOS1
MAPK3
LEP
FGG
F8
PMM2
HP
CPB2
TREM2
KL
MYL4
CFH
LEPR
C3
HTR2A
F11
PRL
KCNA5
IDO1
LTC4S
STAT3
HTR3A
CP
HNRNPH2
MGP
MIF
MAPK14
DFFA
CAT
CLU
PLOD1
IFNG
F13B
B2M
C5
PHACTR1
CPA6
NBEA
ADA
PCNT
GSTM1
RYR1
SOCS1
MAPK1
KCNH2
TFPI
NAGA
SST
APLNR
CNR1
FGF23
HTR1A
MAPK8
UCN
NAMPT
IRS1
PPOX
KMO
KITLG
PTH
STIM1
CELSR1
TERT
DNAH8
DNAH5
TXN
MYL3
TRPM7
FGF21
KYNU
LTF
ARSA
FMR1
BMP6
RYR2
HGF
IMPA2
IRF1
TRPV1
LIMK1
SLC25A44
NOX4
IAPP
HAVCR1
SLCO1C1
SYP
TFAM
TCF7
CTSB
EGFR
GAPDH
FGF5
NPC1
TYMP
IRF5
AR
ITPR1
HPSE
APOL1
BMP2
STAT5A
DBH
NPC2
PTGES
SOCS3
SOST
LLGL2
ADK
CTSD
DES
PNP
HTR2B
GNLY
INSR
SLC66A2
UMOD
SELENOS
AHCY
STAT5B
SPAST
VIM
FGFR1
TMEM106B
GPX1
TRPM2
DSP
PMM1
CHMP2B
HCRT
TPO
DCN
STRN
IDS
SCARB1
KLC1
GSN
GHR
PEAR1
VEGFC
ERAP1
GAD2
ITPR3
ARHGEF10
CAST
ANXA2
TRPV4
HDAC4
CCK
DPP4
HTR2C
BGN
DNAH11
CHKA
CELSR2
NAA25
MGAM
FST
SCIN
SIGMAR1
MAPK10
IDUA
SLC12A1
STAT4
ARSB
GCGR
ICAM3
HNRNPA1
TG
PNOC
ENDOV
MLF1
ZNF132
LPXN
ACKR3
CTSK
VEGFB
NCAM1
HTT
SLC22A3
GCH1
ENOX1
NRGN
GABBR1
TAGLN
SLC12A2
GAD1
MAP4K4
PEMT
TFEB
PLPP3
TCF21
ERRFI1
CGAS
PSAP
PGK1
GAMT
IFNGR1
PCNA
NR4A1
SOAT1
NCSTN
DHFR
BMP4
TTF2
GZMB
MAPK11
ADSL
DEFB4A; DEFB4B
VTN
ENPEP
MYOCD
EMD
A2M
RHO
TMEM163
OBI1
HPX
LTB4R2
APOM
GM2A
FLG
CFI
ARNT
HAVCR2
DMD
PPT1
NCOR2
ITPK1
SOCS2
CA4
INTS5
DOHH
FGFR2
SVIL
TREM1
BMP10
SLC12A5
PYY
SLC12A3
HDAC1
FGF14
NISCH
HDAC3
FGFR4
ZNF208
TP73
VCL
RNASEH2B
ADGRA2
CALCR
CTH
SLC12A4
NNMT
MVK
HDAC2
APOD
HPR
RAPGEF3
CILP2
CNR2
CALU
IRAG1
PLTP
MAPK9
TRPM6
SORD
PNMT
MYPN
GOSR2
NOX1
RFC1
