# Supplementary material for: Investigating the Molecular Mechanisms of Resveratrol in Treating Cardiometabolic Multimorbidity: A Network Pharmacology and Bioinformatics Approach with Molecular Docking Validation
Source: Nutrients. 2024 Jul 31;16(15):2488. doi: 10.3390/nu16152488 (PMC11314475; doi:10.3390/nu16152488)
Supplement: Supplementary file 1 [file nutrients-16-02488-s001.zip › Table S5. Coronary heart disease related genes.xlsx]

## Sheet: Sheet1
gene
MTHFR
ZNF687
CADM3
REN
IL10
GIGYF2
CAV3
TKT
POGLUT1
HTT
PKD2
TRIM2
SFRP4
CDK13
EGFR
CHCHD2
IRF5
GDAP1
TG
FOCAD
APOE
DNAH11
LPL
IRS1
VKORC1
CD40LG
NPC1
VWF
TNF
NOS3
CRP
TTN
TRPM4
ENG
TERT
DSP
AGT
IFNG
INS
G6PC1
RYR2
CBS
RYR1
JUP
CETP
TTR
PMP22
MPO
PCSK9
ALB
DES
HBB
STAT3
PSAP
DMD
ELN
KCNH2
ICAM1
EDNRB
TRPV4
F7
F8
HMOX1
CFH
NPC2
F9
F10
F5
SOCS1
MAPK1
LEP
THBD
EMD
AR
UMOD
HP
GFAP
BMP2
FGF23
MB
RETN
DTNA
EPO
NAGA
TMEM43
VCL
IDUA
KCNA5
NR4A2
C3
MYPN
ITPKC
F13A1
BMP6
PLG
FGF2
MAPK14
FGA
CP
CLU
CAT
BMP4
HTR2A
FGFR1
F11
F12
POLGARF
MIF
GSTM1
APLN
MYL3
CTSD
ADA
SCARB1
B2M
FTL
FGF8
PF4
MGP
MYRF
INSR
FGB
KCND3
TWNK
ADA2
IFNGR1
IDS
STAT4
GHR
KL
LEPR
HNRNPA1
ARSB
CALR
FGFR2
ARSA
CERS1
TREM2
NOS1
OXTR
DYSF
TRDN
PLEC
SST
MYOT
HGF
C5
NAMPT
PLOD1
OPTN
HDAC8
SLC12A3
MYL4
CHAT
BMP7
PLTP
NEBL
DNAH5
FGF10
PMM2
POSTN
TYR
TXN
MYOCD
A2M
HGSNAT
PRL
CTSB
GAPDH
PHACTR1
LTF
RTEL1
XYLT2
AIRE
MAPK8
NEB
SLC22A4
DPP4
MAPK3
SRA1
APOL1
HDAC4
FGF1
DBH
ANXA5
DCN
FGF20
MVK
ITPR3
TPO
CHST3
RHO
VEGFC
HDAC9
GPX3
IRF4
FLCN
GSN
PTH
VIM
APLNR
CFI
IFNGR2
TMEM260
GCH1
TMEM216
DYM
PALB2
NOX4
SRF
TAGLN
BGN
DAG1
ERAP1
SOST
PGK1
DNAH8
CUBN
TFPI
FMR1
CTSK
TCF21
TFAM
RFC1
EPHX1
ANG
WASHC5
STAT6
BMP1
ITPR1
FGF9
XYLT1
MICA
EPOR
PACS1
TYMP
CNR1
LIMK1
FGF16
NCAM1
HAVCR1
NBN
RNASEH2C
SLC40A1
ANXA11
NRTN
MYOC
BVES
GZMB
CFB
BTD
SLC12A4
DHFR
MIPEP
KITLG
HCRT
PEX3
FGF4
STAT5B
RFC2
ARHGEF10
FGF7
C2
VTN
FGF5
CELSR2
IRF1
HTR1B
CAST
GPX1
DNAI1
THPO
DHCR7
COMP
COX6B1
SLCO1B1
KANSL1
DUOX2
PEX19
SOCS3
PGR
FGF3
RNASEH2B
MAP3K7
EIF4H
FGG
SIGMAR1
DNAAF11
CTSS
VEGFB
HGD
DOLK
PCNA
CTSG
CHKA
IGHE
GRK5
AIF1
TRPM7
HTR1A
FGF21
BLTP1
STAT5A
CCK
IRS2
APOD
TSLP
RYR3
MAP3K5
THRB
TFEB
DPYD
BMP10
ASPN
HDAC2
DNAAF1
PPP1R17
RANGRF
SYP
FGF18
CNTF
IDO1
HDAC6
CPB2
GSTM3
MYZAP
AHR
KCND2
LIG4
SORD
PPP3CA
MAPK10
NOX1
IRF8
DNAAF4
EPCAM
PI4KA
PHB1
BLMH
IAPP
STIM1
TRPV1
THRA
DNAH9
SOAT1
TBXA2R
NES
HTR3A
NR1I2
MGAM
GAMT
AGRN
HDAC1
PLD1
TSPO
ECM1
DPP9
PNP
HTR2B
ENTPD1
APOM
ANXA1
HAVCR2
UCN
PDPN
TREM1
CTH
FGF6
PEAR1
APELA
TMEM270
AHCY
GOSR2
DNAI2
B4GALT1
FGF17
NCOR2
DMP1
DNAAF3
HPGD
TMEM106B
ADK
NOG
GAST
SMTN
VEZF1
FGF14
CA2
EPX
NR0B2
MYLK3
PRSS1
MTPN
ADSL
COA5
HTR2C
CTSF
COA8
RARA
SLC22A3
SLC22A12
CAMP
MICB
FGFR4
KCNA1
HMOX2
KYNU
PNMT
ANXA2
CYGB
PEMT
ITPR2
CH25H
PCNT
FGF22
TRPM3
TTF2
CYSLTR1
SLC25A3
UTRN
UROD
SCD
GALNT3
PPP1R12A
KCNH1
NBEA
NBAS
TMPPE
ZNF462
DGAT2
CPE
RNASEH2A
PROKR1
PPP1R3A
CELF1
TBC1D4
TENT5A
PLA2G5
ATPAF2
POMK
MAP3K1
MSN
CRAT
SOAT2
CNR2
CYSLTR2
PROKR2
SF3B4
LY86
TAT
ARNT
MFF
PIGR
ACKR3
MYOG
DNAH1
EIF4E
PYY
PDXK
GALNT2
CFD
TOM1
MLF1
DSTYK
DNAAF5
FST
PPP1R3B
FGF19
ANXA6
GSS
KDSR
FASN
MAPK9
VEGFD
NR4A1
RDX
PLPP3
HTR4
HPSE
PPP1R12B
MAPK7
FGF12
DUOX1
CFDP1
SLC22A2
EMP2
DNAL1
APLP2
AKR1A1
LMF1
SCARF2
DPEP1
CA3
SLC22A1
DIABLO
PTN
BUD13
EZR
SRR
SRI
ARHGEF1
ICAM2
CHST6
RAPGEF3
SVIL
STRN
LTC4S
CSGALNACT1
DNAAF6
LPAR1
TCF12
NOX3
NOX5
TM6SF2
SYNM
FMOD
GABBR1
GPX2
OCLN
DAOA
NAV1
CIROP
NCL
FOLR1
AREG
NXN
KCNA3
KCNB1
NISCH
TRPM1
SLC12A9
CHERP
LGMN
NCOR1
HAPLN1
GTF2H5
LY96
GK
ZNF335
SSPN
HPD
ZNF699
F13B
TMEM165
DSPP
CLEC4A
RNASEH1
NEGR1
MGME1
SLN
ZNF526
CALU
LUZP1
KHK
SELENOS
CCHCR1
TRPA1
DGKQ
HGS
FADS3
SOCS2
PSMG1
CNTLN
HMMR
BCAS3
LPXN
EXOSC10
NR1I3
HDAC3
RAPGEF2
PFAS
GALNT17
PRSS56
SLCO1B3
SELENOP
TMEM163
ACKR2
ACAD11
LUM
ZNF180
TREH
COCH
MDK
PPL
TBC1D7
GRK4
NAV2
SCARA3
TMEM126A
HDC
GIP
BLVRA
ACAD10
NOL3
ZNF513
GRK6
NCOA6
DNAH10
NTM
IGHM
TFDP2
HPR
CHMP4B
HPX
PNOC
EMC10
MLPH
TCF7
MAP3K11
CLEC12A
ARHGEF12
DTNB
ZNF45
HTR1D
EMP1
NCOA1
HTR6
HAS1
BPGM
PCSK6
FAR1
POLB
ZNF224
CLEC4M
SPHK1
RFC4
ZNF202
ADGRL2
TMEM116
CPQ
NLRX1
SLC35F1
SLC25A35
ZNF592
PCSK5
HNRNPU
NCOA2
NEXMIF
GNLY
PI4KB
DYNLT1
NR2C2
PGLYRP1
PPP1R21
PMVK
NAA25
GTF2H4
CLXN
PGGHG
KCNB2
MGLL
CILP2
SPAAR
POMP
ZNF225
ZNF284
MGST2
PLD2
ENPEP
HAL
SLC22A11
AS3MT
NR1D1
ASGR1
ERFE
GPX6
ITPK1
SMPD2
PTGES
TMEM18
BLTP3A
CENPO
TMEM98
TCF15
RAPGEF5
KCNH7
GALNT13
ARHGEF17
HNRNPM
CAPNS1
HTR7
B3GALT4
ZNF230
FOLR2
LPAR3
PSMG2
TFPI2
HAS2
TMEM87B
NRF1
TCF19
APOF
MTF1
CNTRL
MVB12B
