# Supplementary material for: Investigating the Molecular Mechanisms of Resveratrol in Treating Cardiometabolic Multimorbidity: A Network Pharmacology and Bioinformatics Approach with Molecular Docking Validation
Source: Nutrients. 2024 Jul 31;16(15):2488. doi: 10.3390/nu16152488 (PMC11314475; doi:10.3390/nu16152488)
Supplement: Supplementary file 1 [file nutrients-16-02488-s001.zip › Table S6. Diabetes mellitus related genes.xlsx]

## Sheet: Sheet1
gene name
CAPN10
IGF2BP2
EPO
TCF7L2
INS
PDX1
IRS2
INSR
RETN
IRS1
PPP1R3A
TBC1D4
GCGR
LEP
ALB
TNF
SOCS1
LEPR
CRP
IAPP
GAD2
APOE
NOS3
MTHFR
STAT3
ITPR3
DPP4
LPL
CAT
AGT
GAD1
ICAM1
CP
HP
BMP6
NAMPT
AIRE
SST
IFNG
CETP
ICA1
VWF
NR0B2
REN
PMM2
CPE
GIP
GHR
BMP2
FGF21
SLC12A3
FGF2
GSTM1
PRL
TG
MIF
MPO
MAPK8
UMOD
HMOX1
KL
G6PC1
THBD
APLN
SORD
MGAM
GIPR
TPO
PLTP
MAPK1
B2M
CNR1
PYY
F5
SOCS3
AR
PPP1R15B
CBS
MICA
HGF
GAPDH
NOS1
FFAR1
TERT
TTR
GPX1
SLC40A1
C3
MAPK14
SCT
CAST
CCK
HBB
FGB
SCARB1
ANXA5
PRSS1
GPX3
SCD
NRF1
F7
PCSK9
FGF19
NOX4
GK
FGFR1
PF4
FASN
PLG
RHO
HDAC9
TFAM
APOM
CENPO
FFAR4
DNAH8
FGF23
KCNH2
CD40LG
ELN
F8
CTSB
SLC22A2
CLPS
MAPK10
GAST
EGFR
LPXN
CNTF
HTR2A
SLC22A1
ADA
NPC1
DGKB
NCOA1
FST
POLGARF
MLNR
CNOT1
MB
SLC12A1
ENG
GFAP
PLEK
F9
CFH
CNR2
CPQ
FGF8
TCF4
BMP4
SOST
DGAT1
FGA
USH2A
GPX7
GPX2
GPX6
VTN
TKT
CPA1
CDIPT
CLU
SCP2
TRPV1
BMP7
ADA2
CELF1
PTH
NFYA
CNBP
TWNK
PDCD1LG2
TMEM18
HAVCR1
AHR
TXN
RYR1
KSR2
EMC1
CANX
TOM1
SLCO1B1
OXTR
THRB
TRPM6
PROKR2
NOX1
ZNF408
MAP3K5
EIF4H
HPSE
PCNT
TCF7
SLC22A3
CUBN
LIMK1
NR5A2
AGMO
PALB2
VEGFB
EPHX1
SELENOP
RDH12
IMPG2
APOL1
KCNA2
STAT4
CFB
FGF14
MAP3K1
LRAT
PI4KA
DCN
MAPK3
NBN
GZMB
RFC2
TMEM270
ZNF513
SLC26A9
ANXA2
LIG4
HTR2C
FTL
EPOR
SYNRG
STAT5B
CTSD
AKR1B10
XYLT1
KCNA6
CA4
ENTPD1
HCRT
LMF1
NNAT
TCF20
TDP2
SPART
NCDN
PGR
DGKE
DCD
VEGFC
HPX
PMP22
MGP
CALR
SCTR
STAT5A
SOAT1
GSTM3
AIF1
TYMP
NR1I2
GPHN
LTF
XYLT2
PPP1R3B
CTH
EDNRB
TNMD
NEGR1
VIM
NES
GPAT4
PRC1
GALNT2
FGFR3
PCNA
CA2
FGF1
POSTN
CFD
EZR
TTN
DGAT2
RARA
IMPG1
SLC35C2
FMR1
APRT
ITPR2
AMACR
SOCS2
ARNT
TMEM126A
NAGA
SCD5
CYB5R4
PCARE
SLC22A4
RNASEH2C
ARHGEF11
PEMT
GSTK1
DCTN4
F13A1
RDX
OPTN
GPS2
GPAT3
KITLG
IRF3
IRF5
ARNT2
UCN
BLTP1
FGFR2
ANXA1
NR4A1
ZNF445
HTR1A
PANK1
SLC12A9
A2M
RYR2
HAVCR2
BPGM
BTD
SYP
RNASEH2A
IDO1
TRPM8
UROD
GCH1
DMD
C5
MICB
CPB2
CADM1
NAA25
IGHE
TRPV4
NCS1
CENPW
TMEM71
FGF7
SUCNR1
DHCR7
UBD
NAV3
CAMP
DBH
TCF19
GZMH
TBXT
RTEL1
HGSNAT
ZNF57
HTT
MVK
TFPI
TFEB
TMEM154
F12
VEGFD
NR1I3
GOSR2
C2
CELSR2
RNASEH2B
NR4A2
LIMK2
TREM1
LIG1
APOD
NCOA3
SELENOS
NR4A3
ERAP1
RDH5
CHAT
CFI
APLNR
STAT2
TRIR
GALNT17
TOX4
CPA6
CTRB2
NAA15
NCR3
DST
NCAM1
PTGES2
CTSG
SRR
ZNF236
RNASEH1
IRF1
HDAC2
TM6SF2
SLC12A5
CA1
RARB
HNRNPH2
FGF5
FFAR2
PANK3
ANG
DSTYK
MPHOSPH9
TMEM231
DPP9
IRF8
OCLN
FGF4
CA9
NPC2
AGXT
THPO
ZNF182
GSS
HDAC6
AURKA
FADS3
HDAC4
CTSK
SYNPO
FA2H
ERRFI1
DES
ANXA6
F10
HDAC1
CELSR1
DNAH10
SMPD4
BACE1
SLC35B1
TRPM3
CORT
MDK
TYR
DCTN1
GRK5
SLC35E1
PPP3CA
CSH1
TBXA2R
MYL3
KCNA1
FGF10
HAS3
TRPM2
IRS4
EMD
MBP
RARG
PPP1R12A
HAS2
OGFR
PIGR
SLC12A4
SPHK1
HDAC3
ARSB
ZNF808
CRAT
FIBIN
FGFR4
NOX3
ASL
KCNH7
CTSS
RAPGEF1
GSN
HEPH
TRPV3
PREP
KCNA3
DEFB4A; DEFB4B
KHK
FGF3
MGAT1
CREBRF
AKR1A1
ERFE
THRA
CELF2
EPCAM
DNAH2
PTGDR
MSN
CLEC4A
LDAF1
CHRD
SRA1
CALCR
TREM2
TMEM161B
GRK4
SOCS4
PSMG2
FFAR3
CHKA
TRPA1
CTSF
IFNGR2
KLC1
TPMT
PHACTR2
IRF7
ICAM5
PKIG
TAGLN
ITPR1
COMP
LSS
ARHGEF5
SHPK
CNTLN
SLC15A2
LIG3
LTC4S
HTR3A
LPAR3
DOK5
BACE2
CPM
PCSK5
MGAT4B
DGKQ
SF3B2
TMEM114
AS3MT
TRPM7
MGLL
GALNT3
BGN
GSTM2
SRF
PTGES
GABBR1
DSP
TREH
APELA
NYX
BUD13
NPNT
B4GALT5
HTR2B
PCSK6
CENPU
DHFR
MELTF
TMEM163
TRPM5
PDPN
IGKC
ZNF318
APTX
HTR1B
WIF1
IFNGR1
AREG
PRLR
KCNA10
INTS8
CERS6
NCOR1
MAP3K3
SYCE2
PLD2
SLCO1B3
SOCS6
CSH2
EIF2A
ICAM3
VAX2
NCOR2
MAPK13
SLC23A2
NOG
HDAC5
HNRNPA1
SF3B1
SCLT1
LPO
SMIM29
STIM1
SLC15A1
NISCH
HCAR2
ZNF407
AHCY
NOX5
AGRN
PLSCR3
TFF1
LCLAT1
EPX
DPP8
ASPA
NCOA2
ITPK1
IDS
SLC22A12
DGKG
CHMP2B
SCARA5
SLCO1A2
MAP4K4
ACAD10
DAG1
CGAS
FGG
RTTN
PTMA
MYOG
LPCAT2
CALU
MAPK7
SOAT2
NUMA1
VCL
NR1D1
DELEC1
MAPK9
ZNF778
HAAO
TSPO
ZNF532
AMPH
GPI
MGAT4A
PLPP3
TMEM132D
ZNF239
DOK2
MGAT5B
RFC4
RGN
ADGRL2
HBZ
ZNF7
CAPNS1
HDAC7
ERAP2
SLCO4C1
IFNK
NLRX1
MYOF
HTR3B
RAPGEF5
ACER3
MYRF
INMT
F13B
TMEM258
ZNF202
EEA1
NR0B1
IPPK
HDAC8
KCNC1
PLAAT4
PLAAT2
FOLR1
STAT6
LY96
SLC22A6
LPAR1
VKORC1
TTF2
TRAPPC10
FLCN
EXOC4
AFM
ZNF608
LY75
SLC22A7
MAP3K21
MAPK11
OMP
FMOD
MPIG6B
ANXA4
TMEM250
CSAD
DIABLO
PMVK
F11
CYSLTR2
ZNF800
GALNT14
SLC12A2
TFF2
MTRFR
CYB5B
FOLR2
ROMO1
HMOX2
MEP1B
PSAP
POLI
HNRNPM
LEFTY1
LUM
SLC22A18
EXOC6
PLD1
ZNF280D
KCNC3
EIF4E
CA6
EFS
PGK1
PTGDR2
CDC42EP3
NRM
API5
SLC35G5
SLC25A36
ZNF462
MAP3K14
BTN2A1
MAP3K20
TFDP1
RIOX2
TRAPPC3
CNOT9
GCA
SIGMAR1
HNRNPU
NBEA
KDSR
IFNLR1
GALNT18
BMP8A
SMPD3
TBC1D1
OSTN
HPGD
IP6K1
SIDT2
GALT
RELN
POLB
BMP3
APOL4
DCK
KCND2
TFDP2
MGME1
NUTF2
SLC13A1
TMEM108
GPAT2
SPAST
HPR
RYR3
EIF6
TPK1
ADGRF5
HCAR1
CLEC2D
CHST14
SLC26A6
PHB1
ZNF300
PI16
EHF
DUOX2
ZYX
DCTN2
MAP3K11
MAP3K7
PIK3C3
APBB1
B4GALT2
SLC15A4
ASCC3
NR2E1
GTF2H4
UTRN
SMPD2
PTGR3
CCHCR1
TFF3
CYGB
FGF6
FGF12
PRTG
SHLD2
LMF2
ADK
MAP4K2
ADGRE5
PLA2G5
PLA1A
PLA2G15
FGF17
SLC35F4
PHF10
DNAAF9
STEAP1B
TRPM1
TMEM221
BMP1
PGLYRP1
HCAR3
SLC22A11
DGKD
SGSM2
CLEC12A
ZNF668
BMP8B
CFDP1
STRC
EXO1
RDH10
ARHGEF1
GRK6
MAPK12
RFC1
PLOD2
MYOT
NOL3
CLTB
ADGRB3
CLTA
PCSK4
NCOA5
NOCT
TMEM91
ZNF776
CCS
TMEM199
SLC25A3
PTGES3
NXN
INTS3
TMEM45B
PAQR3
TCF21
PMAIP1
KCNA5
PNMT
DMP1
CYSLTR1
KCNH8
SRI
ITPKB
NEB
B3GALT6
MAP3K6
NTM
AMOT
BMP10
ENTPD6
ETNK1
KLC3
KRR1
NEBL
SLAMF6
GSTM4
INTS11
SV2B
RFC3
CENPS
KCNH4
MAP4K3
SGSM1
SSPN
PODN
PTGR1
CELF3
CENPP
HINFP
PJVK
SPRN
BTN3A2
HTR3D
PHACTR3
SLC35F3
SLN
CAPNS2
ZAN
CPTP
DESI1
PHAF1
DDN
B3GNT9
RNF175
TMEM143
ZNF680
ZNF92
TMEM117
TMEM232
HCFC1R1
DPYD
MPC1
NCR1
ALKAL2
FGF16
PFAS
HTR4
DGKA
CHST8
FGF9
MOB1B
AKR1C3
MAP3K12
IGHM
MPC2
MOB2
HNRNPF
NRTN
PHACTR1
TMEM161A
MYOC
PEX19
PEX3
PXMP2
KCNB1
KCND3
DUOX1
SGO1
SLC22A16
TFEC
RNF17
ZNF786
HPF1
SMIM21
MIPEP
NSMF
CRTAC1
PXN
HDC
ASGR1
EMB
RNASET2
AZIN1
PPP1R35
SLC66A2
SRGN
KANSL1
ESPN
OTOF
OLIG3
MAP3K2
KCNH5
KANSL2
TBC1D22A
ZNF536
TMEM144
ZNF717
GAN
MFF
PI4KB
ZNF648
TMEM216
ETFB
KCNH6
TRPV2
INVS
ZNF512
SAGE1
ASCC2
CLSPN
STIM2
ECM1
SLC35D3
ZNF141
RNF145
QTRT2
ENPEP
FGF13
RDH8
SPHK2
BLVRA
NR1D2
GALNT16
MEPE
HMMR
AKR1D1
IGKV2D-29
SMIM43
RETREG1
CTSE
EXOSC10
TSLP
IRF4
ZNF385D
ACKR2
WHRN
ARHGEF7
TRBV7-8
JUP
IGLON5
NCOA6
SLC2A4RG
ZNF506
ZNF76
EIF4G1
ZNF664
ZNF799
DTNB
HNRNPK
ENTPD3
HTR1D
MYOCD
DOK1
MAP4K5
SLC22A23
MAP3K15
SLC12A8
EPC2
TMEM170A
ZNF557
ATRN
AURKC
RDH14
COIL
TMEM241
DNAAF3
RTBDN
CILP2
MSLN
HTR5A
FGF11
PLOD1
CA3
HAL
KCNC2
HAS1
CH25H
SLC25A34
SMIM20
PPT1
TENT5A
PNP
BMP15
AURKB
FGF22
TRO
GGN
PXYLP1
ITM2B
GOLIM4
SLC22A13
LEFTY2
MAP3K13
NXF1
HPGDS
PCTP
RIN3
NOL12
NCL
ARHGEF12
NAV1
NGB
LPAR2
MXD1
CENPT
MXD4
CENPQ
CASTOR2
SLC25A44
MLEC
RFC5
ZNF703
SLC35F1
ZNF710
RALGDS
TMEM132B
