# Supplementary material for: Investigating the Molecular Mechanisms of Resveratrol in Treating Cardiometabolic Multimorbidity: A Network Pharmacology and Bioinformatics Approach with Molecular Docking Validation
Source: Nutrients. 2024 Jul 31;16(15):2488. doi: 10.3390/nu16152488 (PMC11314475; doi:10.3390/nu16152488)
Supplement: Supplementary file 1 [file nutrients-16-02488-s001.zip › Table S7. Total common genes.xlsx]

## Sheet: Sheet1
ischemic stroke and coronary heart disease	ischemic stroke and diabetes mellitus	coronary heart disease and diabetes mellitus	three conditions	Total	Total (de-duplication)
F5	ITM2B	MTHFR	MTHFR	F5	F5
HDAC9	F5	REN	REN	HDAC9	HDAC9
SLCO1B1	HDAC9	TKT	HTT	SLCO1B1	SLCO1B1
NOS3	SLCO1B1	HTT	EGFR	NOS3	NOS3
MTHFR	NOS3	EGFR	IRF5	MTHFR	MTHFR
FGB	MTHFR	IRF5	TG	FGB	FGB
ADA2	FGB	TG	APOE	ADA2	ADA2
CRP	ADA2	APOE	LPL	CRP	CRP
APOE	CRP	LPL	IRS1	APOE	APOE
TNF	APOE	IRS1	VKORC1	TNF	TNF
AGT	TNF	VKORC1	CD40LG	AGT	AGT
POLGARF	AGT	CD40LG	NPC1	POLGARF	POLGARF
FGA	POLGARF	NPC1	VWF	FGA	FGA
CBS	FGA	VWF	TNF	CBS	CBS
VWF	CBS	TNF	NOS3	VWF	VWF
ENG	VWF	NOS3	CRP	ENG	ENG
INS	ENG	CRP	TTN	INS	INS
F7	INS	TTN	ENG	F7	F7
ALB	F7	ENG	TERT	ALB	ALB
THBD	ALB	TERT	DSP	THBD	THBD
GFAP	THBD	DSP	AGT	GFAP	GFAP
REN	GFAP	AGT	IFNG	REN	REN
ELN	REN	IFNG	INS	ELN	ELN
LPL	ELN	INS	RYR2	LPL	LPL
ICAM1	LPL	G6PC1	CBS	ICAM1	ICAM1
VKORC1	ICAM1	RYR2	RYR1	VKORC1	VKORC1
THPO	VKORC1	CBS	CETP	THPO	THPO
F10	THPO	RYR1	TTR	F10	F10
PF4	F10	JUP	MPO	PF4	PF4
HMOX1	PF4	CETP	PCSK9	HMOX1	HMOX1
F13A1	HMOX1	TTR	ALB	F13A1	F13A1
TTR	F13A1	PMP22	DES	TTR	TTR
F12	TTR	MPO	HBB	F12	F12
PLG	F12	PCSK9	STAT3	PLG	PLG
F9	PLG	ALB	PSAP	F9	F9
HBB	NGB	DES	DMD	HBB	HBB
EPOR	F9	HBB	ELN	EPOR	EPOR
MB	HBB	STAT3	KCNH2	MB	MB
TTN	EPOR	PSAP	ICAM1	TTN	TTN
CALR	MB	DMD	EDNRB	CALR	CALR
CETP	TTN	ELN	TRPV4	CETP	CETP
NES	MBP	KCNH2	F7	NES	NES
EDNRB	CALR	ICAM1	F8	EDNRB	EDNRB
GPX3	CETP	EDNRB	HMOX1	GPX3	GPX3
TBXA2R	NES	TRPV4	CFH	TBXA2R	TBXA2R
EPO	EDNRB	F7	NPC2	EPO	EPO
TSPO	GPX3	F8	F9	TSPO	TSPO
PCSK9	TBXA2R	HMOX1	F10	PCSK9	PCSK9
ANXA5	EPO	CFH	F5	ANXA5	ANXA5
CNTF	TSPO	NPC2	SOCS1	CNTF	CNTF
AIF1	PCSK9	F9	MAPK1	AIF1	AIF1
CHAT	ANXA5	F10	LEP	CHAT	CHAT
APLN	CNTF	F5	THBD	APLN	APLN
BMP7	AIF1	SOCS1	EMD	BMP7	BMP7
MPO	CHAT	MAPK1	AR	MPO	MPO
CD40LG	APLN	LEP	UMOD	CD40LG	CD40LG
ENTPD1	BMP7	THBD	HP	ENTPD1	ENTPD1
RETN	MPO	EMD	GFAP	RETN	RETN
FGF2	CD40LG	AR	BMP2	FGF2	FGF2
NR4A2	ENTPD1	UMOD	FGF23	NR4A2	NR4A2
NOS1	RETN	HP	MB	NOS1	NOS1
MAPK3	FGF2	GFAP	RETN	MAPK3	MAPK3
LEP	BACE1	BMP2	EPO	LEP	LEP
FGG	NR4A2	FGF23	NAGA	FGG	FGG
F8	NOS1	MB	VCL	F8	F8
PMM2	MAPK3	RETN	KCNA5	PMM2	PMM2
HP	LEP	EPO	NR4A2	HP	HP
CPB2	FGG	NAGA	C3	CPB2	CPB2
TREM2	F8	VCL	F13A1	TREM2	TREM2
KL	PMM2	KCNA5	BMP6	KL	KL
MYL4	HP	NR4A2	PLG	MYL4	MYL4
CFH	CPB2	C3	FGF2	CFH	CFH
LEPR	TREM2	F13A1	MAPK14	LEPR	LEPR
C3	KL	BMP6	FGA	C3	C3
HTR2A	CFH	PLG	CP	HTR2A	HTR2A
F11	LEPR	FGF2	CLU	F11	F11
PRL	C3	MAPK14	CAT	PRL	PRL
KCNA5	HTR2A	FGA	BMP4	KCNA5	KCNA5
IDO1	F11	CP	HTR2A	IDO1	IDO1
LTC4S	PRL	CLU	FGFR1	LTC4S	LTC4S
STAT3	KCNA5	CAT	F11	STAT3	STAT3
HTR3A	IDO1	BMP4	F12	HTR3A	HTR3A
CP	LTC4S	HTR2A	POLGARF	CP	CP
MGP	STAT3	FGFR1	MIF	MGP	MGP
MIF	HTR3A	F11	GSTM1	MIF	MIF
MAPK14	CP	F12	APLN	MAPK14	MAPK14
CAT	HNRNPH2	POLGARF	MYL3	CAT	CAT
CLU	MGP	MIF	CTSD	CLU	CLU
PLOD1	MIF	GSTM1	ADA	PLOD1	PLOD1
IFNG	MAPK14	APLN	SCARB1	IFNG	IFNG
F13B	CAT	MYL3	B2M	F13B	F13B
B2M	CLU	CTSD	PF4	B2M	B2M
C5	PLOD1	ADA	MGP	C5	C5
PHACTR1	IFNG	SCARB1	INSR	PHACTR1	PHACTR1
NBEA	F13B	B2M	FGB	NBEA	NBEA
ADA	B2M	FTL	ADA2	ADA	ADA
PCNT	C5	FGF8	IFNGR1	PCNT	PCNT
GSTM1	PHACTR1	PF4	IDS	GSTM1	GSTM1
RYR1	CPA6	MGP	STAT4	RYR1	RYR1
SOCS1	NBEA	MYRF	GHR	SOCS1	SOCS1
MAPK1	ADA	INSR	KL	MAPK1	MAPK1
KCNH2	PCNT	FGB	LEPR	KCNH2	KCNH2
TFPI	GSTM1	KCND3	HNRNPA1	TFPI	TFPI
NAGA	RYR1	TWNK	ARSB	NAGA	NAGA
SST	SOCS1	ADA2	CALR	SST	SST
APLNR	MAPK1	IFNGR1	FGFR2	APLNR	APLNR
CNR1	KCNH2	IDS	TREM2	CNR1	CNR1
FGF23	TFPI	STAT4	NOS1	FGF23	FGF23
HTR1A	NAGA	GHR	SST	HTR1A	HTR1A
MAPK8	SST	KL	HGF	MAPK8	MAPK8
UCN	APLNR	LEPR	C5	UCN	UCN
NAMPT	CNR1	HNRNPA1	NAMPT	NAMPT	NAMPT
IRS1	FGF23	ARSB	PLOD1	IRS1	IRS1
KITLG	HTR1A	CALR	SLC12A3	KITLG	KITLG
PTH	MAPK8	FGFR2	CHAT	PTH	PTH
STIM1	UCN	TREM2	BMP7	STIM1	STIM1
TERT	NAMPT	NOS1	PLTP	TERT	TERT
DNAH8	IRS1	OXTR	PMM2	DNAH8	DNAH8
DNAH5	KITLG	SST	TXN	DNAH5	DNAH5
TXN	PTH	MYOT	MYOCD	TXN	TXN
MYL3	STIM1	HGF	A2M	MYL3	MYL3
TRPM7	CELSR1	C5	PRL	TRPM7	TRPM7
FGF21	TERT	NAMPT	CTSB	FGF21	FGF21
KYNU	DNAH8	PLOD1	GAPDH	KYNU	KYNU
LTF	TXN	OPTN	PHACTR1	LTF	LTF
ARSA	MYL3	HDAC8	LTF	ARSA	ARSA
FMR1	TRPM7	SLC12A3	MAPK8	FMR1	FMR1
BMP6	FGF21	CHAT	DPP4	BMP6	BMP6
RYR2	LTF	BMP7	MAPK3	RYR2	RYR2
HGF	FMR1	PLTP	APOL1	HGF	HGF
IRF1	BMP6	NEBL	HDAC4	IRF1	IRF1
TRPV1	RYR2	FGF10	DBH	TRPV1	TRPV1
LIMK1	HGF	PMM2	ANXA5	LIMK1	LIMK1
NOX4	IRF1	POSTN	DCN	NOX4	NOX4
IAPP	TRPV1	TYR	MVK	IAPP	IAPP
HAVCR1	LIMK1	TXN	ITPR3	HAVCR1	HAVCR1
SYP	SLC25A44	MYOCD	TPO	SYP	SYP
TFAM	NOX4	A2M	RHO	TFAM	TFAM
TCF7	IAPP	HGSNAT	VEGFC	TCF7	TCF7
CTSB	HAVCR1	PRL	HDAC9	CTSB	CTSB
EGFR	SYP	CTSB	GPX3	EGFR	EGFR
GAPDH	TFAM	GAPDH	GSN	GAPDH	GAPDH
FGF5	TCF7	PHACTR1	PTH	FGF5	FGF5
NPC1	CTSB	LTF	VIM	NPC1	NPC1
TYMP	EGFR	RTEL1	APLNR	TYMP	TYMP
IRF5	GAPDH	XYLT2	CFI	IRF5	IRF5
AR	FGF5	AIRE	GCH1	AR	AR
ITPR1	NPC1	MAPK8	NOX4	ITPR1	ITPR1
HPSE	TYMP	NEB	TAGLN	HPSE	HPSE
APOL1	IRF5	SLC22A4	BGN	APOL1	APOL1
BMP2	AR	DPP4	ERAP1	BMP2	BMP2
STAT5A	ITPR1	MAPK3	SOST	STAT5A	STAT5A
DBH	HPSE	SRA1	PGK1	DBH	DBH
NPC2	APOL1	APOL1	DNAH8	NPC2	NPC2
PTGES	BMP2	HDAC4	TFPI	PTGES	PTGES
SOCS3	STAT5A	FGF1	FMR1	SOCS3	SOCS3
SOST	DBH	DBH	CTSK	SOST	SOST
ADK	NPC2	ANXA5	TCF21	ADK	ADK
CTSD	PTGES	DCN	TFAM	CTSD	CTSD
DES	SOCS3	MVK	RFC1	DES	DES
PNP	SOST	ITPR3	ITPR1	PNP	PNP
HTR2B	ADK	TPO	EPOR	HTR2B	HTR2B
GNLY	CTSD	RHO	TYMP	GNLY	GNLY
INSR	DES	VEGFC	CNR1	INSR	INSR
UMOD	PNP	HDAC9	LIMK1	UMOD	UMOD
SELENOS	HTR2B	GPX3	NCAM1	SELENOS	SELENOS
AHCY	INSR	IRF4	HAVCR1	AHCY	AHCY
STAT5B	SLC66A2	FLCN	GZMB	STAT5B	STAT5B
VIM	UMOD	GSN	SLC12A4	VIM	VIM
FGFR1	SELENOS	PTH	DHFR	FGFR1	FGFR1
TMEM106B	AHCY	VIM	KITLG	TMEM106B	TMEM106B
GPX1	STAT5B	APLNR	HCRT	GPX1	GPX1
DSP	SPAST	CFI	STAT5B	DSP	DSP
HCRT	VIM	IFNGR2	VTN	HCRT	HCRT
TPO	FGFR1	GCH1	FGF5	TPO	TPO
DCN	GPX1	TMEM216	CELSR2	DCN	DCN
STRN	TRPM2	PALB2	IRF1	STRN	STRN
IDS	DSP	NOX4	CAST	IDS	IDS
SCARB1	CHMP2B	SRF	GPX1	SCARB1	SCARB1
GSN	HCRT	TAGLN	THPO	GSN	GSN
GHR	TPO	BGN	SLCO1B1	GHR	GHR
PEAR1	DCN	DAG1	SOCS3	PEAR1	PEAR1
VEGFC	IDS	ERAP1	RNASEH2B	VEGFC	VEGFC
ERAP1	SCARB1	SOST	FGG	ERAP1	ERAP1
ITPR3	KLC1	PGK1	SIGMAR1	ITPR3	ITPR3
ARHGEF10	GSN	DNAH8	VEGFB	ARHGEF10	ARHGEF10
CAST	GHR	CUBN	PCNA	CAST	CAST
ANXA2	VEGFC	TFPI	CHKA	ANXA2	ANXA2
TRPV4	ERAP1	FMR1	AIF1	TRPV4	TRPV4
HDAC4	GAD2	CTSK	TRPM7	HDAC4	HDAC4
CCK	ITPR3	TCF21	HTR1A	CCK	CCK
DPP4	CAST	TFAM	FGF21	DPP4	DPP4
HTR2C	ANXA2	RFC1	STAT5A	HTR2C	HTR2C
BGN	TRPV4	EPHX1	CCK	BGN	BGN
DNAH11	HDAC4	ANG	APOD	DNAH11	DNAH11
CHKA	CCK	STAT6	TFEB	CHKA	CHKA
CELSR2	DPP4	BMP1	BMP10	CELSR2	CELSR2
NAA25	HTR2C	ITPR1	HDAC2	NAA25	NAA25
MGAM	BGN	FGF9	SYP	MGAM	MGAM
FST	CHKA	XYLT1	CNTF	FST	FST
SIGMAR1	CELSR2	MICA	IDO1	SIGMAR1	SIGMAR1
MAPK10	NAA25	EPOR	CPB2	MAPK10	MAPK10
IDUA	MGAM	TYMP	SORD	IDUA	IDUA
STAT4	FST	CNR1	MAPK10	STAT4	STAT4
ARSB	SIGMAR1	LIMK1	NOX1	ARSB	ARSB
HNRNPA1	MAPK10	FGF16	IAPP	HNRNPA1	HNRNPA1
TG	SLC12A1	NCAM1	STIM1	TG	TG
PNOC	STAT4	HAVCR1	TRPV1	PNOC	PNOC
MLF1	ARSB	NBN	SOAT1	MLF1	MLF1
LPXN	GCGR	RNASEH2C	TBXA2R	LPXN	LPXN
ACKR3	ICAM3	SLC40A1	NES	ACKR3	ACKR3
CTSK	HNRNPA1	NRTN	HTR3A	CTSK	CTSK
VEGFB	TG	MYOC	MGAM	VEGFB	VEGFB
NCAM1	LPXN	GZMB	HDAC1	NCAM1	NCAM1
HTT	CTSK	CFB	TSPO	HTT	HTT
SLC22A3	VEGFB	BTD	PNP	SLC22A3	SLC22A3
GCH1	NCAM1	SLC12A4	HTR2B	GCH1	GCH1
GABBR1	HTT	DHFR	ENTPD1	GABBR1	GABBR1
TAGLN	SLC22A3	MIPEP	APOM	TAGLN	TAGLN
PEMT	GCH1	KITLG	HAVCR2	PEMT	PEMT
TFEB	GABBR1	HCRT	UCN	TFEB	TFEB
PLPP3	TAGLN	PEX3	TREM1	PLPP3	PLPP3
TCF21	SLC12A2	FGF4	CTH	TCF21	TCF21
PSAP	GAD1	STAT5B	AHCY	PSAP	PSAP
PGK1	MAP4K4	RFC2	GOSR2	PGK1	PGK1
GAMT	PEMT	FGF7	NCOR2	GAMT	GAMT
IFNGR1	TFEB	C2	ADK	IFNGR1	IFNGR1
PCNA	PLPP3	VTN	FGF14	PCNA	PCNA
NR4A1	TCF21	FGF5	HTR2C	NR4A1	NR4A1
SOAT1	ERRFI1	CELSR2	SLC22A3	SOAT1	SOAT1
DHFR	CGAS	IRF1	FGFR4	DHFR	DHFR
BMP4	PSAP	HTR1B	PNMT	BMP4	BMP4
TTF2	PGK1	CAST	ANXA2	TTF2	TTF2
GZMB	IFNGR1	GPX1	PEMT	GZMB	GZMB
ADSL	PCNA	THPO	PCNT	ADSL	ADSL
VTN	NR4A1	DHCR7	TTF2	VTN	VTN
ENPEP	SOAT1	COMP	NBEA	ENPEP	ENPEP
MYOCD	DHFR	SLCO1B1	CNR2	MYOCD	MYOCD
EMD	BMP4	KANSL1	ARNT	EMD	EMD
A2M	TTF2	DUOX2	PYY	A2M	A2M
RHO	GZMB	PEX19	FST	RHO	RHO
TMEM163	MAPK11	SOCS3	MAPK9	TMEM163	TMEM163
HPX	DEFB4A; DEFB4B	PGR	NR4A1	HPX	HPX
APOM	VTN	FGF3	PLPP3	APOM	APOM
CFI	ENPEP	RNASEH2B	HPSE	CFI	CFI
ARNT	MYOCD	MAP3K7	LTC4S	ARNT	ARNT
HAVCR2	EMD	EIF4H	GABBR1	HAVCR2	HAVCR2
DMD	A2M	FGG	NISCH	DMD	DMD
NCOR2	RHO	SIGMAR1	F13B	NCOR2	NCOR2
ITPK1	TMEM163	CTSS	CALU	ITPK1	ITPK1
SOCS2	HPX	VEGFB	SELENOS	SOCS2	SOCS2
FGFR2	APOM	PCNA	SOCS2	FGFR2	FGFR2
SVIL	CFI	CTSG	LPXN	SVIL	SVIL
TREM1	ARNT	CHKA	HDAC3	TREM1	TREM1
BMP10	HAVCR2	IGHE	TMEM163	BMP10	BMP10
PYY	DMD	GRK5	HPR	PYY	PYY
SLC12A3	PPT1	AIF1	HPX	SLC12A3	SLC12A3
HDAC1	NCOR2	TRPM7	TCF7	HDAC1	HDAC1
FGF14	ITPK1	HTR1A	NAA25	FGF14	FGF14
NISCH	SOCS2	FGF21	CILP2	NISCH	NISCH
HDAC3	CA4	BLTP1	ENPEP	HDAC3	HDAC3
FGFR4	FGFR2	STAT5A	ITPK1	FGFR4	FGFR4
VCL	TREM1	CCK	PTGES	VCL	VCL
RNASEH2B	BMP10	IRS2		RNASEH2B	RNASEH2B
CTH	SLC12A5	APOD		CTH	CTH
SLC12A4	PYY	TSLP		SLC12A4	SLC12A4
MVK	SLC12A3	RYR3		MVK	MVK
HDAC2	HDAC1	MAP3K5		HDAC2	HDAC2
APOD	FGF14	THRB		APOD	APOD
HPR	NISCH	TFEB		HPR	HPR
RAPGEF3	HDAC3	DPYD		RAPGEF3	RAPGEF3
CILP2	FGFR4	BMP10		CILP2	CILP2
CNR2	VCL	HDAC2		CNR2	CNR2
CALU	RNASEH2B	SYP		CALU	CALU
PLTP	CALCR	CNTF		PLTP	PLTP
MAPK9	CTH	IDO1		MAPK9	MAPK9
SORD	SLC12A4	HDAC6		SORD	SORD
PNMT	MVK	CPB2		PNMT	PNMT
MYPN	HDAC2	GSTM3		MYPN	MYPN
GOSR2	APOD	AHR		GOSR2	GOSR2
NOX1	HPR	KCND2		NOX1	NOX1
RFC1	CILP2	LIG4		RFC1	RFC1
	CNR2	SORD		ITM2B	ITM2B
	CALU	PPP3CA		F5	NGB
	PLTP	MAPK10		HDAC9	MBP
	MAPK9	NOX1		SLCO1B1	BACE1
	TRPM6	IRF8		NOS3	HNRNPH2
	SORD	EPCAM		MTHFR	CPA6
	PNMT	PI4KA		FGB	CELSR1
	GOSR2	PHB1		ADA2	SLC25A44
	NOX1	IAPP		CRP	SLC66A2
	RFC1	STIM1		APOE	SPAST
		TRPV1		TNF	TRPM2
		THRA		AGT	CHMP2B
		SOAT1		POLGARF	KLC1
		TBXA2R		FGA	GAD2
		NES		CBS	SLC12A1
		HTR3A		VWF	GCGR
		NR1I2		ENG	ICAM3
		MGAM		INS	SLC12A2
		AGRN		F7	GAD1
		HDAC1		ALB	MAP4K4
		PLD1		THBD	ERRFI1
		TSPO		GFAP	CGAS
		ECM1		REN	MAPK11
		DPP9		ELN	DEFB4A; DEFB4B
		PNP		LPL	PPT1
		HTR2B		ICAM1	CA4
		ENTPD1		VKORC1	SLC12A5
		APOM		THPO	CALCR
		ANXA1		F10	TRPM6
		HAVCR2		PF4	TKT
		UCN		HMOX1	G6PC1
		PDPN		F13A1	JUP
		TREM1		TTR	PMP22
		CTH		F12	FTL
		FGF6		PLG	FGF8
		APELA		NGB	MYRF
		TMEM270		F9	KCND3
		AHCY		HBB	TWNK
		GOSR2		EPOR	OXTR
		FGF17		MB	MYOT
		NCOR2		TTN	OPTN
		DMP1		MBP	HDAC8
		DNAAF3		CALR	NEBL
		HPGD		CETP	FGF10
		ADK		NES	POSTN
		NOG		EDNRB	TYR
		GAST		GPX3	HGSNAT
		FGF14		TBXA2R	RTEL1
		CA2		EPO	XYLT2
		EPX		TSPO	AIRE
		NR0B2		PCSK9	NEB
		PRSS1		ANXA5	SLC22A4
		HTR2C		CNTF	SRA1
		CTSF		AIF1	FGF1
		RARA		CHAT	IRF4
		SLC22A3		APLN	FLCN
		SLC22A12		BMP7	IFNGR2
		CAMP		MPO	TMEM216
		MICB		CD40LG	PALB2
		FGFR4		ENTPD1	SRF
		KCNA1		RETN	DAG1
		HMOX2		FGF2	CUBN
		PNMT		BACE1	EPHX1
		ANXA2		NR4A2	ANG
		CYGB		NOS1	STAT6
		PEMT		MAPK3	BMP1
		ITPR2		LEP	FGF9
		CH25H		FGG	XYLT1
		PCNT		F8	MICA
		FGF22		PMM2	FGF16
		TRPM3		HP	NBN
		TTF2		CPB2	RNASEH2C
		CYSLTR1		TREM2	SLC40A1
		SLC25A3		KL	NRTN
		UTRN		CFH	MYOC
		UROD		LEPR	CFB
		SCD		C3	BTD
		GALNT3		HTR2A	MIPEP
		PPP1R12A		F11	PEX3
		NBEA		PRL	FGF4
		ZNF462		KCNA5	RFC2
		DGAT2		IDO1	FGF7
		CPE		LTC4S	C2
		RNASEH2A		STAT3	HTR1B
		PPP1R3A		HTR3A	DHCR7
		CELF1		CP	COMP
		TBC1D4		HNRNPH2	KANSL1
		TENT5A		MGP	DUOX2
		PLA2G5		MIF	PEX19
		MAP3K1		MAPK14	PGR
		MSN		CAT	FGF3
		CRAT		CLU	MAP3K7
		SOAT2		PLOD1	EIF4H
		CNR2		IFNG	CTSS
		CYSLTR2		F13B	CTSG
		PROKR2		B2M	IGHE
		ARNT		C5	GRK5
		MFF		PHACTR1	BLTP1
		PIGR		CPA6	IRS2
		MYOG		NBEA	TSLP
		EIF4E		ADA	RYR3
		PYY		PCNT	MAP3K5
		GALNT2		GSTM1	THRB
		CFD		RYR1	DPYD
		TOM1		SOCS1	HDAC6
		DSTYK		MAPK1	GSTM3
		FST		KCNH2	AHR
		PPP1R3B		TFPI	KCND2
		FGF19		NAGA	LIG4
		ANXA6		SST	PPP3CA
		GSS		APLNR	IRF8
		KDSR		CNR1	EPCAM
		FASN		FGF23	PI4KA
		MAPK9		HTR1A	PHB1
		VEGFD		MAPK8	THRA
		NR4A1		UCN	NR1I2
		RDX		NAMPT	AGRN
		PLPP3		IRS1	PLD1
		HTR4		KITLG	ECM1
		HPSE		PTH	DPP9
		MAPK7		STIM1	ANXA1
		FGF12		CELSR1	PDPN
		DUOX1		TERT	FGF6
		CFDP1		DNAH8	APELA
		SLC22A2		TXN	TMEM270
		AKR1A1		MYL3	FGF17
		LMF1		TRPM7	DMP1
		CA3		FGF21	DNAAF3
		SLC22A1		LTF	HPGD
		DIABLO		FMR1	NOG
		BUD13		BMP6	GAST
		EZR		RYR2	CA2
		SRR		HGF	EPX
		SRI		IRF1	NR0B2
		ARHGEF1		TRPV1	PRSS1
		LTC4S		LIMK1	CTSF
		LPAR1		SLC25A44	RARA
		NOX3		NOX4	SLC22A12
		NOX5		IAPP	CAMP
		TM6SF2		HAVCR1	MICB
		FMOD		SYP	KCNA1
		GABBR1		TFAM	HMOX2
		GPX2		TCF7	CYGB
		OCLN		CTSB	ITPR2
		NAV1		EGFR	CH25H
		NCL		GAPDH	FGF22
		FOLR1		FGF5	TRPM3
		AREG		NPC1	CYSLTR1
		NXN		TYMP	SLC25A3
		KCNA3		IRF5	UTRN
		KCNB1		AR	UROD
		NISCH		ITPR1	SCD
		TRPM1		HPSE	GALNT3
		SLC12A9		APOL1	PPP1R12A
		NCOR1		BMP2	ZNF462
		LY96		STAT5A	DGAT2
		GK		DBH	CPE
		SSPN		NPC2	RNASEH2A
		F13B		PTGES	PPP1R3A
		CLEC4A		SOCS3	CELF1
		RNASEH1		SOST	TBC1D4
		NEGR1		ADK	TENT5A
		MGME1		CTSD	PLA2G5
		SLN		DES	MAP3K1
		CALU		PNP	MSN
		KHK		HTR2B	CRAT
		SELENOS		INSR	SOAT2
		CCHCR1		SLC66A2	CYSLTR2
		TRPA1		UMOD	PROKR2
		DGKQ		SELENOS	MFF
		FADS3		AHCY	PIGR
		SOCS2		STAT5B	MYOG
		CNTLN		SPAST	EIF4E
		HMMR		VIM	GALNT2
		LPXN		FGFR1	CFD
		EXOSC10		GPX1	TOM1
		NR1I3		TRPM2	DSTYK
		HDAC3		DSP	PPP1R3B
		PFAS		CHMP2B	FGF19
		GALNT17		HCRT	ANXA6
		SLCO1B3		TPO	GSS
		SELENOP		DCN	KDSR
		TMEM163		IDS	FASN
		ACKR2		SCARB1	VEGFD
		LUM		KLC1	RDX
		TREH		GSN	HTR4
		MDK		GHR	MAPK7
		GRK4		VEGFC	FGF12
		TMEM126A		ERAP1	DUOX1
		HDC		GAD2	CFDP1
		GIP		ITPR3	SLC22A2
		BLVRA		CAST	AKR1A1
		ACAD10		ANXA2	LMF1
		NOL3		TRPV4	CA3
		ZNF513		HDAC4	SLC22A1
		GRK6		CCK	DIABLO
		NCOA6		DPP4	BUD13
		DNAH10		HTR2C	EZR
		NTM		BGN	SRR
		IGHM		CHKA	SRI
		TFDP2		CELSR2	ARHGEF1
		HPR		NAA25	LPAR1
		HPX		MGAM	NOX3
		TCF7		FST	NOX5
		MAP3K11		SIGMAR1	TM6SF2
		CLEC12A		MAPK10	FMOD
		ARHGEF12		SLC12A1	GPX2
		DTNB		STAT4	OCLN
		HTR1D		ARSB	NAV1
		NCOA1		GCGR	NCL
		HAS1		ICAM3	FOLR1
		BPGM		HNRNPA1	AREG
		PCSK6		TG	NXN
		POLB		LPXN	KCNA3
		SPHK1		CTSK	KCNB1
		RFC4		VEGFB	TRPM1
		ZNF202		NCAM1	SLC12A9
		ADGRL2		HTT	NCOR1
		CPQ		SLC22A3	LY96
		NLRX1		GCH1	GK
		SLC35F1		GABBR1	SSPN
		PCSK5		TAGLN	CLEC4A
		HNRNPU		SLC12A2	RNASEH1
		NCOA2		GAD1	NEGR1
		PI4KB		MAP4K4	MGME1
		PGLYRP1		PEMT	SLN
		PMVK		TFEB	KHK
		NAA25		PLPP3	CCHCR1
		GTF2H4		TCF21	TRPA1
		MGLL		ERRFI1	DGKQ
		CILP2		CGAS	FADS3
		PLD2		PSAP	CNTLN
		ENPEP		PGK1	HMMR
		HAL		IFNGR1	EXOSC10
		SLC22A11		PCNA	NR1I3
		AS3MT		NR4A1	PFAS
		NR1D1		SOAT1	GALNT17
		ASGR1		DHFR	SLCO1B3
		ERFE		BMP4	SELENOP
		GPX6		TTF2	ACKR2
		ITPK1		GZMB	LUM
		SMPD2		MAPK11	TREH
		PTGES		DEFB4A; DEFB4B	MDK
		TMEM18		VTN	GRK4
		CENPO		ENPEP	TMEM126A
		RAPGEF5		MYOCD	HDC
		KCNH7		EMD	GIP
		HNRNPM		A2M	BLVRA
		CAPNS1		RHO	ACAD10
		FOLR2		TMEM163	NOL3
		LPAR3		HPX	ZNF513
		PSMG2		APOM	GRK6
		HAS2		CFI	NCOA6
		NRF1		ARNT	DNAH10
		TCF19		HAVCR2	NTM
				DMD	IGHM
				PPT1	TFDP2
				NCOR2	MAP3K11
				ITPK1	CLEC12A
				SOCS2	ARHGEF12
				CA4	DTNB
				FGFR2	HTR1D
				TREM1	NCOA1
				BMP10	HAS1
				SLC12A5	BPGM
				PYY	PCSK6
				SLC12A3	POLB
				HDAC1	SPHK1
				FGF14	RFC4
				NISCH	ZNF202
				HDAC3	ADGRL2
				FGFR4	CPQ
				VCL	NLRX1
				RNASEH2B	SLC35F1
				CALCR	PCSK5
				CTH	HNRNPU
				SLC12A4	NCOA2
				MVK	PI4KB
				HDAC2	PGLYRP1
				APOD	PMVK
				HPR	GTF2H4
				CILP2	MGLL
				CNR2	PLD2
				CALU	HAL
				PLTP	SLC22A11
				MAPK9	AS3MT
				TRPM6	NR1D1
				SORD	ASGR1
				PNMT	ERFE
				GOSR2	GPX6
				NOX1	SMPD2
				RFC1	TMEM18
				MTHFR	CENPO
				REN	RAPGEF5
				TKT	KCNH7
				HTT	HNRNPM
				EGFR	CAPNS1
				IRF5	FOLR2
				TG	LPAR3
				APOE	PSMG2
				LPL	HAS2
				IRS1	NRF1
				VKORC1	TCF19
				CD40LG
				NPC1
				VWF
				TNF
				NOS3
				CRP
				TTN
				ENG
				TERT
				DSP
				AGT
				IFNG
				INS
				G6PC1
				RYR2
				CBS
				RYR1
				JUP
				CETP
				TTR
				PMP22
				MPO
				PCSK9
				ALB
				DES
				HBB
				STAT3
				PSAP
				DMD
				ELN
				KCNH2
				ICAM1
				EDNRB
				TRPV4
				F7
				F8
				HMOX1
				CFH
				NPC2
				F9
				F10
				F5
				SOCS1
				MAPK1
				LEP
				THBD
				EMD
				AR
				UMOD
				HP
				GFAP
				BMP2
				FGF23
				MB
				RETN
				EPO
				NAGA
				VCL
				KCNA5
				NR4A2
				C3
				F13A1
				BMP6
				PLG
				FGF2
				MAPK14
				FGA
				CP
				CLU
				CAT
				BMP4
				HTR2A
				FGFR1
				F11
				F12
				POLGARF
				MIF
				GSTM1
				APLN
				MYL3
				CTSD
				ADA
				SCARB1
				B2M
				FTL
				FGF8
				PF4
				MGP
				MYRF
				INSR
				FGB
				KCND3
				TWNK
				ADA2
				IFNGR1
				IDS
				STAT4
				GHR
				KL
				LEPR
				HNRNPA1
				ARSB
				CALR
				FGFR2
				TREM2
				NOS1
				OXTR
				SST
				MYOT
				HGF
				C5
				NAMPT
				PLOD1
				OPTN
				HDAC8
				SLC12A3
				CHAT
				BMP7
				PLTP
				NEBL
				FGF10
				PMM2
				POSTN
				TYR
				TXN
				MYOCD
				A2M
				HGSNAT
				PRL
				CTSB
				GAPDH
				PHACTR1
				LTF
				RTEL1
				XYLT2
				AIRE
				MAPK8
				NEB
				SLC22A4
				DPP4
				MAPK3
				SRA1
				APOL1
				HDAC4
				FGF1
				DBH
				ANXA5
				DCN
				MVK
				ITPR3
				TPO
				RHO
				VEGFC
				HDAC9
				GPX3
				IRF4
				FLCN
				GSN
				PTH
				VIM
				APLNR
				CFI
				IFNGR2
				GCH1
				TMEM216
				PALB2
				NOX4
				SRF
				TAGLN
				BGN
				DAG1
				ERAP1
				SOST
				PGK1
				DNAH8
				CUBN
				TFPI
				FMR1
				CTSK
				TCF21
				TFAM
				RFC1
				EPHX1
				ANG
				STAT6
				BMP1
				ITPR1
				FGF9
				XYLT1
				MICA
				EPOR
				TYMP
				CNR1
				LIMK1
				FGF16
				NCAM1
				HAVCR1
				NBN
				RNASEH2C
				SLC40A1
				NRTN
				MYOC
				GZMB
				CFB
				BTD
				SLC12A4
				DHFR
				MIPEP
				KITLG
				HCRT
				PEX3
				FGF4
				STAT5B
				RFC2
				FGF7
				C2
				VTN
				FGF5
				CELSR2
				IRF1
				HTR1B
				CAST
				GPX1
				THPO
				DHCR7
				COMP
				SLCO1B1
				KANSL1
				DUOX2
				PEX19
				SOCS3
				PGR
				FGF3
				RNASEH2B
				MAP3K7
				EIF4H
				FGG
				SIGMAR1
				CTSS
				VEGFB
				PCNA
				CTSG
				CHKA
				IGHE
				GRK5
				AIF1
				TRPM7
				HTR1A
				FGF21
				BLTP1
				STAT5A
				CCK
				IRS2
				APOD
				TSLP
				RYR3
				MAP3K5
				THRB
				TFEB
				DPYD
				BMP10
				HDAC2
				SYP
				CNTF
				IDO1
				HDAC6
				CPB2
				GSTM3
				AHR
				KCND2
				LIG4
				SORD
				PPP3CA
				MAPK10
				NOX1
				IRF8
				EPCAM
				PI4KA
				PHB1
				IAPP
				STIM1
				TRPV1
				THRA
				SOAT1
				TBXA2R
				NES
				HTR3A
				NR1I2
				MGAM
				AGRN
				HDAC1
				PLD1
				TSPO
				ECM1
				DPP9
				PNP
				HTR2B
				ENTPD1
				APOM
				ANXA1
				HAVCR2
				UCN
				PDPN
				TREM1
				CTH
				FGF6
				APELA
				TMEM270
				AHCY
				GOSR2
				FGF17
				NCOR2
				DMP1
				DNAAF3
				HPGD
				ADK
				NOG
				GAST
				FGF14
				CA2
				EPX
				NR0B2
				PRSS1
				HTR2C
				CTSF
				RARA
				SLC22A3
				SLC22A12
				CAMP
				MICB
				FGFR4
				KCNA1
				HMOX2
				PNMT
				ANXA2
				CYGB
				PEMT
				ITPR2
				CH25H
				PCNT
				FGF22
				TRPM3
				TTF2
				CYSLTR1
				SLC25A3
				UTRN
				UROD
				SCD
				GALNT3
				PPP1R12A
				NBEA
				ZNF462
				DGAT2
				CPE
				RNASEH2A
				PPP1R3A
				CELF1
				TBC1D4
				TENT5A
				PLA2G5
				MAP3K1
				MSN
				CRAT
				SOAT2
				CNR2
				CYSLTR2
				PROKR2
				ARNT
				MFF
				PIGR
				MYOG
				EIF4E
				PYY
				GALNT2
				CFD
				TOM1
				DSTYK
				FST
				PPP1R3B
				FGF19
				ANXA6
				GSS
				KDSR
				FASN
				MAPK9
				VEGFD
				NR4A1
				RDX
				PLPP3
				HTR4
				HPSE
				MAPK7
				FGF12
				DUOX1
				CFDP1
				SLC22A2
				AKR1A1
				LMF1
				CA3
				SLC22A1
				DIABLO
				BUD13
				EZR
				SRR
				SRI
				ARHGEF1
				LTC4S
				LPAR1
				NOX3
				NOX5
				TM6SF2
				FMOD
				GABBR1
				GPX2
				OCLN
				NAV1
				NCL
				FOLR1
				AREG
				NXN
				KCNA3
				KCNB1
				NISCH
				TRPM1
				SLC12A9
				NCOR1
				LY96
				GK
				SSPN
				F13B
				CLEC4A
				RNASEH1
				NEGR1
				MGME1
				SLN
				CALU
				KHK
				SELENOS
				CCHCR1
				TRPA1
				DGKQ
				FADS3
				SOCS2
				CNTLN
				HMMR
				LPXN
				EXOSC10
				NR1I3
				HDAC3
				PFAS
				GALNT17
				SLCO1B3
				SELENOP
				TMEM163
				ACKR2
				LUM
				TREH
				MDK
				GRK4
				TMEM126A
				HDC
				GIP
				BLVRA
				ACAD10
				NOL3
				ZNF513
				GRK6
				NCOA6
				DNAH10
				NTM
				IGHM
				TFDP2
				HPR
				HPX
				TCF7
				MAP3K11
				CLEC12A
				ARHGEF12
				DTNB
				HTR1D
				NCOA1
				HAS1
				BPGM
				PCSK6
				POLB
				SPHK1
				RFC4
				ZNF202
				ADGRL2
				CPQ
				NLRX1
				SLC35F1
				PCSK5
				HNRNPU
				NCOA2
				PI4KB
				PGLYRP1
				PMVK
				NAA25
				GTF2H4
				MGLL
				CILP2
				PLD2
				ENPEP
				HAL
				SLC22A11
				AS3MT
				NR1D1
				ASGR1
				ERFE
				GPX6
				ITPK1
				SMPD2
				PTGES
				TMEM18
				CENPO
				RAPGEF5
				KCNH7
				HNRNPM
				CAPNS1
				FOLR2
				LPAR3
				PSMG2
				HAS2
				NRF1
				TCF19
				MTHFR
				REN
				HTT
				EGFR
				IRF5
				TG
				APOE
				LPL
				IRS1
				VKORC1
				CD40LG
				NPC1
				VWF
				TNF
				NOS3
				CRP
				TTN
				ENG
				TERT
				DSP
				AGT
				IFNG
				INS
				RYR2
				CBS
				RYR1
				CETP
				TTR
				MPO
				PCSK9
				ALB
				DES
				HBB
				STAT3
				PSAP
				DMD
				ELN
				KCNH2
				ICAM1
				EDNRB
				TRPV4
				F7
				F8
				HMOX1
				CFH
				NPC2
				F9
				F10
				F5
				SOCS1
				MAPK1
				LEP
				THBD
				EMD
				AR
				UMOD
				HP
				GFAP
				BMP2
				FGF23
				MB
				RETN
				EPO
				NAGA
				VCL
				KCNA5
				NR4A2
				C3
				F13A1
				BMP6
				PLG
				FGF2
				MAPK14
				FGA
				CP
				CLU
				CAT
				BMP4
				HTR2A
				FGFR1
				F11
				F12
				POLGARF
				MIF
				GSTM1
				APLN
				MYL3
				CTSD
				ADA
				SCARB1
				B2M
				PF4
				MGP
				INSR
				FGB
				ADA2
				IFNGR1
				IDS
				STAT4
				GHR
				KL
				LEPR
				HNRNPA1
				ARSB
				CALR
				FGFR2
				TREM2
				NOS1
				SST
				HGF
				C5
				NAMPT
				PLOD1
				SLC12A3
				CHAT
				BMP7
				PLTP
				PMM2
				TXN
				MYOCD
				A2M
				PRL
				CTSB
				GAPDH
				PHACTR1
				LTF
				MAPK8
				DPP4
				MAPK3
				APOL1
				HDAC4
				DBH
				ANXA5
				DCN
				MVK
				ITPR3
				TPO
				RHO
				VEGFC
				HDAC9
				GPX3
				GSN
				PTH
				VIM
				APLNR
				CFI
				GCH1
				NOX4
				TAGLN
				BGN
				ERAP1
				SOST
				PGK1
				DNAH8
				TFPI
				FMR1
				CTSK
				TCF21
				TFAM
				RFC1
				ITPR1
				EPOR
				TYMP
				CNR1
				LIMK1
				NCAM1
				HAVCR1
				GZMB
				SLC12A4
				DHFR
				KITLG
				HCRT
				STAT5B
				VTN
				FGF5
				CELSR2
				IRF1
				CAST
				GPX1
				THPO
				SLCO1B1
				SOCS3
				RNASEH2B
				FGG
				SIGMAR1
				VEGFB
				PCNA
				CHKA
				AIF1
				TRPM7
				HTR1A
				FGF21
				STAT5A
				CCK
				APOD
				TFEB
				BMP10
				HDAC2
				SYP
				CNTF
				IDO1
				CPB2
				SORD
				MAPK10
				NOX1
				IAPP
				STIM1
				TRPV1
				SOAT1
				TBXA2R
				NES
				HTR3A
				MGAM
				HDAC1
				TSPO
				PNP
				HTR2B
				ENTPD1
				APOM
				HAVCR2
				UCN
				TREM1
				CTH
				AHCY
				GOSR2
				NCOR2
				ADK
				FGF14
				HTR2C
				SLC22A3
				FGFR4
				PNMT
				ANXA2
				PEMT
				PCNT
				TTF2
				NBEA
				CNR2
				ARNT
				PYY
				FST
				MAPK9
				NR4A1
				PLPP3
				HPSE
				LTC4S
				GABBR1
				NISCH
				F13B
				CALU
				SELENOS
				SOCS2
				LPXN
				HDAC3
				TMEM163
				HPR
				HPX
				TCF7
				NAA25
				CILP2
				ENPEP
				ITPK1
				PTGES
