# Supplementary material for: Investigating the Molecular Mechanisms of Resveratrol in Treating Cardiometabolic Multimorbidity: A Network Pharmacology and Bioinformatics Approach with Molecular Docking Validation
Source: Nutrients. 2024 Jul 31;16(15):2488. doi: 10.3390/nu16152488 (PMC11314475; doi:10.3390/nu16152488)
Supplement: Supplementary file 1 [file nutrients-16-02488-s001.zip › Table S8. The putative targets of Ischemic strokeíócoronary heart disease and diabetes.xlsx]

## Sheet: Sheet1
gene name
F5
HDAC9
SLCO1B1
NOS3
MTHFR
FGB
ADA2
CRP
APOE
TNF
AGT
POLGARF
FGA
CBS
VWF
ENG
INS
F7
ALB
THBD
GFAP
REN
ELN
LPL
ICAM1
VKORC1
THPO
F10
PF4
HMOX1
F13A1
TTR
F12
PLG
F9
HBB
EPOR
MB
TTN
CALR
CETP
NES
EDNRB
GPX3
TBXA2R
EPO
TSPO
PCSK9
ANXA5
CNTF
AIF1
CHAT
APLN
BMP7
MPO
CD40LG
ENTPD1
RETN
FGF2
NR4A2
NOS1
MAPK3
LEP
FGG
F8
PMM2
HP
CPB2
TREM2
KL
MYL4
CFH
LEPR
C3
HTR2A
F11
PRL
KCNA5
IDO1
LTC4S
STAT3
HTR3A
CP
MGP
MIF
MAPK14
CAT
CLU
PLOD1
IFNG
F13B
B2M
C5
PHACTR1
NBEA
ADA
PCNT
GSTM1
RYR1
SOCS1
MAPK1
KCNH2
TFPI
NAGA
SST
APLNR
CNR1
FGF23
HTR1A
MAPK8
UCN
NAMPT
IRS1
KITLG
PTH
STIM1
TERT
DNAH8
DNAH5
TXN
MYL3
TRPM7
FGF21
KYNU
LTF
ARSA
FMR1
BMP6
RYR2
HGF
IRF1
TRPV1
LIMK1
NOX4
IAPP
HAVCR1
SYP
TFAM
TCF7
CTSB
EGFR
GAPDH
FGF5
NPC1
TYMP
IRF5
AR
ITPR1
HPSE
APOL1
BMP2
STAT5A
DBH
NPC2
PTGES
SOCS3
SOST
ADK
CTSD
DES
PNP
HTR2B
GNLY
INSR
UMOD
SELENOS
AHCY
STAT5B
VIM
FGFR1
TMEM106B
GPX1
DSP
HCRT
TPO
DCN
STRN
IDS
SCARB1
GSN
GHR
PEAR1
VEGFC
ERAP1
ITPR3
ARHGEF10
CAST
ANXA2
TRPV4
HDAC4
CCK
DPP4
HTR2C
BGN
DNAH11
CHKA
CELSR2
NAA25
MGAM
FST
SIGMAR1
MAPK10
IDUA
STAT4
ARSB
HNRNPA1
TG
PNOC
MLF1
LPXN
ACKR3
CTSK
VEGFB
NCAM1
HTT
SLC22A3
GCH1
GABBR1
TAGLN
PEMT
TFEB
PLPP3
TCF21
PSAP
PGK1
GAMT
IFNGR1
PCNA
NR4A1
SOAT1
DHFR
BMP4
TTF2
GZMB
ADSL
VTN
ENPEP
MYOCD
EMD
A2M
RHO
TMEM163
HPX
APOM
CFI
ARNT
HAVCR2
DMD
NCOR2
ITPK1
SOCS2
FGFR2
SVIL
TREM1
BMP10
PYY
SLC12A3
HDAC1
FGF14
NISCH
HDAC3
FGFR4
VCL
RNASEH2B
CTH
SLC12A4
MVK
HDAC2
APOD
HPR
RAPGEF3
CILP2
CNR2
CALU
PLTP
MAPK9
SORD
PNMT
MYPN
GOSR2
NOX1
RFC1
ITM2B
NGB
MBP
BACE1
HNRNPH2
CPA6
CELSR1
SLC25A44
SLC66A2
SPAST
TRPM2
CHMP2B
KLC1
GAD2
SLC12A1
GCGR
ICAM3
SLC12A2
GAD1
MAP4K4
ERRFI1
CGAS
MAPK11
DEFB4A; DEFB4B
PPT1
CA4
SLC12A5
CALCR
TRPM6
TKT
G6PC1
JUP
PMP22
FTL
FGF8
MYRF
KCND3
TWNK
OXTR
MYOT
OPTN
HDAC8
NEBL
FGF10
POSTN
TYR
HGSNAT
RTEL1
XYLT2
AIRE
NEB
SLC22A4
SRA1
FGF1
IRF4
FLCN
IFNGR2
TMEM216
PALB2
SRF
DAG1
CUBN
EPHX1
ANG
STAT6
BMP1
FGF9
XYLT1
MICA
FGF16
NBN
RNASEH2C
SLC40A1
NRTN
MYOC
CFB
BTD
MIPEP
PEX3
FGF4
RFC2
FGF7
C2
HTR1B
DHCR7
COMP
KANSL1
DUOX2
PEX19
PGR
FGF3
MAP3K7
EIF4H
CTSS
CTSG
IGHE
GRK5
BLTP1
IRS2
TSLP
RYR3
MAP3K5
THRB
DPYD
HDAC6
GSTM3
AHR
KCND2
LIG4
PPP3CA
IRF8
EPCAM
PI4KA
PHB1
THRA
NR1I2
AGRN
PLD1
ECM1
DPP9
ANXA1
PDPN
FGF6
APELA
TMEM270
FGF17
DMP1
DNAAF3
HPGD
NOG
GAST
CA2
EPX
NR0B2
PRSS1
CTSF
RARA
SLC22A12
CAMP
MICB
KCNA1
HMOX2
CYGB
ITPR2
CH25H
FGF22
TRPM3
CYSLTR1
SLC25A3
UTRN
UROD
SCD
GALNT3
PPP1R12A
ZNF462
DGAT2
CPE
RNASEH2A
PPP1R3A
CELF1
TBC1D4
TENT5A
PLA2G5
MAP3K1
MSN
CRAT
SOAT2
CYSLTR2
PROKR2
MFF
PIGR
MYOG
EIF4E
GALNT2
CFD
TOM1
DSTYK
PPP1R3B
FGF19
ANXA6
GSS
KDSR
FASN
VEGFD
RDX
HTR4
MAPK7
FGF12
DUOX1
CFDP1
SLC22A2
AKR1A1
LMF1
CA3
SLC22A1
DIABLO
BUD13
EZR
SRR
SRI
ARHGEF1
LPAR1
NOX3
NOX5
TM6SF2
FMOD
GPX2
OCLN
NAV1
NCL
FOLR1
AREG
NXN
KCNA3
KCNB1
TRPM1
SLC12A9
NCOR1
LY96
GK
SSPN
CLEC4A
RNASEH1
NEGR1
MGME1
SLN
KHK
CCHCR1
TRPA1
DGKQ
FADS3
CNTLN
HMMR
EXOSC10
NR1I3
PFAS
GALNT17
SLCO1B3
SELENOP
ACKR2
LUM
TREH
MDK
GRK4
TMEM126A
HDC
GIP
BLVRA
ACAD10
NOL3
ZNF513
GRK6
NCOA6
DNAH10
NTM
IGHM
TFDP2
MAP3K11
CLEC12A
ARHGEF12
DTNB
HTR1D
NCOA1
HAS1
BPGM
PCSK6
POLB
SPHK1
RFC4
ZNF202
ADGRL2
CPQ
NLRX1
SLC35F1
PCSK5
HNRNPU
NCOA2
PI4KB
PGLYRP1
PMVK
GTF2H4
MGLL
PLD2
HAL
SLC22A11
AS3MT
NR1D1
ASGR1
ERFE
GPX6
SMPD2
TMEM18
CENPO
RAPGEF5
KCNH7
HNRNPM
CAPNS1
FOLR2
LPAR3
PSMG2
HAS2
NRF1
TCF19
