# Supplementary material for: Investigating the Molecular Mechanisms of Resveratrol in Treating Cardiometabolic Multimorbidity: A Network Pharmacology and Bioinformatics Approach with Molecular Docking Validation
Source: Nutrients. 2024 Jul 31;16(15):2488. doi: 10.3390/nu16152488 (PMC11314475; doi:10.3390/nu16152488)
Supplement: Supplementary file 1 [file nutrients-16-02488-s001.zip › Table S9. Target name related active compounds of resveratrol.xlsx]

## Sheet: full name
target name
Ribosyldihydronicotinamide dehydrogenase [quinone]
Casein kinase II subunit alpha
Prostaglandin G/H synthase 1
Prostaglandin G/H synthase 2
Arachidonate 15-lipoxygenase
Arachidonate 5-lipoxygenase
Aryl hydrocarbon receptor
Phosphatidylinositol 4-kinase type 2-beta
Integrin alpha-5
Integrin beta-3
Amyloid beta A4 protein
Alpha-synuclein
NAD-dependent protein deacetylase sirtuin-1
Estrogen receptor alpha
Melatonin receptor type 1A
Melatonin receptor type 1B
C-type lectin domain family 14 member A
Nuclear receptor subfamily 1 group I member 2
Nuclear receptor subfamily 1 group I member 3
Solute carrier family 2, facilitated glucose transporter member 1
Carbonyl reductase [NADPH] 1
Peroxisome proliferator-activated receptor alpha
Peroxisome proliferator-activated receptor gamma
RAC-alpha serine/threonine-protein kinase
Far upstream element-binding protein 2
Tyrosine--tRNA ligase, cytoplasmic
Alpha And Gamma Adaptin Binding Protein
ATP binding cassette subfamily B member 1
ATP binding cassette subfamily G member 2 (Junior blood group)
Angiotensin I Converting Enzyme
angiotensin I converting enzyme 2
Actin, Alpha 2, Smooth Muscle, Aorta
Actin, Gamma 2, Smooth Muscle, Enteric
Adenosine Deaminase
Adenosine Kinase
Angiotensinogen
Angiotensin II Receptor Type 1
AKT Serine/threonine Kinase 1
Albumin
apoptotic peptidase activating factor 1
Apolipoprotein B
Apolipoprotein E
Androgen Receptor
Activating Transcription Factor 6
ATM Serine/threonine Kinase
Axin 2
BCL2 associated agonist of cell death
BCL2, Apoptosis Regulator
BCL2 like 1
Brain Derived Neurotrophic Factor
Baculoviral IAP Repeat Containing 3
baculoviral IAP repeat containing 5
Bone Morphogenetic Protein 2
BRCA1, DNA Repair Associated
BRCA2, DNA Repair Associated
Bruton Tyrosine Kinase
Beta-transducin Repeat Containing E3 Ubiquitin Protein Ligase
Carbonic Anhydrase 2
calcitonin related polypeptide alpha
cathelicidin antimicrobial peptide
caspase 3
caspase 7
Caspase 8
Catalase
C-C motif chemokine ligand 2
C-C motif chemokine ligand 3
C-C motif chemokine ligand 5
cyclin A2
Cyclin D1
Cyclin D2
C-C motif chemokine receptor 2
C-C Motif Chemokine Receptor 6
CD28 Molecule
CD320 Molecule
CD80 molecule
Cell Division Cycle 42
Cadherin 1
cadherin 5
cyclin dependent kinase 2
Cyclin Dependent Kinase 4
Cyclin Dependent Kinase 6
cyclin dependent kinase 7
Cyclin Dependent Kinase Inhibitor 1A
CCAAT Enhancer Binding Protein Alpha
Chromosome Alignment Maintaining Phosphoprotein 1
Coenzyme A Synthase
Collagen Type II Alpha 1 Chain
CREB Binding Protein
C-reactive protein
Catenin Beta 1
C-X-C motif chemokine ligand 10
C-X-C motif chemokine ligand 8
Cytochrome B-245 Beta Chain
Cytochrome P450 Family 19 Subfamily A Member 1
cytochrome P450 family 1 subfamily A member 1
Cytochrome P450 Family 1 Subfamily B Member 1
Cytochrome P450 Family 7 Subfamily A Member 1
Cytochrome B
Dynactin Subunit 4
DNA Damage Inducible Transcript 3
Desmin
Dynamin 1
Dynamin 1 Like
Docking Protein 7
Dual Oxidase 2
Endothelin 1
Epidermal Growth Factor
Epidermal Growth Factor Receptor
Eukaryotic Translation Initiation Factor 2 Alpha Kinase 3
eukaryotic translation initiation factor 6
Elastin
Estrogen Receptor 1
estrogen receptor 2
estrogen related receptor alpha
coagulation factor III, tissue factor
Fas Cell Surface Death Receptor
Fas Ligand
fibroblast growth factor 2
fms related tyrosine kinase 1
Fos Proto-oncogene, AP-1 Transcription Factor Subunit
Forkhead Box C2
Forkhead Box O1
Glucosidase Alpha, Acid
GTP Cyclohydrolase 1
Glial Cell Derived Neurotrophic Factor
Gap Junction Protein Alpha 1
Glutamate-ammonia Ligase
Glutathione Peroxidase 1
Glutathione Peroxidase 4
glycogen synthase kinase 3 beta
Glutathione Synthetase
Hepatocyte Growth Factor
hypoxia inducible factor 1 alpha subunit
high mobility group box 1
3-hydroxy-3-methylglutaryl-CoA reductase
Heme Oxygenase 1
heat shock protein family A (Hsp70) member 5
intercellular adhesion molecule 1
Insulin Like Growth Factor 1
Insulin Like Growth Factor 1 Receptor
Interleukin 10
interleukin 1 alpha
interleukin 1 beta
interleukin 4
interleukin 5
Interleukin 6
Insulin
insulin receptor substrate 1
integrin subunit beta 1
Janus kinase 1
Janus Kinase 2
Jun proto-oncogene, AP-1 transcription factor subunit
Potassium Voltage-gated Channel Subfamily A Member 5
Potassium Voltage-gated Channel Subfamily J Member 11
Potassium Calcium-activated Channel Subfamily M Alpha 1
Potassium Voltage-gated Channel Subfamily Q Member 1
Kinase Insert Domain Receptor
Kelch Like ECH Associated Protein 1
KIT Proto-oncogene Receptor Tyrosine Kinase
Lactate Dehydrogenase A
Leptin
lengsin, lens protein with glutamine synthetase domain
Lamin A/C
Lysyl Oxidase
Leukotriene C4 Synthase
Monoamine Oxidase A
monoamine oxidase B
Mitogen-activated Protein Kinase Kinase 1
Mitogen-activated Protein Kinase 1
mitogen-activated protein kinase 3
mitogen-activated protein kinase 8
MCL1, BCL2 family apoptosis regulator
MDM2 Proto-oncogene
maltase-glucoamylase
matrix metallopeptidase 10
Matrix Metallopeptidase 2
Matrix Metallopeptidase 9
Myeloperoxidase
Mechanistic Target Of Rapamycin Kinase
MYC Proto-oncogene, BHLH Transcription Factor
MTND2
NADH Dehydrogenase, Subunit 5 (complex I)
Nuclear Factor Kappa B Subunit 1
NFKB Inhibitor Alpha
Nitric Oxide Synthase 1
nitric oxide synthase 2
nitric oxide synthase 3
NPC Intracellular Cholesterol Transporter 1
NAD(P)H quinone dehydrogenase 1
nuclear receptor subfamily 1 group H member 3
Neurotrophic Receptor Tyrosine Kinase 1
Neurotrophic Receptor Tyrosine Kinase 2
Nucleoporin 62
Occludin
ornithine decarboxylase 1
8-oxoguanine DNA Glycosylase
Phenylalanine Hydroxylase
pappalysin 1
poly(ADP-ribose) polymerase 1
phosphodiesterase 4A
Phosphatidylinositol-4,5-bisphosphate 3-kinase Catalytic Subunit Alpha
Phosphatidylinositol-4,5-bisphosphate 3-kinase Catalytic Subunit Delta
Phosphoinositide-3-kinase Regulatory Subunit 1
Plasminogen Activator, Tissue Type
Plasminogen Activator, Urokinase
Plasminogen
promyelocytic leukemia
Pancreatic Lipase
DNA Polymerase Delta 1, Catalytic Subunit
Paraoxonase 1
peroxisome proliferator activated receptor alpha
Peroxisome Proliferator Activated Receptor Gamma
PPARG Coactivator 1 Alpha
Protein Kinase AMP-activated Non-catalytic Subunit Gamma 2
protein kinase C alpha
protein kinase C beta
Protein Kinase C Delta
Protein S
Phosphatase And Tensin Homolog
prostaglandin-endoperoxide synthase 1
prostaglandin-endoperoxide synthase 2
protein tyrosine kinase 2
protein tyrosine phosphatase, non-receptor type 1
Protein Tyrosine Phosphatase, Non-receptor Type 11
RAS P21 Protein Activator 1
RELA proto-oncogene, NF-kB subunit
ribosomal protein S6
Runt Related Transcription Factor 2
scavenger receptor class B member 1
Sodium Voltage-gated Channel Alpha Subunit 5
selectin E
selectin P
Sonic Hedgehog
sirtuin 1
Solute Carrier Family 1 Member 3
Solute Carrier Family 2 Member 1
SMAD family member 2
SMAD Family Member 4
Snail Family Transcriptional Repressor 2
Superoxide Dismutase 1
superoxide dismutase 2
Secreted Protein Acidic And Cysteine Rich
Sequestosome 1
SRC Proto-oncogene, Non-receptor Tyrosine Kinase
sterol regulatory element binding transcription factor 1
Signal Transducer And Activator Of Transcription 1
Signal Transducer And Activator Of Transcription 3
Syntaxin Binding Protein 1
sulfotransferase family 1E member 1
spleen associated tyrosine kinase
Synaptophysin
Transforming Growth Factor Alpha
Transforming Growth Factor Beta 1
Transforming Growth Factor Beta 2
Tyrosine Hydroxylase
Tight Junction Protein 2
Toll Like Receptor 4
tumor necrosis factor
TNF Receptor Superfamily Member 10b
Tumor Protein P53
Thioredoxin 2
Tyrosinase
Tyrosinase Related Protein 1
Uncoupling Protein 2
vascular cell adhesion molecule 1
vascular endothelial growth factor A
Vimentin
Wnt Family Member 1
Xanthine Dehydrogenase
X-linked Inhibitor Of Apoptosis
Tyrosyl-tRNA Synthetase
Tyrosyl-tRNA Synthetase 2
Zinc Metallopeptidase STE24
Cyclin B1
Cyclin E1
Early Growth Response 1
Eukaryotic Translation Initiation Factor 2 Subunit Alpha
BCL2 Antagonist/killer 1
BCL2 Associated X, Apoptosis Regulator
BCL2 Related Protein A1
Basigin (Ok Blood Group)
Complement C5a Receptor 1
Caspase 9
RUNX1 Translocation Partner 1
X-ray Repair Cross Complementing 6
Glucagon
Mitogen-activated Protein Kinase Kinase Kinase 5
JunB Proto-oncogene, AP-1 Transcription Factor Subunit
JunD Proto-oncogene, AP-1 Transcription Factor Subunit
FosB Proto-oncogene, AP-1 Transcription Factor Subunit
Basal Cell Adhesion Molecule (Lutheran Blood Group)
Nuclear Factor, Erythroid 2
Nuclear Factor, Erythroid 2 Like 2
Phorbol-12-myristate-13-acetate-induced Protein 1
C-C Motif Chemokine Ligand 20
Oxidized Low Density Lipoprotein Receptor 1
Mitogen-activated Protein Kinase 7
Prolactin
Platelet And Endothelial Cell Adhesion Molecule 1
TNF Superfamily Member 10
ATP Binding Cassette Subfamily C Member 3
X-box Binding Protein 1
Solute Carrier Family 2 Member 4
Telomerase Associated Protein 1
Transcription Factor A, Mitochondrial
Kruppel Like Factor 10
TNF Receptor Associated Factor 2
Cyclin E2
Activator Of HSP90 ATPase Activity 1
TNF Receptor Superfamily Member 10a
Adiponectin, C1Q And Collagen Domain Containing
CASP8 And FADD Like Apoptosis Regulator
Sphingosine Kinase 1
Prostaglandin E Synthase
BCL2 Like 11
Pygopus Family PHD Finger 1
Sirtuin 2
Interleukin 17B
NADPH Oxidase 4
Adiponectin Receptor 1
HECT And RLD Domain Containing E3 Ubiquitin Protein Ligase 5
BCL2 Binding Component 3
CREB/ATF BZIP Transcription Factor
Adiponectin Receptor 2
Serine/threonine-protein Kinase MTOR
Cytochrome P450 2B1
Cell Division Control Protein 2 Homolog
None
acrosin
alkaline phosphatase, placental
apolipoprotein M
aryl hydrocarbon receptor nuclear translocator like
autophagy related 5
BMI1 proto-oncogene, polycomb ring finger
calcium binding protein 1
calcium/calmodulin dependent protein kinase II gamma
C-C motif chemokine ligand 22
CD33 molecule
cyclin dependent kinase 1
chitinase, acidic
CREB regulated transcription coactivator 1
citrate synthase
cullin 5
DEAD-box helicase 5
ectonucleoside triphosphate diphosphohydrolase 5
EPH receptor B1
forkhead box O3
G3BP stress granule assembly factor 1
gastrin
glucagon receptor
glutathione peroxidase 2
glutathione peroxidase 3
general transcription factor IIH subunit 1
histone deacetylase 1
interleukin 17A
IZUMO1 receptor, JUNO
potassium voltage-gated channel subfamily A member 4
KH RNA binding domain containing, signal transduction associated 1
KH-type splicing regulatory protein
lysosomal associated membrane protein 1
LRR binding FLII interacting protein 1
latexin
mitogen-activated protein kinase 14
myoglobin
methionyl aminopeptidase 2
microRNA 155
microRNA 21
metastasis associated 1
nuclear receptor coactivator 2
neuronal vesicle trafficking associated 1
phosphatidylinositol-4,5-bisphosphate 3-kinase catalytic subunit beta
phosphatidylinositol-4,5-bisphosphate 3-kinase catalytic subunit gamma
peroxiredoxin 2
protein kinase AMP-activated catalytic subunit alpha 1
protein kinase AMP-activated catalytic subunit alpha 2
protein kinase AMP-activated non-catalytic subunit beta 1
protein kinase D1
Rap guanine nucleotide exchange factor 3
sphingosine-1-phosphate receptor 1
sirtuin 3
sirtuin 7
spermine oxidase
suppressor of cytokine signaling 1
SOD2 overlapping transcript 1
signal transducer and activator of transcription 6
TBC1 domain family member 9
transcription elongation factor A like 1
tight junction protein 1
tumor protein, translationally-controlled 1
ubiquitin specific peptidase 10
utrophin
vesicle associated membrane protein 5
vav guanine nucleotide exchange factor 1
inflammatory bowel disease 2
insulin like 6
Carbonic anhydrase II
Cyclooxygenase-1
Norepinephrine transporter
Cyclooxygenase-2
Carbonic anhydrase VII
Beta amyloid A4 protein
Carbonic anhydrase I
Carbonic anhydrase III
Carbonic anhydrase VI
PI3-kinase p110-beta subunit
Carbonic anhydrase XII
Cytochrome P450 1A2
Cytochrome P450 2C9
Cytochrome P450 3A4
Carbonic anhydrase XIV
Carbonic anhydrase IX
Cytochrome P450 2C19
Carbonic anhydrase IV
Carbonic anhydrase XIII
Quinone reductase 2
Carbonic anhydrase VB
PI3-kinase p110-alpha subunit
Carbonic anhydrase VA
Tyrosine-protein kinase LCK
Tyrosine-protein kinase SYK
Cytochrome P450 1B1
Cytochrome P450 19A1
Transthyretin
Tubulin beta-1 chain
Epidermal growth factor receptor erbB1
Tubulin beta-3 chain
P-glycoprotein 1
Aldose reductase
Cytochrome P450 1A1
Matrix metalloproteinase 9
Matrix metalloproteinase 1
Matrix metalloproteinase 2
Nuclear factor NF-kappa-B p65 subunit
Dual specificty protein kinase CLK1
Protein tyrosine kinase 2 beta
Estrogen-related receptor alpha
Estrogen-related receptor beta
Insulin-like growth factor I receptor
Estradiol 17-beta-dehydrogenase 2
Estradiol 17-beta-dehydrogenase 1
Insulin receptor
Dual-specificity tyrosine-phosphorylation regulated kinase 1A
Dual specificity tyrosine-phosphorylation-regulated kinase 1B
Stem cell growth factor receptor
Tyrosine-protein kinase SRC
Leukotriene B4 receptor 1
Serine/threonine-protein kinase/endoribonuclease IRE1
Estrogen receptor beta
17-beta-hydroxysteroid dehydrogenase 14
Histone deacetylase 2
Multidrug resistance-associated protein 1
Histone deacetylase 8
Testis-specific androgen-binding protein
Cytochrome P450 11B1
Cytochrome P450 11B2
Cytochrome P450 17A1

## Sheet: TCMSP
target name
Prostaglandin G/H synthase 1
Prostaglandin G/H synthase 2
Heat shock protein HSP 90
Amine oxidase [flavin-containing] B
mRNA of PKA Catalytic Subunit C-alpha
Nuclear receptor coactivator 2
Carbonic anhydrase II
Transcription factor p65
Signal transducer and activator of transcription 3
RAC-alpha serine/threonine-protein kinase
Vascular endothelial growth factor A
G1/S-specific cyclin-D1
Apoptosis regulator Bcl-2
Bcl-2-like protein 1
Proto-oncogene c-Fos
Cyclin-dependent kinase inhibitor 1
Eukaryotic translation initiation factor 6
Apoptosis regulator BAX
Caspase-9
Urokinase-type plasminogen activator
72 kDa type IV collagenase
Matrix metalloproteinase-9
Mitogen-activated protein kinase 3
Mitogen-activated protein kinase 1
Interleukin-10
Cell division protein kinase 4
Tumor necrosis factor
Transcription factor AP-1
Interleukin-6
Cell division protein kinase 6
Activator of 90 kDa heat shock protein ATPase homolog 1
Caspase-3
Cellular tumor antigen p53
Mitogen-activated protein kinase 8
NF-kappa-B inhibitor alpha
Ornithine decarboxylase
Xanthine dehydrogenase/oxidase
Bcl-2 homologous antagonist/killer
Bcl-2-binding component 3
Superoxide dismutase [Cu-Zn]
Catalase
Protein kinase C alpha type
Telomerase protein component 1
Hypoxia-inducible factor 1-alpha
Insulin-like growth factor 1 receptor
Signal transducer and activator of transcription 1-alpha/beta
Protein CBFA2T1
Probable E3 ubiquitin-protein ligase HERC5
Cell division control protein 2 homolog
Endothelin-1
78 kDa glucose-regulated protein
Forkhead box protein O1
Heparin-binding growth factor 2
Peroxisome proliferator-activated receptor gamma
Catenin beta-1
Myc proto-oncogene protein
Tissue factor
Gap junction alpha-1 protein
Cytochrome P450 1A1
Intercellular adhesion molecule 1
Interleukin-1 beta
C-C motif chemokine 2
E-selectin
Vascular cell adhesion protein 1
Protein kinase C delta type
Interleukin-8
Induced myeloid leukemia cell differentiation protein Mcl-1
Breast cancer type 1 susceptibility protein
X-ray repair cross-complementing protein 6
Superoxide dismutase [Mn], mitochondrial
Protein kinase C beta type
Platelet endothelial cell adhesion molecule
Baculoviral IAP repeat-containing protein 5
Dual oxidase 2
Nitric oxide synthase, endothelial
Tyrosine-protein phosphatase non-receptor type 1
G1/S-specific cyclin-D2
Bcl-2-related protein A1
Multidrug resistance protein 1
Hepatocyte growth factor
Transforming growth factor beta-1
Estrogen sulfotransferase
Maltase-glucoamylase, intestinal
Cytochrome P450 1B1
G2/mitotic-specific cyclin-B1
DNA damage-inducible transcript 3 protein
Tissue-type plasminogen activator
Phosphatidylinositol-3,4,5-trisphosphate 3-phosphatase and dual-specificity protein phosphatase PTEN
Cell division protein kinase 7
Interleukin-1 alpha
Myeloperoxidase
Tumor necrosis factor receptor superfamily member 10B
Cytochrome P450 19A1
ATP-binding cassette sub-family G member 2
Nuclear factor erythroid 2-related factor 2
NAD(P)H dehydrogenase [quinone] 1
Baculoviral IAP repeat-containing protein 4
Aryl hydrocarbon receptor
5'-AMP-activated protein kinase subunit gamma-2
Solute carrier family 2, facilitated glucose transporter member 4
Peroxisome proliferator-activated receptor alpha
C-reactive protein
Serum paraoxonase/arylesterase 1
T-lymphocyte activation antigen CD80
G1/S-specific cyclin-E1
G1/S-specific cyclin-E2
Basal cell adhesion molecule
NAD-dependent deacetylase sirtuin-1
CREB/ATF bZIP transcription factor
High affinity nerve growth factor receptor
Krueppel-like factor 10
Apoptotic protease-activating factor 1
Canalicular multispecific organic anion transporter 2
Sterol regulatory element-binding protein 1
Adiponectin receptor protein 1
Adiponectin receptor protein 2
Tyrosine-protein kinase JAK1
Type-1 angiotensin II receptor
Insulin receptor substrate 1
CASP8 and FADD-like apoptosis regulator
Lengsin
Pygopus homolog 1
Interleukin-17B
NAD-dependent deacetylase sirtuin-2
C5a anaphylatoxin chemotactic receptor
Serine/threonine-protein kinase mTOR
C-C chemokine receptor type 2
Eukaryotic translation initiation factor 2 subunit 1
Prostaglandin E synthase
Phorbol-12-myristate-13-acetate-induced protein 1
Bcl-2-like protein 11
Tumor necrosis factor ligand superfamily member 10
Tumor necrosis factor receptor superfamily member 10A
40S ribosomal protein S6
GTP cyclohydrolase 1
Baculoviral IAP repeat-containing protein 3
TNF receptor-associated factor 2
Cell division control protein 42 homolog
Basigin
Collagen alpha-1(II) chain
Integrin beta-1
T-cell-specific surface glycoprotein CD28
Oxysterols receptor LXR-alpha
Pappalysin-1
SPARC
Breast cancer type 2 susceptibility protein
Alpha- and gamma-adaptin-binding protein p34
Serine/threonine-protein kinase D1
Protransforming growth factor alpha
CD320 antigen
Transforming growth factor beta-2

## Sheet: symmap
target name
Alpha And Gamma Adaptin Binding Protein
ATP binding cassette subfamily B member 1
ATP binding cassette subfamily G member 2 (Junior blood group)
Angiotensin I Converting Enzyme
angiotensin I converting enzyme 2
Actin, Alpha 2, Smooth Muscle, Aorta
Actin, Gamma 2, Smooth Muscle, Enteric
Adenosine Deaminase
Adenosine Kinase
Angiotensinogen
Angiotensin II Receptor Type 1
aryl hydrocarbon receptor
AKT Serine/threonine Kinase 1
Albumin
apoptotic peptidase activating factor 1
Apolipoprotein B
Apolipoprotein E
Androgen Receptor
Activating Transcription Factor 6
ATM Serine/threonine Kinase
Axin 2
BCL2 associated agonist of cell death
BCL2, Apoptosis Regulator
BCL2 like 1
Brain Derived Neurotrophic Factor
Baculoviral IAP Repeat Containing 3
baculoviral IAP repeat containing 5
Bone Morphogenetic Protein 2
BRCA1, DNA Repair Associated
BRCA2, DNA Repair Associated
Bruton Tyrosine Kinase
Beta-transducin Repeat Containing E3 Ubiquitin Protein Ligase
Carbonic Anhydrase 2
calcitonin related polypeptide alpha
cathelicidin antimicrobial peptide
caspase 3
caspase 7
Caspase 8
Catalase
C-C motif chemokine ligand 2
C-C motif chemokine ligand 3
C-C motif chemokine ligand 5
cyclin A2
Cyclin D1
Cyclin D2
C-C motif chemokine receptor 2
C-C Motif Chemokine Receptor 6
CD28 Molecule
CD320 Molecule
CD80 molecule
Cell Division Cycle 42
Cadherin 1
cadherin 5
cyclin dependent kinase 2
Cyclin Dependent Kinase 4
Cyclin Dependent Kinase 6
cyclin dependent kinase 7
Cyclin Dependent Kinase Inhibitor 1A
CCAAT Enhancer Binding Protein Alpha
Chromosome Alignment Maintaining Phosphoprotein 1
Coenzyme A Synthase
Collagen Type II Alpha 1 Chain
CREB Binding Protein
C-reactive protein
Catenin Beta 1
C-X-C motif chemokine ligand 10
C-X-C motif chemokine ligand 8
Cytochrome B-245 Beta Chain
Cytochrome P450 Family 19 Subfamily A Member 1
cytochrome P450 family 1 subfamily A member 1
Cytochrome P450 Family 1 Subfamily B Member 1
Cytochrome P450 Family 7 Subfamily A Member 1
Cytochrome B
Dynactin Subunit 4
DNA Damage Inducible Transcript 3
Desmin
Dynamin 1
Dynamin 1 Like
Docking Protein 7
Dual Oxidase 2
Endothelin 1
Epidermal Growth Factor
Epidermal Growth Factor Receptor
Eukaryotic Translation Initiation Factor 2 Alpha Kinase 3
eukaryotic translation initiation factor 6
Elastin
Estrogen Receptor 1
estrogen receptor 2
estrogen related receptor alpha
coagulation factor III, tissue factor
Fas Cell Surface Death Receptor
Fas Ligand
fibroblast growth factor 2
fms related tyrosine kinase 1
Fos Proto-oncogene, AP-1 Transcription Factor Subunit
Forkhead Box C2
Forkhead Box O1
Glucosidase Alpha, Acid
GTP Cyclohydrolase 1
Glial Cell Derived Neurotrophic Factor
Gap Junction Protein Alpha 1
Glutamate-ammonia Ligase
Glutathione Peroxidase 1
Glutathione Peroxidase 4
glycogen synthase kinase 3 beta
Glutathione Synthetase
Hepatocyte Growth Factor
hypoxia inducible factor 1 alpha subunit
high mobility group box 1
3-hydroxy-3-methylglutaryl-CoA reductase
Heme Oxygenase 1
heat shock protein family A (Hsp70) member 5
intercellular adhesion molecule 1
Insulin Like Growth Factor 1
Insulin Like Growth Factor 1 Receptor
Interleukin 10
interleukin 1 alpha
interleukin 1 beta
interleukin 4
interleukin 5
Interleukin 6
Insulin
insulin receptor substrate 1
integrin subunit beta 1
Janus kinase 1
Janus Kinase 2
Jun proto-oncogene, AP-1 transcription factor subunit
Potassium Voltage-gated Channel Subfamily A Member 5
Potassium Voltage-gated Channel Subfamily J Member 11
Potassium Calcium-activated Channel Subfamily M Alpha 1
Potassium Voltage-gated Channel Subfamily Q Member 1
Kinase Insert Domain Receptor
Kelch Like ECH Associated Protein 1
KIT Proto-oncogene Receptor Tyrosine Kinase
Lactate Dehydrogenase A
Leptin
lengsin, lens protein with glutamine synthetase domain
Lamin A/C
Lysyl Oxidase
Leukotriene C4 Synthase
Monoamine Oxidase A
monoamine oxidase B
Mitogen-activated Protein Kinase Kinase 1
Mitogen-activated Protein Kinase 1
mitogen-activated protein kinase 3
mitogen-activated protein kinase 8
MCL1, BCL2 family apoptosis regulator
MDM2 Proto-oncogene
maltase-glucoamylase
matrix metallopeptidase 10
Matrix Metallopeptidase 2
Matrix Metallopeptidase 9
Myeloperoxidase
Mechanistic Target Of Rapamycin Kinase
MYC Proto-oncogene, BHLH Transcription Factor
MTND2
NADH Dehydrogenase, Subunit 5 (complex I)
Nuclear Factor Kappa B Subunit 1
NFKB Inhibitor Alpha
Nitric Oxide Synthase 1
nitric oxide synthase 2
nitric oxide synthase 3
NPC Intracellular Cholesterol Transporter 1
NAD(P)H quinone dehydrogenase 1
nuclear receptor subfamily 1 group H member 3
Neurotrophic Receptor Tyrosine Kinase 1
Neurotrophic Receptor Tyrosine Kinase 2
Nucleoporin 62
Occludin
ornithine decarboxylase 1
8-oxoguanine DNA Glycosylase
Phenylalanine Hydroxylase
pappalysin 1
poly(ADP-ribose) polymerase 1
phosphodiesterase 4A
Phosphatidylinositol-4,5-bisphosphate 3-kinase Catalytic Subunit Alpha
Phosphatidylinositol-4,5-bisphosphate 3-kinase Catalytic Subunit Delta
Phosphoinositide-3-kinase Regulatory Subunit 1
Plasminogen Activator, Tissue Type
Plasminogen Activator, Urokinase
Plasminogen
promyelocytic leukemia
Pancreatic Lipase
DNA Polymerase Delta 1, Catalytic Subunit
Paraoxonase 1
peroxisome proliferator activated receptor alpha
Peroxisome Proliferator Activated Receptor Gamma
PPARG Coactivator 1 Alpha
Protein Kinase AMP-activated Non-catalytic Subunit Gamma 2
protein kinase C alpha
protein kinase C beta
Protein Kinase C Delta
Protein S
Phosphatase And Tensin Homolog
prostaglandin-endoperoxide synthase 1
prostaglandin-endoperoxide synthase 2
protein tyrosine kinase 2
protein tyrosine phosphatase, non-receptor type 1
Protein Tyrosine Phosphatase, Non-receptor Type 11
RAS P21 Protein Activator 1
RELA proto-oncogene, NF-kB subunit
ribosomal protein S6
Runt Related Transcription Factor 2
scavenger receptor class B member 1
Sodium Voltage-gated Channel Alpha Subunit 5
selectin E
selectin P
Sonic Hedgehog
sirtuin 1
Solute Carrier Family 1 Member 3
Solute Carrier Family 2 Member 1
SMAD family member 2
SMAD Family Member 4
Snail Family Transcriptional Repressor 2
Superoxide Dismutase 1
superoxide dismutase 2
Secreted Protein Acidic And Cysteine Rich
Sequestosome 1
SRC Proto-oncogene, Non-receptor Tyrosine Kinase
sterol regulatory element binding transcription factor 1
Signal Transducer And Activator Of Transcription 1
Signal Transducer And Activator Of Transcription 3
Syntaxin Binding Protein 1
sulfotransferase family 1E member 1
spleen associated tyrosine kinase
Synaptophysin
Transforming Growth Factor Alpha
Transforming Growth Factor Beta 1
Transforming Growth Factor Beta 2
Tyrosine Hydroxylase
Tight Junction Protein 2
Toll Like Receptor 4
tumor necrosis factor
TNF Receptor Superfamily Member 10b
Tumor Protein P53
Thioredoxin 2
Tyrosinase
Tyrosinase Related Protein 1
Uncoupling Protein 2
vascular cell adhesion molecule 1
vascular endothelial growth factor A
Vimentin
Wnt Family Member 1
Xanthine Dehydrogenase
X-linked Inhibitor Of Apoptosis
Tyrosyl-tRNA Synthetase
Tyrosyl-tRNA Synthetase 2
Zinc Metallopeptidase STE24
Cyclin B1
Cyclin E1
Early Growth Response 1
Eukaryotic Translation Initiation Factor 2 Subunit Alpha
BCL2 Antagonist/killer 1
BCL2 Associated X, Apoptosis Regulator
BCL2 Related Protein A1
Basigin (Ok Blood Group)
Complement C5a Receptor 1
Caspase 9
RUNX1 Translocation Partner 1
X-ray Repair Cross Complementing 6
Glucagon
Mitogen-activated Protein Kinase Kinase Kinase 5
JunB Proto-oncogene, AP-1 Transcription Factor Subunit
JunD Proto-oncogene, AP-1 Transcription Factor Subunit
FosB Proto-oncogene, AP-1 Transcription Factor Subunit
Basal Cell Adhesion Molecule (Lutheran Blood Group)
Nuclear Factor, Erythroid 2
Nuclear Factor, Erythroid 2 Like 2
Phorbol-12-myristate-13-acetate-induced Protein 1
C-C Motif Chemokine Ligand 20
Oxidized Low Density Lipoprotein Receptor 1
Mitogen-activated Protein Kinase 7
Prolactin
Platelet And Endothelial Cell Adhesion Molecule 1
TNF Superfamily Member 10
ATP Binding Cassette Subfamily C Member 3
X-box Binding Protein 1
Solute Carrier Family 2 Member 4
Telomerase Associated Protein 1
Transcription Factor A, Mitochondrial
Kruppel Like Factor 10
TNF Receptor Associated Factor 2
Cyclin E2
Activator Of HSP90 ATPase Activity 1
TNF Receptor Superfamily Member 10a
Adiponectin, C1Q And Collagen Domain Containing
CASP8 And FADD Like Apoptosis Regulator
Sphingosine Kinase 1
Prostaglandin E Synthase
BCL2 Like 11
Pygopus Family PHD Finger 1
Sirtuin 2
Interleukin 17B
NADPH Oxidase 4
Adiponectin Receptor 1
HECT And RLD Domain Containing E3 Ubiquitin Protein Ligase 5
BCL2 Binding Component 3
CREB/ATF BZIP Transcription Factor
Adiponectin Receptor 2
Serine/threonine-protein Kinase MTOR
Tyrosinase
Cytochrome P450 2B1
Cell Division Control Protein 2 Homolog
None
acrosin
alkaline phosphatase, placental
apolipoprotein M
aryl hydrocarbon receptor nuclear translocator like
autophagy related 5
BMI1 proto-oncogene, polycomb ring finger
calcium binding protein 1
calcium/calmodulin dependent protein kinase II gamma
C-C motif chemokine ligand 22
CD33 molecule
cyclin dependent kinase 1
chitinase, acidic
CREB regulated transcription coactivator 1
citrate synthase
cullin 5
None
DEAD-box helicase 5
ectonucleoside triphosphate diphosphohydrolase 5
EPH receptor B1
None
forkhead box O3
G3BP stress granule assembly factor 1
gastrin
glucagon receptor
glutathione peroxidase 2
glutathione peroxidase 3
general transcription factor IIH subunit 1
None
histone deacetylase 1
interleukin 17A
IZUMO1 receptor, JUNO
potassium voltage-gated channel subfamily A member 4
KH RNA binding domain containing, signal transduction associated 1
KH-type splicing regulatory protein
lysosomal associated membrane protein 1
LRR binding FLII interacting protein 1
latexin
mitogen-activated protein kinase 14
myoglobin
methionyl aminopeptidase 2
microRNA 155
microRNA 21
metastasis associated 1
nuclear receptor coactivator 2
neuronal vesicle trafficking associated 1
phosphatidylinositol-4,5-bisphosphate 3-kinase catalytic subunit beta
phosphatidylinositol-4,5-bisphosphate 3-kinase catalytic subunit gamma
peroxiredoxin 2
protein kinase AMP-activated catalytic subunit alpha 1
protein kinase AMP-activated catalytic subunit alpha 2
protein kinase AMP-activated non-catalytic subunit beta 1
protein kinase D1
Rap guanine nucleotide exchange factor 3
sphingosine-1-phosphate receptor 1
None
sirtuin 3
sirtuin 7
spermine oxidase
suppressor of cytokine signaling 1
SOD2 overlapping transcript 1
signal transducer and activator of transcription 6
TBC1 domain family member 9
transcription elongation factor A like 1
tight junction protein 1
tumor protein, translationally-controlled 1
None
ubiquitin specific peptidase 10
utrophin
vesicle associated membrane protein 5
vav guanine nucleotide exchange factor 1
None
inflammatory bowel disease 2
insulin like 6

## Sheet: drugbank
target name
Ribosyldihydronicotinamide dehydrogenase [quinone]
Casein kinase II subunit alpha
Prostaglandin G/H synthase 1
Prostaglandin G/H synthase 2
Arachidonate 15-lipoxygenase
Arachidonate 5-lipoxygenase
Aryl hydrocarbon receptor
Phosphatidylinositol 4-kinase type 2-beta
Integrin alpha-5
Integrin beta-3
Amyloid beta A4 protein
Alpha-synuclein
NAD-dependent protein deacetylase sirtuin-1
Estrogen receptor alpha
Melatonin receptor type 1A
Melatonin receptor type 1B
C-type lectin domain family 14 member A
Nuclear receptor subfamily 1 group I member 2
Nuclear receptor subfamily 1 group I member 3
Solute carrier family 2, facilitated glucose transporter member 1
Carbonyl reductase [NADPH] 1
Peroxisome proliferator-activated receptor alpha
Peroxisome proliferator-activated receptor gamma
RAC-alpha serine/threonine-protein kinase
Far upstream element-binding protein 2
Tyrosine--tRNA ligase, cytoplasmic

## Sheet: Swiss Target Prediction
target name
Monoamine oxidase A
Carbonic anhydrase II
Estrogen receptor alpha
Cyclooxygenase-1
Norepinephrine transporter
Cyclooxygenase-2
Carbonic anhydrase VII
Beta amyloid A4 protein
Carbonic anhydrase I
Carbonic anhydrase III
Carbonic anhydrase VI
PI3-kinase p110-beta subunit
Carbonic anhydrase XII
Cytochrome P450 1A2
Cytochrome P450 2C9
Cytochrome P450 3A4
Carbonic anhydrase XIV
Carbonic anhydrase IX
Cytochrome P450 2C19
Carbonic anhydrase IV
Carbonic anhydrase XIII
Quinone reductase 2
Carbonic anhydrase VB
PI3-kinase p110-alpha subunit
Carbonic anhydrase VA
Tyrosine-protein kinase LCK
Tyrosine-protein kinase SYK
Cytochrome P450 1B1
Cytochrome P450 19A1
Arachidonate 5-lipoxygenase
Transthyretin
Aryl hydrocarbon receptor
Tubulin beta-1 chain
Epidermal growth factor receptor erbB1
Tubulin beta-3 chain
P-glycoprotein 1
Aldose reductase
Cytochrome P450 1A1
Matrix metalloproteinase 9
Matrix metalloproteinase 1
Matrix metalloproteinase 2
Nuclear factor NF-kappa-B p65 subunit
Tyrosinase
Dual specificty protein kinase CLK1
Protein tyrosine kinase 2 beta
Estrogen-related receptor alpha
Estrogen-related receptor beta
Insulin-like growth factor I receptor
Arachidonate 15-lipoxygenase
Estradiol 17-beta-dehydrogenase 2
Estradiol 17-beta-dehydrogenase 1
Insulin receptor
Dual-specificity tyrosine-phosphorylation regulated kinase 1A
Dual specificity tyrosine-phosphorylation-regulated kinase 1B
Stem cell growth factor receptor
Tyrosine-protein kinase SRC
Leukotriene B4 receptor 1
Androgen Receptor
Serine/threonine-protein kinase/endoribonuclease IRE1
Estrogen receptor beta
17-beta-hydroxysteroid dehydrogenase 14
Histone deacetylase 2
Multidrug resistance-associated protein 1
Histone deacetylase 8
Testis-specific androgen-binding protein
Carbonyl reductase [NADPH] 1
Cytochrome P450 11B1
Cytochrome P450 11B2
Cytochrome P450 17A1
